# Supplementary material for: Housekeeping genes tend to show reduced upstream sequence conservation
Source: Genome Biol. 2007 Jul 13;8(7):R140. doi: 10.1186/gb-2007-8-7-r140 (PMC2323216; doi:10.1186/gb-2007-8-7-r140)
Supplement: Additional data file 3 — Complete sequence divergence and expression group data used in this manuscript. [file gb-2007-8-7-r140-S3.txt]

H_RefSeq_Id	M_RefSeq_Id	dSM	Ka	Ks	Ka/Ks	Kp	Dp	g_Zhang	g_GNF1	g_eVocAnat	g_eVocCell
NM_000017	NM_007383	0.946500	0.0511	0.8194	0.0623	0.4401	0.975235	11-50	78-79	22-41	03-07
NM_000018	NM_017366	0.816000	0.0942	0.5237	0.1799	0.2769	0.913288	51-55	78-79	42-57	08-10
NM_000020	NM_009612	0.653250	0.0610	0.8957	0.0681	0.3242	0.778757	N/A	27-77	22-41	03-07
NM_000022	NM_007398	0.871750	0.0887	1.4195	0.0625	0.3535	0.903688	N/A	27-77	22-41	03-07
NM_000023	NM_009161	0.943250	0.1014	0.7497	0.1353	0.2295	0.960622	N/A	01-26	01-21	01-02
NM_000024	NM_007420	0.549750	0.0636	0.6671	0.0953	0.2624	0.726853	N/A	27-77	22-41	01-02
NM_000025	NM_013462	0.794500	0.1277	0.7471	0.1709	0.3077	0.879137	N/A	01-26	01-21	N/A
NM_000027	NM_001005847	0.516750	0.1026	0.4804	0.2136	0.3632	0.882105	N/A	27-77	22-41	03-07
NM_000031	NM_008525	0.868000	0.0588	0.4982	0.1180	0.4313	0.982275	N/A	N/A	22-41	03-07
NM_000032	NM_009653	0.919750	0.0532	0.4973	0.1070	0.2856	0.965838	N/A	01-26	22-41	03-07
NM_000033	NM_007435	0.361000	0.0421	0.8539	0.0493	0.3659	0.634814	11-50	78-79	22-41	03-07
NM_000035	NM_144903	0.897250	0.0213	0.4233	0.0502	0.3394	0.979634	11-50	01-26	01-21	01-02
NM_000041	NM_009696	0.874500	0.1760	1.3832	0.1272	0.2110	0.893644	N/A	27-77	22-41	03-07
NM_000042	NM_013475	0.630000	0.1589	0.7603	0.2090	0.6238	0.933572	N/A	01-26	01-21	01-02
NM_000044	NM_013476	0.705250	0.0563	0.4115	0.1369	0.3313	0.942554	N/A	27-77	01-21	01-02
NM_000045	NM_007482	0.747000	0.0763	0.6891	0.1107	0.3880	0.889452	N/A	27-77	01-21	01-02
NM_000049	NM_023113	0.440000	0.0670	0.5776	0.1160	0.2925	0.723587	N/A	27-77	01-21	01-02
NM_000052	NM_009726	0.879750	0.0520	0.4258	0.1222	0.3126	0.968031	N/A	27-77	22-41	03-07
NM_000055	NM_009738	0.727250	0.1180	0.8529	0.1383	0.4359	0.866647	N/A	27-77	22-41	03-07
NM_000057	NM_007550	0.748250	0.1341	0.5322	0.2519	1.1311	1.000000	11-50	78-79	22-41	03-07
NM_000059	NM_009765	0.823750	0.3036	0.7701	0.3943	0.3296	0.899184	01-10	01-26	01-21	03-07
NM_000060	NM_025295	0.705250	0.1031	0.6838	0.1507	0.2410	0.809132	N/A	01-26	22-41	03-07
NM_000061	NM_013482	0.639250	0.0073	0.4632	0.0158	0.3028	0.875077	01-10	27-77	22-41	03-07
NM_000062	NM_009776	0.784750	0.2109	0.8043	0.2622	0.3292	0.872852	N/A	27-77	42-57	03-07
NM_000065	NM_016704	0.903250	0.1557	0.5451	0.2856	0.4716	0.986954	01-10	27-77	01-21	N/A
NM_000066	NM_133882	0.883000	0.1543	0.7305	0.2112	0.3007	0.931161	01-10	27-77	01-21	01-02
NM_000067	NM_009801	0.662000	0.1127	0.7375	0.1528	0.3335	0.814845	N/A	27-77	22-41	03-07
NM_000073	NM_009850	0.425500	0.1988	0.4399	0.4521	0.4015	0.949850	N/A	01-26	01-21	01-02
NM_000074	NM_011616	0.144250	0.1239	0.4871	0.2545	0.2915	0.656365	N/A	01-26	01-21	N/A
NM_000075	NM_009870	0.510750	0.0283	0.5113	0.0553	0.2999	0.797717	01-10	78-79	42-57	08-10
NM_000076	NM_009876	0.636750	0.2538	1.1794	0.2152	0.3045	0.730535	N/A	27-77	22-41	03-07
NM_000079	NM_007389	0.632000	0.0296	0.6154	0.0481	0.4150	0.880164	11-50	27-77	01-21	N/A
NM_000080	NM_009603	0.815750	0.0613	1.0903	0.0562	0.1991	0.849396	N/A	01-26	01-21	01-02
NM_000082	NM_028042	0.866250	0.0489	0.6831	0.0716	0.2942	0.923854	N/A	78-79	22-41	03-07
NM_000084	NM_016691	0.949500	0.0107	0.3582	0.0298	0.1955	0.977062	51-55	27-77	01-21	03-07
NM_000086	NM_009907	0.588750	0.0820	0.8162	0.1005	0.3097	0.744795	N/A	78-79	42-57	03-07
NM_000087	NM_007723	0.765500	0.0535	0.6337	0.0844	0.3668	0.901234	N/A	27-77	01-21	01-02
NM_000088	NM_007742	0.032500	0.0607	0.2639	0.2301	0.3033	1.000000	11-50	27-77	42-57	03-07
NM_000089	NM_007743	0.764250	0.0804	0.3979	0.2022	0.3175	0.952364	51-55	27-77	42-57	03-07
NM_000095	NM_016685	0.857500	0.0490	1.5094	0.0324	0.2890	0.884784	N/A	01-26	01-21	01-02
NM_000097	NM_007757	0.767750	0.0991	0.6224	0.1593	0.3344	0.892532	N/A	27-77	22-41	03-07
NM_000098	NM_009949	0.829500	0.0668	0.5208	0.1283	0.2681	0.917271	51-55	01-26	22-41	03-07
NM_000099	NM_009976	0.540500	0.1831	1.9804	0.0925	0.6673	0.695330	51-55	78-79	42-57	03-07
NM_000102	NM_007809	0.906250	0.2416	0.8521	0.2835	0.4472	0.955452	N/A	27-77	01-21	01-02
NM_000104	NM_009994	0.678500	0.1049	0.9131	0.1149	0.2497	0.766419	11-50	01-26	42-57	03-07
NM_000107	NM_028119	0.943750	0.1187	0.5250	0.2261	0.4025	0.986875	11-50	27-77	22-41	08-10
NM_000108	NM_007861	0.745000	0.0241	0.4380	0.0550	0.3750	0.963322	51-55	78-79	42-57	03-07
NM_000111	NM_021353	0.744000	0.1189	0.5334	0.2229	0.2492	0.863601	N/A	01-26	01-21	01-02
NM_000113	NM_144884	0.936500	0.0480	0.9150	0.0524	0.4205	0.965682	51-55	27-77	42-57	03-07
NM_000117	NM_007927	0.780500	0.1518	1.1472	0.1323	0.3597	0.849323	N/A	27-77	22-41	03-07
NM_000118	NM_007932	0.804500	0.1958	0.7742	0.2529	0.2447	0.866291	51-55	27-77	42-57	08-10
NM_000119	NM_013513	0.825500	0.1695	0.5798	0.2923	0.3301	0.924849	N/A	01-26	01-21	01-02
NM_000125	NM_007956	0.951750	0.0654	0.7292	0.0897	0.2181	0.966181	N/A	27-77	01-21	01-02
NM_000127	NM_010162	0.437250	0.0029	0.1954	0.0148	0.2845	1.000000	11-50	27-77	42-57	08-10
NM_000129	NM_028784	0.634750	0.0697	0.7027	0.0991	0.3921	0.838556	11-50	78-79	22-41	03-07
NM_000130	NM_007976	0.751750	0.1897	0.5988	0.3168	0.3630	0.902242	01-10	27-77	01-21	01-02
NM_000131	NM_010172	0.957000	0.1813	1.2597	0.1439	0.3503	0.968958	N/A	27-77	01-21	N/A
NM_000134	NM_007980	0.743000	0.1327	0.5990	0.2216	0.2862	0.865794	N/A	27-77	01-21	N/A
NM_000135	NM_016925	0.943750	0.1918	0.8468	0.2264	0.5112	0.977707	11-50	27-77	22-41	08-10
NM_000137	NM_010176	0.882250	0.0580	0.8391	0.0691	0.6617	0.975106	N/A	27-77	42-57	03-07
NM_000138	NM_007993	0.697750	0.0192	0.5961	0.0323	0.2530	0.826033	11-50	01-26	42-57	03-07
NM_000139	NM_013516	0.700250	0.2726	0.4736	0.5756	0.4616	0.992405	N/A	27-77	01-21	01-02
NM_000140	NM_007998	0.883250	0.0619	0.4443	0.1394	0.3632	0.978689	11-50	01-26	42-57	03-07
NM_000143	NM_010209	0.803500	0.0388	0.5525	0.0702	0.4145	0.950919	N/A	27-77	42-57	08-10
NM_000145	NM_013523	0.802000	0.0672	0.4730	0.1420	0.3422	0.945247	N/A	N/A	01-21	01-02
NM_000151	NM_008061	0.664500	0.0610	0.7923	0.0770	0.2068	0.752070	01-10	01-26	01-21	N/A
NM_000153	NM_008079	0.868500	0.0953	0.5597	0.1703	0.2941	0.937598	N/A	27-77	22-41	03-07
NM_000157	NM_008094	0.714500	0.0790	0.6341	0.1245	0.3794	0.885323	N/A	N/A	22-41	03-07
NM_000158	NM_028803	0.815750	0.0424	0.6122	0.0693	0.2795	0.899869	N/A	27-77	22-41	08-10
NM_000163	NM_010284	0.528250	0.1984	0.4045	0.4905	0.3332	0.916846	11-50	27-77	22-41	03-07
NM_000165	NM_010288	0.550500	0.0114	0.8345	0.0136	0.4133	0.773122	N/A	27-77	42-57	03-07
NM_000174	NM_018762	0.788750	0.2257	1.8962	0.1191	0.3746	0.830483	N/A	27-77	01-21	N/A
NM_000175	NM_008155	0.913500	0.0589	0.7795	0.0756	0.3593	0.953371	51-55	78-79	42-57	08-10
NM_000178	NM_008180	0.862500	0.0662	0.3562	0.1857	0.3190	0.985640	N/A	27-77	42-57	08-10
NM_000179	NM_010830	0.919000	0.0799	0.5597	0.1428	0.3477	0.969319	51-55	27-77	22-41	08-10
NM_000182	NM_178878	0.576750	0.0781	0.4700	0.1662	0.3829	0.921564	N/A	78-79	42-57	08-10
NM_000185	NM_008223	0.916500	0.0841	0.7787	0.1080	0.2318	0.941356	N/A	01-26	01-21	01-02
NM_000186	NM_009888	0.848750	0.3101	1.0592	0.2927	0.3003	0.891632	11-50	N/A	22-41	03-07
NM_000190	NM_013551	0.962000	0.0513	0.5313	0.0965	0.2015	0.976412	51-55	N/A	22-41	03-07
NM_000193	NM_009170	0.479000	0.0312	0.8773	0.0356	0.3416	0.681865	01-10	01-26	01-21	N/A
NM_000194	NM_013556	0.808000	0.0284	0.3094	0.0919	0.4081	1.000000	N/A	78-79	42-57	03-07
NM_000196	NM_008289	0.346000	0.0939	0.7329	0.1281	0.3445	0.653413	11-50	01-26	01-21	01-02
NM_000197	NM_008291	0.917750	0.1823	0.6316	0.2887	0.3392	0.961922	01-10	27-77	01-21	01-02
NM_000199	NM_018822	0.589500	0.0559	1.3231	0.0423	0.3565	0.700106	N/A	01-26	22-41	03-07
NM_000206	NM_013563	0.709500	0.1772	0.4426	0.4003	0.3113	0.913821	N/A	78-79	22-41	03-07
NM_000207	NM_008387	0.805250	0.1020	1.0422	0.0979	0.3335	0.867569	N/A	01-26	01-21	01-02
NM_000209	NM_008814	0.677500	0.1265	1.7065	0.0741	0.3060	0.735329	01-10	01-26	01-21	N/A
NM_000210	NM_008397	0.682750	0.0541	0.7054	0.0766	0.3402	0.835753	11-50	27-77	42-57	03-07
NM_000212	NM_016780	0.651500	0.0470	0.7105	0.0661	0.2880	0.792764	11-50	01-26	22-41	03-07
NM_000213	NM_133663	0.688500	0.0553	0.8759	0.0632	0.2873	0.790674	N/A	27-77	42-57	03-07
NM_000214	NM_013822	0.207500	0.0155	0.5529	0.0280	0.3004	0.638079	11-50	01-26	42-57	03-07
NM_000222	NM_021099	0.554500	0.0959	0.6457	0.1486	0.3403	0.789290	11-50	27-77	22-41	03-07
NM_000223	NM_010661	0.724500	0.1330	0.7507	0.1771	0.3760	0.862489	01-10	01-26	01-21	N/A
NM_000226	NM_201255	0.626250	0.2281	0.8978	0.2540	0.3591	0.775742	N/A	27-77	N/A	N/A
NM_000228	NM_008484	0.430250	0.0952	0.8349	0.1140	0.3095	0.641458	11-50	N/A	22-41	03-07
NM_000229	NM_008490	0.150750	0.0798	0.6217	0.1284	0.2046	0.430236	N/A	01-26	22-41	03-07
NM_000230	NM_008493	0.823250	0.1139	0.7939	0.1435	0.3140	0.893157	N/A	01-26	01-21	01-02
NM_000231	NM_011892	0.553500	0.1024	0.6258	0.1636	0.3532	0.805504	11-50	01-26	01-21	01-02
NM_000232	NM_011890	0.801750	0.0242	1.2449	0.0195	0.3856	0.863157	11-50	27-77	42-57	03-07
NM_000233	NM_013582	0.636000	0.1020	0.5386	0.1893	0.3973	0.904506	N/A	01-26	01-21	01-02
NM_000234	NM_010715	0.860000	0.0957	0.8563	0.1118	0.3031	0.909555	11-50	27-77	22-41	08-10
NM_000235	NM_021460	0.952750	0.1526	0.6559	0.2327	0.2829	0.973130	51-55	78-79	42-57	08-10
NM_000236	NM_008280	0.849500	0.1510	0.6957	0.2171	0.3922	0.934344	01-10	01-26	01-21	N/A
NM_000237	NM_008509	0.417500	0.0382	0.5888	0.0649	0.3726	0.786113	51-55	01-26	22-41	03-07
NM_000240	NM_173740	0.695750	0.0704	0.5931	0.1187	0.4323	0.917512	11-50	27-77	22-41	03-07
NM_000242	NM_010776	0.864750	0.3101	0.6551	0.4733	0.3086	0.928463	N/A	01-26	01-21	N/A
NM_000246	NM_007575	0.876750	0.1731	1.0762	0.1609	0.2551	0.905965	N/A	27-77	22-41	03-07
NM_000249	NM_026810	0.005500	0.0654	0.4483	0.1459	0.1777	0.399706	11-50	78-79	42-57	08-10
NM_000250	NM_010824	0.761750	0.0780	0.7580	0.1030	0.3159	0.861042	11-50	01-26	22-41	01-02
NM_000252	NM_019926	0.423000	0.0391	0.4902	0.0797	0.3939	0.886648	N/A	01-26	22-41	03-07
NM_000256	NM_008653	0.810750	0.0525	0.8522	0.0617	0.3098	0.879548	01-10	27-77	01-21	01-02
NM_000258	NM_010859	0.304500	0.0177	0.5887	0.0300	0.3299	0.694249	11-50	27-77	01-21	01-02
NM_000259	NM_010864	0.646750	0.0169	0.4674	0.0361	0.2677	0.849071	11-50	27-77	42-57	03-07
NM_000261	NM_010865	0.728000	0.0952	0.6940	0.1372	0.1921	0.803290	N/A	27-77	01-21	01-02
NM_000262	NM_008669	0.901750	0.1064	1.0503	0.1013	0.3142	0.931142	N/A	78-79	22-41	03-07
NM_000265	NM_010876	0.916750	0.0926	1.7498	0.0529	0.4112	0.936314	01-10	01-26	22-41	03-07
NM_000266	NM_010883	0.196000	0.0233	0.3414	0.0682	0.2906	0.880366	01-10	27-77	22-41	01-02
NM_000267	NM_010897	0.462250	0.0078	0.3813	0.0205	0.2488	0.813134	N/A	27-77	42-57	03-07
NM_000270	NM_013632	0.853750	0.0942	0.5475	0.1721	0.3863	0.956940	N/A	78-79	22-41	08-10
NM_000271	NM_008720	0.939000	0.0807	0.6973	0.1157	0.4101	0.974876	11-50	78-79	42-57	08-10
NM_000275	NM_021879	0.689250	0.1368	0.7019	0.1949	0.4695	0.897110	01-10	27-77	01-21	01-02
NM_000276	NM_177215	0.797500	0.0422	0.4638	0.0909	0.2651	0.913245	N/A	27-77	22-41	03-07
NM_000282	NM_144844	0.939500	0.0518	0.5035	0.1030	0.3385	0.980174	11-50	27-77	22-41	03-07
NM_000285	NM_008820	0.746750	0.0589	1.1073	0.0532	0.3024	0.815912	51-55	27-77	42-57	03-07
NM_000286	NM_134025	0.821000	0.0634	0.4332	0.1464	0.3174	0.952151	11-50	78-79	22-41	03-07
NM_000288	NM_008822	0.740250	0.0373	0.4558	0.0818	0.3511	0.940334	N/A	01-26	22-41	03-07
NM_000289	NM_021514	0.635250	0.0102	0.5106	0.0199	0.3919	0.915206	11-50	78-79	42-57	03-07
NM_000290	NM_018870	0.875000	0.0403	1.3377	0.0301	0.2941	0.902482	N/A	01-26	01-21	03-07
NM_000292	NM_172783	0.605500	0.0490	0.4935	0.0994	0.3750	0.905272	11-50	78-79	22-41	03-07
NM_000293	NM_199446	0.266250	0.0502	0.5874	0.0855	0.3676	0.725437	N/A	78-79	42-57	08-10
NM_000294	NM_026888	0.907250	0.1141	0.8657	0.1318	0.3253	0.942102	N/A	27-77	22-41	03-07
NM_000296	NM_013630	0.949500	0.1300	1.2530	0.1038	0.3851	0.965021	51-55	N/A	42-57	03-07
NM_000297	NM_008861	0.771500	0.0464	0.6357	0.0731	0.3823	0.908916	N/A	27-77	22-41	03-07
NM_000299	NM_019645	0.498000	0.0217	0.5894	0.0368	0.3359	0.784091	11-50	27-77	22-41	01-02
NM_000301	NM_008877	0.861000	0.1340	0.8740	0.1533	0.3698	0.919813	N/A	01-26	01-21	01-02
NM_000302	NM_011122	0.832500	0.0424	1.1277	0.0376	0.3307	0.881620	11-50	27-77	42-57	08-10
NM_000303	NM_016881	0.522250	0.0416	0.5867	0.0709	0.3452	0.803346	11-50	27-77	22-41	03-07
NM_000305	NM_183308	0.889750	0.0627	0.4689	0.1337	0.3300	0.967341	N/A	27-77	42-57	03-07
NM_000308	NM_008906	0.429250	0.0623	0.7209	0.0865	0.2347	0.615066	N/A	27-77	42-57	08-10
NM_000313	NM_011173	0.920000	0.1200	0.6132	0.1958	0.2542	0.953164	N/A	27-77	22-41	03-07
NM_000315	NM_020623	0.604750	0.2132	0.6187	0.3446	0.4044	0.863097	N/A	01-26	01-21	N/A
NM_000318	NM_008994	0.689500	0.0658	0.4992	0.1317	0.3032	0.878089	11-50	78-79	42-57	03-07
NM_000320	NM_024236	0.860750	0.0321	0.6126	0.0523	0.3988	0.951401	51-55	78-79	42-57	03-07
NM_000321	NM_009029	0.740500	0.0434	0.4733	0.0917	0.2754	0.891496	11-50	27-77	22-41	03-07
NM_000322	NM_008938	0.913000	0.0423	1.0723	0.0394	0.1980	0.929065	N/A	27-77	01-21	01-02
NM_000324	NM_011269	0.588500	0.1431	0.6364	0.2249	0.4334	0.868739	11-50	27-77	01-21	01-02
NM_000327	NM_009073	0.044500	0.1086	0.3675	0.2956	0.3257	0.891320	N/A	27-77	22-41	03-07
NM_000334	NM_133199	0.534750	0.0356	0.8734	0.0407	0.3493	0.720818	01-10	01-26	01-21	03-07
NM_000336	NM_011325	0.960750	0.0818	1.0184	0.0803	0.5743	0.982884	N/A	27-77	22-41	01-02
NM_000337	NM_011891	0.605000	0.0268	0.3727	0.0720	0.3522	0.978273	N/A	01-26	22-41	03-07
NM_000338	NM_183354	0.767250	0.0758	0.5574	0.1360	0.2342	0.865043	N/A	01-26	01-21	01-02
NM_000339	NM_019415	0.833000	0.0411	0.8872	0.0463	0.2644	0.882769	N/A	01-26	01-21	N/A
NM_000340	NM_031197	0.862250	0.1106	0.6357	0.1740	0.4110	0.951310	01-10	01-26	01-21	01-02
NM_000341	NM_009205	0.952000	0.1038	0.7266	0.1429	0.1529	0.962101	11-50	27-77	22-41	03-07
NM_000342	NM_011403	0.593500	0.1060	0.8108	0.1307	0.3061	0.746965	11-50	01-26	01-21	N/A
NM_000343	NM_019810	0.773750	0.0685	0.6534	0.1048	0.4151	0.917485	11-50	27-77	01-21	01-02
NM_000346	NM_011448	0.082250	0.0119	0.9313	0.0127	0.2575	0.336003	11-50	27-77	22-41	01-02
NM_000349	NM_011485	0.884750	0.0672	1.1718	0.0573	0.2719	0.911492	11-50	01-26	01-21	01-02
NM_000350	NM_007378	0.464250	0.0643	0.5182	0.1242	0.3806	0.857740	01-10	01-26	01-21	03-07
NM_000353	NM_146214	0.783750	0.0433	0.6982	0.0620	0.3447	0.890512	01-10	27-77	01-21	01-02
NM_000355	NM_015749	0.750750	0.1860	0.6701	0.2775	0.3551	0.882833	11-50	27-77	22-41	03-07
NM_000358	NM_009369	0.905250	0.0576	0.6030	0.0956	0.3408	0.958800	11-50	27-77	42-57	03-07
NM_000359	NM_019984	0.601000	0.0488	0.7096	0.0687	0.3321	0.787736	N/A	01-26	01-21	03-07
NM_000362	NM_011595	0.935500	0.0161	0.9684	0.0166	0.2633	0.953037	51-55	27-77	42-57	03-07
NM_000365	NM_009415	0.585750	0.0240	0.5812	0.0412	0.2514	0.764935	51-55	78-79	42-57	08-10
NM_000366	NM_024427	0.549750	0.1042	0.4110	0.2534	0.2588	0.833265	N/A	01-26	42-57	08-10
NM_000367	NM_016785	0.685250	0.1176	0.7813	0.1505	0.3293	0.817910	01-10	27-77	22-41	03-07
NM_000368	NM_022887	0.745500	0.0694	0.4975	0.1395	0.4592	0.980407	N/A	78-79	22-41	03-07
NM_000369	NM_011648	0.858000	0.1101	0.5788	0.1902	0.2585	0.921419	N/A	01-26	01-21	03-07
NM_000370	NM_015767	0.921000	0.0897	0.7553	0.1187	0.3116	0.953592	01-10	27-77	01-21	N/A
NM_000371	NM_013697	0.851250	0.1218	0.6271	0.1942	0.2417	0.908582	N/A	27-77	22-41	03-07
NM_000377	NM_009515	0.683500	0.0693	0.5405	0.1281	0.3363	0.880427	N/A	27-77	22-41	03-07
NM_000378	NM_144783	0.590000	0.0103	0.5061	0.0203	0.3683	0.888366	01-10	01-26	01-21	01-02
NM_000379	NM_011723	0.531250	0.0566	0.6746	0.0839	0.4159	0.820241	11-50	78-79	01-21	03-07
NM_000382	NM_007437	0.970000	0.0905	0.6634	0.1365	0.3174	0.984353	51-55	78-79	42-57	03-07
NM_000385	NM_007472	0.551000	0.0355	0.7999	0.0443	0.2282	0.679093	N/A	27-77	22-41	03-07
NM_000388	NM_013803	0.962250	0.0298	0.8281	0.0360	0.3266	0.977138	01-10	27-77	01-21	N/A
NM_000391	NM_009906	0.889000	0.0637	0.4558	0.1397	0.2021	0.938217	N/A	78-79	42-57	03-07
NM_000394	NM_013501	0.898750	0.0271	1.3276	0.0204	0.2631	0.918815	11-50	27-77	01-21	N/A
NM_000396	NM_007802	0.555000	0.0760	0.4268	0.1781	0.3272	0.896153	11-50	78-79	42-57	08-10
NM_000397	NM_007807	0.751750	0.0420	0.5549	0.0756	0.3463	0.906677	N/A	78-79	22-41	03-07
NM_000399	NM_010118	0.266750	0.0541	0.5410	0.1000	0.2420	0.594747	01-10	27-77	22-41	03-07
NM_000400	NM_007949	0.877500	0.0112	0.9449	0.0119	0.3556	0.923601	N/A	01-26	22-41	03-07
NM_000402	NM_008062	0.765500	0.0293	1.1192	0.0262	0.3487	0.838561	N/A	27-77	42-57	08-10
NM_000403	NM_178389	0.486500	0.0309	0.6757	0.0458	0.4169	0.803324	11-50	27-77	42-57	03-07
NM_000405	NM_010299	0.892250	0.2196	0.7550	0.2908	0.4961	0.963051	51-55	01-26	22-41	03-07
NM_000408	NM_010274	0.590500	0.0349	0.7131	0.0489	0.3124	0.769897	51-55	01-26	22-41	03-07
NM_000412	NM_053176	0.820000	0.2854	0.6720	0.4247	0.3120	0.903571	01-10	27-77	01-21	01-02
NM_000414	NM_008292	0.836250	0.0726	0.5904	0.1229	0.3359	0.929413	11-50	27-77	42-57	08-10
NM_000415	NM_010491	0.804250	0.2207	0.6831	0.3232	0.3660	0.909131	N/A	01-26	01-21	N/A
NM_000416	NM_010511	0.837500	0.4037	0.7204	0.5604	0.4371	0.936096	11-50	78-79	42-57	03-07
NM_000417	NM_008367	0.827500	0.2877	0.7993	0.3600	0.1853	0.867490	N/A	01-26	01-21	03-07
NM_000418	NM_001008700	0.957000	0.3820	1.2866	0.2969	0.3233	0.967805	N/A	27-77	22-41	08-10
NM_000420	NM_032540	0.450000	0.1597	0.5492	0.2907	0.4028	0.853387	N/A	27-77	01-21	01-02
NM_000421	NM_010660	0.480000	0.0985	0.5755	0.1711	0.2898	0.741852	N/A	78-79	22-41	03-07
NM_000422	NM_010663	0.328250	0.0224	0.8654	0.0258	0.2937	0.556229	N/A	01-26	22-41	03-07
NM_000423	NM_010668	0.656750	0.1514	0.9276	0.1632	0.2324	0.742748	N/A	78-79	01-21	01-02
NM_000424	NM_027011	0.282000	0.0532	0.6919	0.0769	0.3837	0.680174	01-10	27-77	22-41	03-07
NM_000426	NM_008481	0.789250	0.0634	0.5861	0.1082	0.3054	0.899066	11-50	27-77	22-41	03-07
NM_000428	NM_013589	0.694000	0.1072	0.6875	0.1560	0.2915	0.823744	11-50	78-79	22-41	03-07
NM_000429	NM_133653	0.455750	0.0192	0.6976	0.0276	0.2938	0.684965	01-10	01-26	01-21	01-02
NM_000430	NM_013625	0.748500	0.0011	0.2231	0.0050	0.2268	1.000000	N/A	27-77	42-57	08-10
NM_000431	NM_023556	0.679250	0.1068	0.7155	0.1493	0.2933	0.810733	N/A	01-26	22-41	03-07
NM_000434	NM_010893	0.864250	0.0899	0.7632	0.1178	0.3066	0.918785	N/A	27-77	42-57	08-10
NM_000436	NM_024188	0.599250	0.0402	0.6149	0.0655	0.3941	0.856098	N/A	27-77	22-41	03-07
NM_000437	NM_133880	0.851500	0.1244	0.6529	0.1905	0.3497	0.931038	11-50	78-79	22-41	03-07
NM_000439	NM_013628	0.521000	0.0369	0.4791	0.0770	0.2737	0.794643	N/A	01-26	01-21	01-02
NM_000440	NM_146086	0.611750	0.0256	0.8161	0.0313	0.3133	0.760799	N/A	27-77	01-21	01-02
NM_000441	NM_011867	0.805250	0.0698	0.5403	0.1293	0.2997	0.913276	N/A	01-26	01-21	01-02
NM_000446	NM_011134	0.959750	0.1044	0.5384	0.1939	0.4049	0.990020	N/A	27-77	01-21	01-02
NM_000448	NM_009019	0.600750	0.0491	0.6718	0.0731	0.3374	0.801266	01-10	01-26	01-21	03-07
NM_000449	NM_017395	0.757250	0.1247	0.4866	0.2564	0.1735	0.843804	N/A	N/A	22-41	03-07
NM_000450	NM_011345	0.818000	0.1848	0.6820	0.2709	0.3657	0.915591	N/A	01-26	01-21	03-07
NM_000452	NM_011388	0.753250	0.1237	0.7189	0.1721	0.3178	0.862329	01-10	27-77	01-21	N/A
NM_000454	NM_011434	0.918000	0.1273	0.5694	0.2235	0.3067	0.962168	N/A	78-79	42-57	08-10
NM_000459	NM_013690	0.600000	0.0583	0.5101	0.1143	0.2965	0.832503	11-50	27-77	01-21	03-07
NM_000465	NM_007525	0.778000	0.1905	0.5149	0.3700	0.3512	0.929420	N/A	01-26	22-41	03-07
NM_000466	NM_027777	0.551000	0.0509	0.5122	0.0995	0.3072	0.820295	N/A	01-26	22-41	03-07
NM_000474	NM_011658	0.356750	0.0114	0.6656	0.0171	0.3115	0.657790	N/A	01-26	01-21	03-07
NM_000475	NM_007430	0.710750	0.2282	0.9667	0.2361	1.6079	1.000000	N/A	27-77	01-21	01-02
NM_000477	NM_009654	0.474000	0.1609	0.7372	0.2183	0.2602	0.659655	N/A	01-26	22-41	03-07
NM_000478	NM_007431	0.867750	0.0568	1.0460	0.0543	0.4227	0.921194	51-55	27-77	22-41	03-07
NM_000480	NM_009667	0.920750	0.0264	0.7076	0.0373	0.2878	0.952983	11-50	78-79	22-41	03-07
NM_000481	NM_001013814	0.608500	0.0684	0.7184	0.0952	0.4185	0.836566	N/A	78-79	22-41	03-07
NM_000485	NM_009698	0.960000	0.0953	1.2196	0.0782	0.2338	0.967668	51-55	27-77	22-41	03-07
NM_000486	NM_009699	0.547250	0.0601	0.6376	0.0943	0.2967	0.757932	01-10	27-77	01-21	N/A
NM_000492	NM_021050	0.644250	0.1297	0.5906	0.2196	0.5032	0.947354	01-10	01-26	01-21	01-02
NM_000493	NM_009925	0.663000	0.1063	0.3580	0.2970	0.3897	1.000000	N/A	01-26	01-21	03-07
NM_000506	NM_010168	0.639000	0.1116	0.7643	0.1461	0.3834	0.820090	N/A	01-26	01-21	01-02
NM_000512	NM_016722	0.737750	0.0844	0.7685	0.1098	0.2615	0.826987	N/A	27-77	22-41	03-07
NM_000515	NM_008117	0.842250	0.2035	1.4928	0.1363	0.3388	0.878052	N/A	01-26	01-21	N/A
NM_000521	NM_010422	0.937500	0.1660	0.6357	0.2611	0.3611	0.973002	N/A	78-79	42-57	08-10
NM_000526	NM_016958	0.368750	0.0308	0.6750	0.0457	0.2855	0.635745	N/A	01-26	22-41	03-07
NM_000531	NM_008769	0.595000	0.0385	0.4118	0.0936	0.4053	0.993607	N/A	01-26	01-21	01-02
NM_000532	NM_025835	0.897750	0.0407	0.5144	0.0791	0.3418	0.965691	N/A	27-77	42-57	08-10
NM_000533	NM_011123	0.225750	0.0001	0.1067	0.0010	0.3878	1.000000	11-50	27-77	22-41	03-07
NM_000534	NM_153556	0.756000	0.1405	0.5807	0.2420	0.3339	0.896299	01-10	78-79	42-57	03-07
NM_000535	NM_008886	0.747250	0.1730	0.7126	0.2428	0.2804	0.846704	11-50	N/A	22-41	03-07
NM_000536	NM_009020	0.605500	0.0577	0.4977	0.1159	0.3223	0.860970	N/A	01-26	01-21	01-02
NM_000539	NM_145383	0.708250	0.0239	1.5809	0.0151	0.3262	0.768449	N/A	27-77	01-21	01-02
NM_000541	NM_009118	0.875500	0.0875	0.5597	0.1563	0.3806	0.960161	N/A	27-77	01-21	01-02
NM_000543	NM_011421	0.826000	0.1041	0.5936	0.1753	0.3776	0.936685	N/A	78-79	22-41	03-07
NM_000545	NM_009327	0.739500	0.0215	0.8824	0.0244	0.1946	0.796949	N/A	27-77	01-21	01-02
NM_000546	NM_011640	0.603000	0.1379	0.6902	0.1998	0.2758	0.761639	11-50	27-77	22-41	03-07
NM_000549	NM_009432	0.842750	0.0889	0.6950	0.1279	0.1646	0.879992	N/A	78-79	01-21	N/A
NM_000550	NM_031202	0.908250	0.0833	0.4715	0.1767	0.2736	0.961490	N/A	27-77	22-41	01-02
NM_000557	NM_008109	0.526250	0.0365	0.3359	0.1088	0.0804	0.639645	01-10	01-26	01-21	N/A
NM_000560	NM_007651	0.873250	0.1112	0.5845	0.1903	0.2415	0.925620	N/A	78-79	22-41	03-07
NM_000562	NM_146148	0.442750	0.1725	0.6390	0.2699	0.4278	0.815820	01-10	01-26	01-21	03-07
NM_000564	NM_008370	0.762250	0.2316	0.5463	0.4240	0.3238	0.903168	N/A	27-77	01-21	01-02
NM_000566	NM_010186	0.773000	0.2427	0.5980	0.4059	0.3176	0.893561	N/A	27-77	22-41	03-07
NM_000567	NM_007768	0.732000	0.1984	0.8791	0.2257	0.3630	0.842663	01-10	01-26	01-21	01-02
NM_000572	NM_010548	0.593250	0.1589	0.7297	0.2178	0.3639	0.796095	N/A	27-77	01-21	01-02
NM_000575	NM_010554	0.545250	0.2719	0.5926	0.4589	0.3471	0.811608	N/A	27-77	01-21	03-07
NM_000576	NM_008361	0.504250	0.2132	0.6263	0.3405	0.4107	0.829341	N/A	78-79	22-41	03-07
NM_000578	NM_013612	0.805500	0.0728	0.9497	0.0766	0.1715	0.840623	01-10	78-79	22-41	03-07
NM_000582	NM_009263	0.892000	0.2633	0.9518	0.2766	0.2224	0.917236	11-50	27-77	42-57	08-10
NM_000583	NM_008096	0.519000	0.1374	0.6373	0.2155	0.3874	0.811389	N/A	01-26	01-21	03-07
NM_000586	NM_008366	0.620750	0.4583	0.8379	0.5469	0.2944	0.754001	N/A	01-26	01-21	N/A
NM_000590	NM_008373	0.611000	0.3600	0.8884	0.4053	0.2999	0.742316	N/A	01-26	01-21	N/A
NM_000591	NM_009841	0.789000	0.2554	0.8156	0.3131	0.2760	0.860403	N/A	27-77	22-41	03-07
NM_000594	NM_013693	0.344500	0.1122	0.7691	0.1459	0.3150	0.612973	N/A	27-77	01-21	03-07
NM_000595	NM_010735	0.741750	0.1733	0.6326	0.2739	0.1830	0.816457	N/A	01-26	01-21	01-02
NM_000596	NM_008341	0.843750	0.2041	1.0836	0.1884	0.3115	0.888667	01-10	01-26	01-21	01-02
NM_000597	NM_008342	0.558000	0.0622	0.7700	0.0808	0.3105	0.736235	N/A	27-77	22-41	03-07
NM_000598	NM_008343	0.663250	0.1048	0.7221	0.1451	0.2983	0.802362	11-50	27-77	42-57	08-10
NM_000601	NM_010427	0.556750	0.0453	0.4754	0.0952	0.3196	0.854736	N/A	N/A	01-21	03-07
NM_000602	NM_008871	0.721250	0.1118	1.1778	0.0949	0.3087	0.794310	01-10	27-77	22-41	03-07
NM_000616	NM_013488	0.843000	0.4051	0.8591	0.4716	0.4318	0.921911	01-10	27-77	22-41	03-07
NM_000617	NM_008732	0.567500	0.0456	0.4513	0.1010	0.3324	0.886053	11-50	78-79	42-57	08-10
NM_000618	NM_184052	0.382500	0.0471	0.4596	0.1024	0.2365	0.700252	N/A	01-26	22-41	01-02
NM_000621	NM_172812	0.708000	0.0437	0.5332	0.0820	0.3822	0.917307	01-10	27-77	01-21	01-02
NM_000623	NM_009747	0.854750	0.1090	1.7139	0.0636	0.2834	0.878768	N/A	27-77	01-21	01-02
NM_000625	NM_010927	0.711250	0.1049	0.8268	0.1268	0.3163	0.821714	N/A	27-77	01-21	01-02
NM_000629	NM_010508	0.949500	0.3855	1.0906	0.3535	0.4126	0.968605	N/A	27-77	42-57	03-07
NM_000631	NM_008677	0.817250	0.0703	1.0778	0.0653	0.3344	0.873950	11-50	27-77	22-41	03-07
NM_000633	NM_009741	0.741750	0.0460	0.5680	0.0811	0.3978	0.922616	01-10	01-26	22-41	03-07
NM_000636	NM_013671	0.918000	0.0548	0.5486	0.0999	0.3510	0.970464	51-55	01-26	42-57	08-10
NM_000638	NM_011707	0.620500	0.1540	0.8198	0.1879	0.3497	0.782382	N/A	27-77	01-21	01-02
NM_000639	NM_010177	0.744000	0.1231	0.4125	0.2985	0.3932	0.988022	N/A	27-77	01-21	01-02
NM_000655	NM_011346	0.767750	0.1682	0.7875	0.2136	0.6800	0.968296	11-50	27-77	22-41	03-07
NM_000662	NM_010874	0.829250	0.1037	0.6282	0.1651	0.3374	0.920958	N/A	27-77	01-21	01-02
NM_000665	NM_009599	0.781000	0.0585	0.8850	0.0661	0.3200	0.860186	N/A	01-26	22-41	03-07
NM_000666	NM_025371	0.710750	0.0792	0.5408	0.1464	0.3137	0.878534	N/A	27-77	22-41	03-07
NM_000670	NM_011996	0.914250	0.1901	0.5665	0.3356	0.3959	0.974177	N/A	27-77	01-21	01-02
NM_000671	NM_007410	0.961750	0.0390	0.4506	0.0866	0.2748	0.985077	N/A	78-79	42-57	08-10
NM_000674	NM_001008533	0.949750	0.0258	1.3169	0.0196	0.6428	0.974278	N/A	27-77	22-41	01-02
NM_000676	NM_007413	0.879000	0.0619	0.4771	0.1297	0.3597	0.970226	01-10	27-77	01-21	03-07
NM_000678	NM_013460	0.650750	0.1170	1.4685	0.0797	0.4104	0.748354	N/A	01-26	01-21	01-02
NM_000679	NM_007416	0.597500	0.0162	0.7102	0.0228	0.2709	0.751030	51-55	01-26	01-21	03-07
NM_000680	NM_013461	0.940250	0.0862	1.0561	0.0816	0.2233	0.952883	01-10	27-77	01-21	01-02
NM_000686	NM_007429	0.336000	0.0418	0.4550	0.0919	0.2946	0.765922	N/A	01-26	01-21	01-02
NM_000689	NM_011921	0.550250	0.0847	0.6907	0.1227	0.3417	0.772748	11-50	27-77	42-57	03-07
NM_000692	NM_028270	0.959250	0.0313	0.8860	0.0354	0.3868	0.977040	11-50	27-77	22-41	03-07
NM_000693	NM_053080	0.576750	0.0272	0.8031	0.0339	0.3173	0.743974	N/A	01-26	22-41	03-07
NM_000694	NM_026316	0.477750	0.1605	1.5660	0.1025	0.3939	0.609113	N/A	27-77	22-41	01-02
NM_000696	NM_019993	0.886500	0.0528	0.6039	0.0874	0.3027	0.943391	N/A	78-79	42-57	08-10
NM_000697	NM_007440	0.621500	0.0820	0.5344	0.1535	0.3412	0.863162	11-50	01-26	22-41	03-07
NM_000702	NM_178405	0.637250	0.0069	0.6862	0.0101	0.2901	0.790607	N/A	27-77	22-41	03-07
NM_000705	NM_009724	0.872000	0.2081	1.5561	0.1337	0.4375	0.907987	N/A	27-77	01-21	N/A
NM_000707	NM_011924	0.831250	0.1047	0.8667	0.1208	0.3846	0.906133	N/A	27-77	N/A	N/A
NM_000712	NM_026678	0.958500	0.1129	0.6703	0.1685	0.3041	0.977328	51-55	01-26	22-41	03-07
NM_000713	NM_144923	0.435500	0.0482	0.6292	0.0766	0.3531	0.752291	11-50	27-77	22-41	03-07
NM_000717	NM_007607	0.491000	0.3501	1.3741	0.2548	0.3219	0.610240	N/A	01-26	01-21	01-02
NM_000718	NM_007579	0.922750	0.0412	0.7873	0.0523	0.3079	0.952961	N/A	01-26	01-21	01-02
NM_000719	NM_009781	0.527250	0.0270	0.6013	0.0448	0.3370	0.792204	N/A	27-77	22-41	03-07
NM_000728	NM_054084	0.780000	0.1509	0.9675	0.1560	0.4053	0.872161	01-10	27-77	01-21	N/A
NM_000729	NM_031161	0.718750	0.1049	0.7925	0.1324	0.3104	0.828908	N/A	27-77	01-21	N/A
NM_000730	NM_009827	0.907500	0.0421	0.8857	0.0476	0.4530	0.954810	01-10	27-77	N/A	N/A
NM_000733	NM_007648	0.861750	0.2720	0.7411	0.3670	0.3633	0.929523	11-50	27-77	01-21	03-07
NM_000735	NM_009889	0.747250	0.1607	0.7330	0.2192	0.3202	0.857660	N/A	01-26	22-41	01-02
NM_000738	NM_007698	0.281750	0.0047	0.6207	0.0076	0.2672	0.590943	01-10	N/A	01-21	N/A
NM_000743	NM_145129	0.931500	0.0759	0.7592	0.0999	0.3119	0.959642	01-10	27-77	01-21	01-02
NM_000744	NM_015730	0.724500	0.0754	1.3871	0.0544	0.3667	0.797332	N/A	01-26	01-21	01-02
NM_000746	NM_007390	0.558750	0.0327	0.7323	0.0446	0.3869	0.791878	N/A	01-26	01-21	01-02
NM_000747	NM_009601	0.269250	0.0526	0.6577	0.0800	0.2232	0.517241	N/A	27-77	22-41	01-02
NM_000748	NM_009602	0.645000	0.0279	0.9615	0.0290	0.3356	0.768908	01-10	27-77	01-21	01-02
NM_000750	NM_148944	0.766750	0.0814	1.0088	0.0807	0.3728	0.852947	N/A	01-26	01-21	N/A
NM_000751	NM_021600	0.942750	0.0607	0.9103	0.0667	0.3383	0.964026	N/A	01-26	01-21	N/A
NM_000756	NM_205769	0.299750	0.0959	0.7691	0.1247	0.2721	0.547492	N/A	01-26	01-21	03-07
NM_000758	NM_009969	0.484000	0.3594	0.7594	0.4732	0.3159	0.698649	N/A	01-26	01-21	01-02
NM_000760	NM_007782	0.887000	0.2616	0.7377	0.3546	0.2364	0.923211	01-10	27-77	01-21	01-02
NM_000761	NM_009993	0.917000	0.1469	1.0561	0.1391	0.2828	0.939226	N/A	78-79	01-21	N/A
NM_000773	NM_021282	0.714500	0.1353	0.8420	0.1607	0.4156	0.855419	51-55	27-77	01-21	01-02
NM_000774	NM_007817	0.638000	0.1143	0.9138	0.1251	0.3857	0.790794	11-50	01-26	01-21	N/A
NM_000779	NM_007823	0.720500	0.0853	0.5432	0.1570	0.3456	0.898326	11-50	01-26	01-21	01-02
NM_000780	NM_007824	0.741750	0.1049	0.5819	0.1802	0.3261	0.886475	01-10	01-26	01-21	N/A
NM_000782	NM_009996	0.618250	0.1002	0.9524	0.1052	0.3405	0.754732	N/A	01-26	01-21	N/A
NM_000784	NM_024264	0.944750	0.1636	0.7234	0.2262	0.4457	0.978791	N/A	01-26	22-41	03-07
NM_000785	NM_010009	0.762250	0.1077	0.6830	0.1577	0.3032	0.867793	N/A	27-77	01-21	01-02
NM_000786	NM_020010	0.833750	0.0423	0.4821	0.0877	0.3514	0.954929	N/A	27-77	42-57	03-07
NM_000787	NM_138942	0.834000	0.1148	1.4753	0.0778	0.2398	0.860982	01-10	01-26	01-21	01-02
NM_000788	NM_007832	0.875000	0.0343	0.6811	0.0503	0.3570	0.940519	11-50	27-77	22-41	03-07
NM_000795	NM_010077	0.521000	0.0215	0.7231	0.0298	0.4159	0.796503	01-10	78-79	01-21	N/A
NM_000798	NM_013503	0.768250	0.0769	1.3668	0.0563	0.3745	0.831749	N/A	78-79	01-21	N/A
NM_000800	NM_010197	0.489750	0.0205	0.4597	0.0445	0.2881	0.809530	N/A	27-77	22-41	03-07
NM_000801	NM_008019	0.906750	0.0129	0.3496	0.0369	0.4191	1.000000	51-55	78-79	42-57	08-10
NM_000805	NM_010257	0.403750	0.2263	0.4782	0.4732	0.3265	0.810851	N/A	78-79	01-21	N/A
NM_000806	NM_010250	0.367750	0.0059	0.4208	0.0141	0.3884	0.951319	11-50	01-26	01-21	01-02
NM_000808	NM_008067	0.434250	0.0192	0.3793	0.0507	0.5468	1.000000	11-50	01-26	01-21	N/A
NM_000809	NM_010251	0.685250	0.0492	0.5432	0.0907	0.7201	1.000000	01-10	27-77	01-21	01-02
NM_000815	NM_008072	0.890500	0.0327	1.7987	0.0182	0.4611	0.918571	N/A	01-26	01-21	N/A
NM_000818	NM_008078	0.591500	0.0206	0.4455	0.0461	0.2599	0.829815	11-50	27-77	01-21	01-02
NM_000820	NM_019521	0.763250	0.1014	1.6043	0.0632	0.2740	0.803685	51-55	78-79	42-57	03-07
NM_000821	NM_019802	0.939000	0.0598	0.4612	0.1296	0.2671	0.974328	11-50	78-79	22-41	03-07
NM_000823	NM_001003685	0.724250	0.1089	0.6881	0.1583	0.3339	0.858057	N/A	01-26	01-21	01-02
NM_000824	NM_010298	0.837500	0.0132	0.7280	0.0181	0.3878	0.924063	01-10	27-77	22-41	N/A
NM_000826	NM_013540	0.237750	0.0270	0.3822	0.0707	0.2898	0.815720	N/A	01-26	01-21	01-02
NM_000830	NM_146072	0.561500	0.0109	0.4156	0.0262	0.2426	0.817468	01-10	27-77	22-41	03-07
NM_000838	NM_016976	0.781500	0.0229	0.6962	0.0329	0.3673	0.896776	N/A	27-77	01-21	01-02
NM_000840	NM_181850	0.427500	0.0149	0.5440	0.0274	0.3048	0.748268	01-10	27-77	01-21	01-02
NM_000841	NM_001013385	0.392750	0.0264	1.1000	0.0240	0.5125	0.675673	N/A	78-79	01-21	N/A
NM_000845	NM_008174	0.077500	0.0080	0.3912	0.0204	0.2961	0.775742	01-10	01-26	01-21	01-02
NM_000849	NM_010360	0.883250	0.0549	0.7504	0.0731	0.3431	0.936631	51-55	78-79	22-41	08-10
NM_000852	NM_013541	0.930500	0.0800	1.2254	0.0653	1.1644	0.996540	N/A	78-79	42-57	08-10
NM_000856	NM_021896	0.822250	0.0515	0.8476	0.0608	0.3813	0.902212	N/A	78-79	22-41	03-07
NM_000857	NM_017469	0.824500	0.0090	0.6892	0.0130	0.2913	0.898678	N/A	27-77	22-41	01-02
NM_000859	NM_008255	0.523000	0.0379	0.6497	0.0583	0.2967	0.740833	N/A	27-77	42-57	08-10
NM_000860	NM_008278	0.612750	0.0536	0.4076	0.1314	0.3160	0.912973	11-50	01-26	22-41	03-07
NM_000868	NM_008312	0.355000	0.0551	0.5513	0.0999	0.2003	0.589343	01-10	01-26	01-21	01-02
NM_000871	NM_021358	0.635750	0.0591	0.7726	0.0765	0.3805	0.815141	N/A	78-79	01-21	N/A
NM_000873	NM_010494	0.739000	0.2757	1.0261	0.2686	0.3364	0.824567	N/A	78-79	22-41	03-07
NM_000876	NM_010515	0.838500	0.1080	0.8710	0.1240	0.3214	0.898094	11-50	27-77	42-57	08-10
NM_000878	NM_008368	0.810000	0.3100	0.9760	0.3177	0.1612	0.841381	N/A	78-79	22-41	03-07
NM_000879	NM_010558	0.834500	0.2203	0.5505	0.4002	0.2984	0.924210	N/A	01-26	N/A	N/A
NM_000880	NM_008371	0.679750	0.2037	0.4752	0.4287	0.3877	0.941031	N/A	01-26	22-41	03-07
NM_000882	NM_008351	0.859250	0.3163	0.7688	0.4115	0.3675	0.926531	N/A	N/A	01-21	N/A
NM_000884	NM_011830	0.374750	0.0334	0.6274	0.0532	0.2745	0.648309	51-55	27-77	42-57	08-10
NM_000887	NM_021334	0.789500	0.1917	0.8571	0.2236	0.3001	0.863203	01-10	01-26	22-41	03-07
NM_000888	NM_021359	0.548000	0.0518	0.5789	0.0894	0.3342	0.808940	N/A	01-26	22-41	03-07
NM_000889	NM_013566	0.888000	0.0759	0.6509	0.1167	0.3144	0.942099	N/A	27-77	01-21	03-07
NM_000891	NM_008425	0.224000	0.0063	0.7036	0.0090	0.3504	0.610456	01-10	27-77	01-21	01-02
NM_000893	NM_023125	0.811000	0.2939	0.6768	0.4343	0.4594	0.939290	N/A	01-26	01-21	N/A
NM_000895	NM_008517	0.861000	0.0379	0.5480	0.0693	0.4254	0.968903	11-50	27-77	42-57	08-10
NM_000898	NM_172778	0.755000	0.0566	0.4698	0.1205	0.4544	0.991969	11-50	27-77	22-41	01-02
NM_000903	NM_008706	0.928750	0.0694	0.5936	0.1168	0.4237	0.979607	11-50	01-26	42-57	03-07
NM_000905	NM_023456	0.657500	0.0423	0.5143	0.0822	0.3111	0.864678	11-50	27-77	01-21	01-02
NM_000906	NM_008727	0.670750	0.0441	0.6685	0.0660	0.3100	0.823431	N/A	01-26	01-21	03-07
NM_000910	NM_008731	0.686000	0.0281	0.6170	0.0455	0.3611	0.869769	01-10	01-26	01-21	N/A
NM_000911	NM_013622	0.910000	0.0279	1.2332	0.0227	0.2191	0.925990	11-50	01-26	01-21	N/A
NM_000917	NM_011030	0.762250	0.0226	0.5263	0.0430	0.3173	0.905587	N/A	N/A	42-57	03-07
NM_000918	NM_011032	0.735250	0.0298	0.9489	0.0314	0.3430	0.830949	N/A	78-79	42-57	08-10
NM_000922	NM_011055	0.296000	0.0922	0.3981	0.2316	0.3037	0.833063	N/A	78-79	22-41	03-07
NM_000924	NM_008800	0.314250	0.0196	0.4643	0.0422	0.3563	0.840489	N/A	01-26	01-21	01-02
NM_000925	NM_024221	0.948500	0.0309	0.5090	0.0607	0.3209	0.980968	11-50	27-77	42-57	03-07
NM_000926	NM_008829	0.913000	0.1124	0.7412	0.1517	0.4193	0.962216	01-10	01-26	01-21	01-02
NM_000930	NM_008872	0.911250	0.1109	1.2531	0.0885	0.3013	0.932589	11-50	27-77	22-41	03-07
NM_000936	NM_026925	0.690250	0.1383	0.7356	0.1880	0.4332	0.872664	N/A	27-77	01-21	N/A
NM_000938	NM_153798	0.610500	0.0006	0.5731	0.0010	0.3743	0.864888	51-55	27-77	42-57	03-07
NM_000939	NM_008895	0.494750	0.0953	1.8142	0.0525	0.3693	0.597599	N/A	01-26	01-21	01-02
NM_000942	NM_011149	0.859500	0.0304	0.4526	0.0672	0.3946	0.981995	51-55	27-77	42-57	08-10
NM_000943	NM_008908	0.817750	0.0549	0.5349	0.1026	0.2736	0.910970	N/A	27-77	22-41	03-07
NM_000944	NM_008913	0.378750	0.0017	0.3564	0.0049	0.4060	1.000000	N/A	27-77	42-57	03-07
NM_000945	NM_178909	0.944750	0.0218	0.6385	0.0342	0.1412	0.956968	11-50	78-79	22-41	03-07
NM_000947	NM_008922	0.866500	0.0666	1.1978	0.0556	0.3986	0.910926	N/A	27-77	22-41	03-07
NM_000948	NM_011164	0.645000	0.3005	0.8123	0.3699	0.3739	0.808406	N/A	27-77	22-41	03-07
NM_000949	NM_011169	0.530000	0.3396	0.7633	0.4449	0.2970	0.712877	N/A	01-26	22-41	01-02
NM_000956	NM_008964	0.668000	0.0731	0.8156	0.0897	0.3079	0.793334	N/A	01-26	01-21	N/A
NM_000958	NM_008965	0.647250	0.0535	0.6923	0.0773	0.3395	0.820237	11-50	01-26	22-41	08-10
NM_000959	NM_008966	0.581250	0.0576	0.6522	0.0883	0.3530	0.807896	N/A	01-26	22-41	01-02
NM_000961	NM_008968	0.922750	0.1375	0.8128	0.1692	0.3423	0.955283	N/A	27-77	01-21	03-07
NM_000963	NM_011198	0.632500	0.0752	0.5975	0.1259	0.3378	0.840268	01-10	01-26	22-41	03-07
NM_000965	NM_011243	0.798750	0.0114	0.4642	0.0247	0.1872	0.879909	N/A	78-79	22-41	01-02
NM_000966	NM_011244	0.080500	0.0107	0.7517	0.0142	0.3186	0.470220	N/A	27-77	22-41	03-07
NM_000971	NM_011291	0.023000	0.0189	0.7125	0.0265	0.2871	0.416680	51-55	78-79	42-57	03-07
NM_000975	NM_025919	0.868250	0.0053	0.4525	0.0117	0.3858	0.980580	51-55	78-79	42-57	08-10
NM_000978	NM_022891	0.892750	0.0004	0.4221	0.0010	0.3849	0.990548	11-50	78-79	42-57	08-10
NM_000986	NM_024218	0.960250	0.0005	0.4538	0.0010	0.2389	0.981176	51-55	78-79	42-57	08-10
NM_000990	NM_011975	0.856750	0.0119	0.5433	0.0219	0.2916	0.933635	51-55	78-79	42-57	08-10
NM_000994	NM_172086	0.810500	0.0008	0.8385	0.0010	0.3112	0.880831	51-55	N/A	42-57	08-10
NM_001001317	NM_175020	0.913000	0.2415	0.6234	0.3874	0.5413	0.988542	01-10	N/A	01-21	01-02
NM_001001329	NM_008925	0.637000	0.0739	1.6411	0.0450	0.3832	0.721761	N/A	27-77	42-57	08-10
NM_001001330	NM_178606	0.644250	0.0378	1.1150	0.0339	0.3040	0.741244	51-55	N/A	22-41	03-07
NM_001001336	NM_177216	0.948750	0.1001	0.4351	0.2301	0.4812	1.000000	N/A	27-77	22-41	03-07
NM_001001343	NM_177075	0.823500	0.0794	0.7317	0.1085	0.2472	0.883129	01-10	N/A	01-21	N/A
NM_001001390	NM_009851	0.564250	0.1733	0.5966	0.2905	0.4131	0.865974	N/A	27-77	42-57	08-10
NM_001001410	NM_026676	0.822500	0.1383	0.8230	0.1681	0.3400	0.895829	51-55	27-77	22-41	01-02
NM_001001419	NM_008541	0.674500	0.0050	0.3958	0.0127	0.3208	0.938321	11-50	01-26	42-57	03-07
NM_001001432	NM_011619	0.502750	0.0711	1.3448	0.0529	0.2735	0.603879	N/A	27-77	22-41	01-02
NM_001001436	NM_025722	0.876500	0.0060	0.2119	0.0281	0.3664	1.000000	11-50	N/A	22-41	03-07
NM_001001479	NM_153142	0.839000	0.0985	0.8577	0.1148	0.3528	0.905225	11-50	N/A	01-21	01-02
NM_001001484	NM_008961	0.764000	0.0658	0.6677	0.0986	0.3607	0.891490	N/A	27-77	22-41	03-07
NM_001001487	NM_175025	0.582500	0.0149	0.4226	0.0353	0.3338	0.912272	11-50	27-77	42-57	08-10
NM_001001502	NM_033610	0.805250	0.0233	0.6482	0.0359	0.3039	0.896556	N/A	27-77	01-21	N/A
NM_001001503	NM_030087	0.962000	0.2140	1.1867	0.1803	0.2787	0.970924	N/A	N/A	42-57	08-10
NM_001001522	NM_011526	0.795000	0.0131	0.5733	0.0228	0.2135	0.871343	N/A	27-77	42-57	08-10
NM_001001557	NM_013526	0.498500	0.0568	0.7536	0.0753	0.3645	0.741065	N/A	N/A	01-21	N/A
NM_001001563	NM_025616	0.884000	0.0416	0.5214	0.0798	0.3349	0.958508	51-55	01-26	22-41	03-07
NM_001001586	NM_144900	0.632750	0.0580	0.7125	0.0815	0.2788	0.776454	N/A	78-79	42-57	08-10
NM_001001653	NM_173719	0.788750	0.0191	0.4502	0.0424	0.2748	0.917696	11-50	01-26	22-41	03-07
NM_001001683	NM_025397	0.917000	0.0123	0.6866	0.0179	0.2909	0.952166	N/A	N/A	22-41	03-07
NM_001001850	NM_026588	0.883750	0.0813	0.7497	0.1084	0.2740	0.926237	01-10	N/A	N/A	N/A
NM_001001874	NM_025741	0.496000	0.2591	0.6177	0.4194	0.4097	0.830287	01-10	N/A	01-21	01-02
NM_001001976	NM_013799	0.721750	0.0982	0.4705	0.2087	0.3186	0.910168	N/A	N/A	22-41	03-07
NM_001001992	NM_024258	0.933000	0.0938	0.5150	0.1821	0.4249	0.988278	N/A	78-79	22-41	08-10
NM_001002260	NM_145144	0.731000	0.0171	0.5256	0.0325	0.3365	0.903219	11-50	N/A	22-41	03-07
NM_001002274	NM_010187	0.629250	0.3507	0.8533	0.4109	0.3124	0.764985	N/A	27-77	22-41	03-07
NM_001005	NM_012052	0.891750	0.0019	0.5266	0.0036	0.4828	0.990996	51-55	78-79	42-57	08-10
NM_001006	NM_016959	0.848500	0.0036	0.8694	0.0041	0.3400	0.907748	51-55	78-79	42-57	08-10
NM_001009	NM_009095	0.904250	0.0044	0.7416	0.0060	0.3959	0.955366	N/A	78-79	42-57	08-10
NM_001010	NM_009096	0.951000	0.0009	0.8764	0.0010	0.1718	0.960605	51-55	78-79	42-57	08-10
NM_001011	NM_011300	0.961000	0.0006	0.6317	0.0010	0.4156	0.986658	51-55	78-79	42-57	08-10
NM_001014	NM_025963	0.942750	0.0056	0.4862	0.0114	0.2102	0.967501	51-55	78-79	42-57	03-07
NM_001023	NM_026147	0.635500	0.0008	0.7877	0.0010	0.4164	0.828185	51-55	78-79	42-57	08-10
NM_001026	NM_011297	0.895500	0.0008	0.8335	0.0010	0.5587	0.965547	51-55	78-79	42-57	08-10
NM_001028	NM_024266	0.640250	0.0011	1.1245	0.0010	0.2720	0.727268	51-55	78-79	42-57	08-10
NM_001033	NM_009103	0.827750	0.0151	0.5020	0.0301	0.3341	0.942389	11-50	78-79	42-57	08-10
NM_001034	NM_009104	0.828750	0.0419	0.5396	0.0777	0.3916	0.953030	11-50	01-26	22-41	08-10
NM_001038	NM_011324	0.510750	0.0957	0.9881	0.0968	0.3250	0.671671	N/A	01-26	22-41	03-07
NM_001042	NM_009204	0.501000	0.0254	0.5778	0.0439	0.3145	0.772609	11-50	01-26	01-21	01-02
NM_001044	NM_010020	0.909500	0.0299	1.2122	0.0246	0.4466	0.942842	N/A	27-77	01-21	N/A
NM_001045	NM_010484	0.756250	0.0394	0.5835	0.0674	0.2935	0.878856	11-50	27-77	01-21	01-02
NM_001046	NM_009194	0.683750	0.0355	0.4475	0.0793	0.3267	0.914630	11-50	78-79	42-57	03-07
NM_001048	NM_009215	0.505500	0.0173	0.4699	0.0367	0.3212	0.843515	N/A	27-77	01-21	N/A
NM_001049	NM_009216	0.653250	0.0054	1.1315	0.0048	0.3420	0.758056	N/A	01-26	01-21	01-02
NM_001050	NM_009217	0.657250	0.0613	0.9687	0.0633	0.2565	0.748006	11-50	27-77	01-21	01-02
NM_001056	NM_026935	0.861000	0.1283	0.6927	0.1852	0.4004	0.941346	N/A	01-26	01-21	01-02
NM_001058	NM_009313	0.655750	0.0232	0.7770	0.0299	0.3807	0.824419	N/A	01-26	01-21	01-02
NM_001059	NM_021382	0.863000	0.0608	0.6823	0.0891	0.2803	0.919282	N/A	27-77	01-21	01-02
NM_001063	NM_133977	0.825250	0.1851	0.6953	0.2663	0.3089	0.902886	51-55	27-77	22-41	03-07
NM_001065	NM_011609	0.814500	0.2468	0.9462	0.2608	0.3729	0.887606	N/A	27-77	42-57	03-07
NM_001066	NM_011610	0.808250	0.3287	0.8165	0.4026	0.2303	0.862335	01-10	27-77	22-41	03-07
NM_001070	NM_134024	0.391750	0.0046	0.5591	0.0082	0.3309	0.751739	11-50	27-77	22-41	03-07
NM_001078	NM_011693	0.572250	0.1434	0.6151	0.2332	0.4146	0.860569	11-50	27-77	22-41	03-07
NM_001080	NM_172532	0.772250	0.0857	0.7633	0.1122	0.3287	0.870326	11-50	27-77	22-41	03-07
NM_001084	NM_011962	0.829250	0.0415	0.9698	0.0427	0.3222	0.885979	N/A	78-79	42-57	08-10
NM_001088	NM_009591	0.701500	0.0862	1.4160	0.0609	0.2799	0.760504	N/A	01-26	01-21	N/A
NM_001089	NM_013855	0.799250	0.0624	1.0815	0.0577	0.3385	0.862083	01-10	27-77	22-41	01-02
NM_001090	NM_013854	0.948750	0.0398	0.8009	0.0497	0.3308	0.969918	N/A	78-79	22-41	03-07
NM_001091	NM_029638	0.734000	0.1252	0.9408	0.1331	0.5031	0.876246	11-50	27-77	01-21	03-07
NM_001096	NM_134037	0.394750	0.0087	0.5722	0.0151	0.3838	0.800718	51-55	27-77	42-57	08-10
NM_001098	NM_080633	0.655000	0.0158	0.5719	0.0277	0.2785	0.823006	51-55	27-77	42-57	08-10
NM_001099	NM_207668	0.720250	0.1221	0.5487	0.2226	0.4611	0.955338	N/A	27-77	22-41	01-02
NM_001101	NM_007393	0.463000	0.0021	0.9127	0.0023	0.3079	0.644157	51-55	78-79	42-57	08-10
NM_001102	NM_134156	0.552750	0.0038	0.6648	0.0057	0.2517	0.722083	N/A	27-77	42-57	08-10
NM_001106	NM_007397	0.559250	0.0025	0.5320	0.0048	0.3510	0.850046	N/A	27-77	01-21	01-02
NM_001109	NM_007403	0.833000	0.2385	1.2973	0.1838	0.3103	0.872945	N/A	01-26	22-41	03-07
NM_001110	NM_007399	0.614750	0.0278	0.4694	0.0592	0.3647	0.914070	N/A	78-79	42-57	08-10
NM_001111	NM_019655	0.899500	0.1235	0.6119	0.2018	0.2878	0.946769	11-50	78-79	42-57	08-10
NM_001115	NM_009623	0.803500	0.0135	0.4714	0.0287	0.2741	0.917757	11-50	27-77	01-21	03-07
NM_001116	NM_009624	0.377500	0.0385	0.8519	0.0451	0.4258	0.688640	11-50	01-26	22-41	03-07
NM_001117	NM_009625	0.257750	0.0869	0.5476	0.1587	0.3162	0.686347	N/A	78-79	01-21	03-07
NM_001118	NM_007407	0.739500	0.0367	0.6852	0.0536	0.3549	0.874426	N/A	27-77	22-41	01-02
NM_001122	NM_007408	0.857000	0.0922	0.5626	0.1639	0.4033	0.959510	11-50	27-77	42-57	08-10
NM_001124	NM_009627	0.461750	0.2475	0.9362	0.2643	0.3325	0.652914	N/A	27-77	42-57	08-10
NM_001126	NM_007422	0.872250	0.0158	0.3501	0.0453	0.3344	0.994271	51-55	78-79	42-57	03-07
NM_001128	NM_009677	0.704250	0.0058	0.2779	0.0209	0.3072	1.000000	N/A	27-77	42-57	03-07
NM_001129	NM_009636	0.690500	0.0816	0.9943	0.0821	0.3505	0.799602	11-50	27-77	22-41	03-07
NM_001133	NM_145146	0.842250	0.2125	0.6495	0.3272	0.0908	0.864303	01-10	27-77	01-21	N/A
NM_001134	NM_007423	0.657250	0.2367	0.6851	0.3455	0.3212	0.817944	N/A	01-26	22-41	03-07
NM_001136	NM_007425	0.092250	0.1439	0.6485	0.2220	0.3739	0.615624	11-50	27-77	01-21	01-02
NM_001139	NM_009659	0.767250	0.0703	0.8858	0.0794	0.3031	0.846892	N/A	01-26	01-21	01-02
NM_001140	NM_009660	0.688750	0.1680	0.8617	0.1950	0.3640	0.820228	N/A	01-26	01-21	01-02
NM_001146	NM_009640	0.321750	0.0118	0.3918	0.0300	0.2567	0.766127	N/A	78-79	22-41	03-07
NM_001147	NM_007426	0.689500	0.0835	1.3086	0.0638	0.2823	0.756483	01-10	01-26	01-21	03-07
NM_001152	NM_007451	0.594000	0.0084	0.2871	0.0293	0.3341	1.000000	51-55	78-79	42-57	08-10
NM_001153	NM_013471	0.874500	0.0394	0.7453	0.0529	0.2786	0.921413	11-50	27-77	22-41	08-10
NM_001154	NM_009673	0.923750	0.0380	0.6547	0.0580	0.2582	0.953821	N/A	78-79	42-57	08-10
NM_001155	NM_013472	0.958500	0.0372	0.6107	0.0609	0.2394	0.974768	01-10	27-77	42-57	08-10
NM_001157	NM_013469	0.947250	0.0348	0.4581	0.0759	0.2876	0.980367	51-55	27-77	42-57	08-10
NM_001159	NM_009676	0.946500	0.1027	0.4963	0.2069	0.3001	0.978850	11-50	01-26	22-41	01-02
NM_001165	NM_007464	0.781750	0.1567	0.8901	0.1760	0.3877	0.876813	01-10	01-26	22-41	03-07
NM_001168	NM_009689	0.949750	0.1027	1.5165	0.0677	0.2623	0.958441	N/A	N/A	22-41	03-07
NM_001169	NM_007474	0.939250	0.1691	1.0190	0.1659	0.3667	0.961112	01-10	27-77	01-21	N/A
NM_001170	NM_007473	0.660250	0.1926	0.8239	0.2337	0.3523	0.805527	N/A	01-26	01-21	03-07
NM_001172	NM_009705	0.820750	0.0840	0.4356	0.1929	0.2787	0.935435	N/A	78-79	42-57	03-07
NM_001175	NM_007486	0.658750	0.0625	0.9635	0.0649	0.3825	0.794223	11-50	27-77	42-57	08-10
NM_001177	NM_025859	0.789250	0.0194	0.5883	0.0329	0.3696	0.921654	N/A	01-26	22-41	08-10
NM_001178	NM_007489	0.405750	0.0074	0.4137	0.0179	0.3373	0.890257	11-50	27-77	22-41	03-07
NM_001192	NM_011608	0.917000	0.2499	0.7895	0.3165	0.3436	0.953123	N/A	01-26	01-21	01-02
NM_001194	NM_008226	0.804250	0.0236	1.4729	0.0160	0.2525	0.837808	01-10	27-77	01-21	N/A
NM_001200	NM_007553	0.266750	0.0381	0.5738	0.0663	0.3403	0.701614	11-50	01-26	22-41	01-02
NM_001201	NM_173404	0.749750	0.1030	0.6855	0.1503	0.3243	0.868140	11-50	27-77	01-21	01-02
NM_001203	NM_007560	0.892500	0.0080	0.6126	0.0130	0.2372	0.934124	N/A	01-26	01-21	01-02
NM_001206	NM_010638	0.821000	0.0141	0.2699	0.0522	0.3170	1.000000	01-10	27-77	22-41	03-07
NM_001207	NM_145455	0.615000	0.0003	0.2752	0.0010	0.4047	1.000000	51-55	78-79	42-57	08-10
NM_001211	NM_009773	0.770750	0.1373	0.6438	0.2132	0.3575	0.898052	11-50	27-77	22-41	03-07
NM_001212	NM_007573	0.813000	0.0959	0.8199	0.1170	0.2674	0.873988	51-55	27-77	42-57	08-10
NM_001216	NM_139305	0.639000	0.1782	0.5095	0.3498	0.2553	0.819890	01-10	27-77	01-21	03-07
NM_001217	NM_009800	0.546750	0.0141	0.4850	0.0291	0.5625	1.000000	11-50	27-77	22-41	01-02
NM_001218	NM_178396	0.861500	0.1043	0.5456	0.1911	0.3142	0.941259	11-50	27-77	22-41	03-07
NM_001219	NM_184053	0.725000	0.0518	0.7869	0.0658	0.3997	0.864684	N/A	01-26	42-57	08-10
NM_001222	NM_178597	0.496250	0.0003	0.2942	0.0010	0.3442	1.000000	N/A	78-79	42-57	03-07
NM_001229	NM_015733	0.916750	0.1316	0.6207	0.2120	0.3397	0.962312	N/A	78-79	22-41	03-07
NM_001231	NM_009813	0.088250	0.0238	0.4788	0.0497	0.2804	0.622199	11-50	27-77	22-41	01-02
NM_001237	NM_009828	0.872750	0.0752	0.4498	0.1671	0.2485	0.943052	11-50	27-77	22-41	03-07
NM_001244	NM_009403	0.468000	0.1742	0.6291	0.2769	0.3872	0.795437	N/A	27-77	01-21	01-02
NM_001246	NM_009849	0.669750	0.0884	0.7499	0.1179	0.3613	0.828864	N/A	01-26	01-21	N/A
NM_001247	NM_172117	0.870250	0.0924	0.6890	0.1341	0.3596	0.937969	11-50	27-77	42-57	08-10
NM_001248	NM_178676	0.861000	0.1152	0.5161	0.2232	0.3777	0.962725	01-10	27-77	01-21	01-02
NM_001254	NM_011799	0.672250	0.1191	0.5194	0.2293	0.3286	0.879602	11-50	27-77	22-41	03-07
NM_001255	NM_023223	0.931000	0.0263	0.5604	0.0469	0.1899	0.954382	11-50	27-77	22-41	03-07
NM_001257	NM_019707	0.327250	0.0295	0.5856	0.0505	0.2852	0.654894	11-50	01-26	22-41	03-07
NM_001259	NM_009873	0.314500	0.0191	0.4556	0.0418	0.2278	0.657250	11-50	01-26	42-57	03-07
NM_001260	NM_153599	0.622250	0.0048	0.2846	0.0169	0.2873	1.000000	51-55	27-77	22-41	03-07
NM_001261	NM_130860	0.456500	0.0056	1.1032	0.0051	0.4147	0.660805	11-50	27-77	22-41	03-07
NM_001262	NM_007671	0.844000	0.0395	0.2137	0.1849	0.2971	1.000000	N/A	27-77	22-41	03-07
NM_001263	NM_173370	0.673750	0.0209	0.7399	0.0282	0.3128	0.811675	11-50	01-26	22-41	03-07
NM_001265	NM_007673	0.563000	0.0314	0.7129	0.0441	0.2674	0.726913	01-10	N/A	01-21	N/A
NM_001267	NM_007689	0.153750	0.0366	1.3040	0.0281	0.4108	0.420345	N/A	01-26	01-21	01-02
NM_001270	NM_007690	0.885500	0.0189	0.7879	0.0240	0.6030	0.973130	11-50	27-77	22-41	03-07
NM_001273	NM_145979	0.223750	0.0061	0.5052	0.0121	0.2575	0.619404	N/A	27-77	42-57	08-10
NM_001274	NM_007691	0.833750	0.0935	0.7035	0.1329	0.3951	0.927119	11-50	01-26	22-41	03-07
NM_001275	NM_007693	0.782500	0.2010	1.3800	0.1457	0.2860	0.827576	N/A	27-77	22-41	01-02
NM_001276	NM_007695	0.791750	0.1621	0.8299	0.1953	0.2529	0.855211	11-50	01-26	22-41	03-07
NM_001278	NM_007700	0.812500	0.0228	0.3019	0.0756	0.3381	1.000000	51-55	27-77	22-41	03-07
NM_001280	NM_007705	0.865750	0.0303	0.6619	0.0458	0.2064	0.907613	N/A	27-77	42-57	08-10
NM_001281	NM_025548	0.260000	0.0563	0.7674	0.0734	0.2849	0.534728	N/A	27-77	42-57	03-07
NM_001284	NM_009681	0.592250	0.0003	0.2754	0.0010	0.4119	1.000000	51-55	78-79	42-57	03-07
NM_001285	NM_017474	0.726000	0.1543	0.7253	0.2128	0.3976	0.876203	01-10	27-77	01-21	01-02
NM_001287	NM_011930	0.967500	0.0157	1.0600	0.0148	0.4896	0.982511	51-55	27-77	22-41	03-07
NM_001290	NM_010698	0.046750	0.0106	0.3519	0.0302	0.9090	1.000000	11-50	27-77	22-41	03-07
NM_001291	NM_007712	0.842750	0.0081	0.2504	0.0322	0.3105	1.000000	N/A	27-77	22-41	03-07
NM_001293	NM_023671	0.965000	0.0453	0.5028	0.0901	0.3901	0.992155	11-50	27-77	42-57	03-07
NM_001294	NM_019649	0.897000	0.0229	0.7788	0.0293	0.2244	0.926678	51-55	27-77	42-57	03-07
NM_001295	NM_009912	0.880500	0.1280	1.4361	0.0891	0.3375	0.908584	N/A	27-77	22-41	03-07
NM_001299	NM_009922	0.806250	0.0101	1.0705	0.0094	0.3107	0.862484	N/A	27-77	22-41	03-07
NM_001303	NM_178379	0.922000	0.1047	0.7441	0.1407	0.2980	0.953238	11-50	78-79	22-41	03-07
NM_001304	NM_007754	0.430750	0.0427	0.4313	0.0989	0.3855	0.939551	11-50	27-77	42-57	08-10
NM_001307	NM_016887	0.554000	0.0446	0.5801	0.0768	0.3467	0.820554	N/A	01-26	22-41	03-07
NM_001308	NM_030703	0.908750	0.0878	0.6257	0.1402	0.3042	0.953114	11-50	27-77	01-21	03-07
NM_001310	NM_177687	0.835250	0.0316	0.4995	0.0633	0.3465	0.949536	11-50	78-79	42-57	03-07
NM_001312	NM_024223	0.689500	0.0750	1.4229	0.0527	0.2890	0.752565	N/A	27-77	22-41	03-07
NM_001313	NM_007765	0.546000	0.0215	0.7640	0.0282	0.3239	0.738475	11-50	27-77	22-41	03-07
NM_001315	NM_011951	0.675000	0.0025	0.6246	0.0039	0.3341	0.848843	N/A	27-77	22-41	08-10
NM_001316	NM_023565	0.933750	0.0047	0.5756	0.0082	0.3148	0.969983	51-55	27-77	42-57	08-10
NM_001320	NM_009975	0.457500	0.0004	0.4209	0.0010	0.2637	0.797384	51-55	78-79	42-57	03-07
NM_001321	NM_007792	0.577000	0.0026	0.3798	0.0068	0.3052	0.916915	11-50	27-77	22-41	03-07
NM_001324	NM_024199	0.804750	0.0021	0.9361	0.0022	0.3922	0.886554	51-55	01-26	42-57	03-07
NM_001325	NM_133196	0.841750	0.0334	0.3754	0.0890	0.2930	0.965264	51-55	78-79	22-41	03-07
NM_001326	NM_145529	0.782250	0.0031	0.3290	0.0095	0.3500	1.000000	11-50	78-79	22-41	03-07
NM_001328	NM_013502	0.905500	0.0050	1.0226	0.0049	0.2932	0.932595	51-55	N/A	42-57	03-07
NM_001330	NM_007795	0.742000	0.1669	1.1626	0.1436	0.2999	0.808553	N/A	27-77	01-21	01-02
NM_001332	NM_008729	0.620250	0.0190	0.3867	0.0491	0.3321	0.946381	11-50	27-77	22-41	01-02
NM_001334	NM_177662	0.815000	0.1806	0.6665	0.2709	0.3487	0.911788	11-50	78-79	22-41	03-07
NM_001335	NM_009985	0.908250	0.2113	0.9420	0.2243	0.3233	0.939739	N/A	01-26	01-21	03-07
NM_001336	NM_022325	0.799000	0.0957	0.9693	0.0988	0.3355	0.868571	N/A	27-77	22-41	03-07
NM_001337	NM_009987	0.766500	0.1106	1.7288	0.0640	0.4024	0.820850	11-50	27-77	01-21	01-02
NM_001338	NM_009988	0.923500	0.0567	0.8021	0.0706	0.3726	0.959037	N/A	27-77	22-41	03-07
NM_001347	NM_199011	0.958000	0.1104	1.1712	0.0943	0.2505	0.966983	N/A	01-26	22-41	03-07
NM_001351	NM_010021	0.896750	0.0572	0.3158	0.1811	0.4729	1.000000	01-10	01-26	01-21	01-02
NM_001357	NM_007842	0.939750	0.0333	0.4885	0.0682	0.2612	0.971966	51-55	78-79	42-57	08-10
NM_001358	NM_007839	0.806000	0.0017	0.3583	0.0046	0.3233	0.981049	51-55	27-77	42-57	03-07
NM_001360	NM_007856	0.956500	0.0552	1.2264	0.0450	0.9959	0.991824	N/A	27-77	42-57	03-07
NM_001369	NM_133365	0.555250	0.0685	0.6755	0.1014	0.3148	0.762515	01-10	01-26	01-21	N/A
NM_001376	NM_030238	0.541750	0.0038	0.7694	0.0050	0.2916	0.715425	51-55	78-79	42-57	08-10
NM_001378	NM_010064	0.689750	0.0096	0.4475	0.0215	0.3282	0.917290	51-55	78-79	42-57	08-10
NM_001384	NM_026344	0.879500	0.1065	0.6571	0.1620	0.2805	0.930939	N/A	27-77	22-41	03-07
NM_001385	NM_022722	0.910250	0.0622	0.5631	0.1105	0.4262	0.978180	01-10	01-26	01-21	01-02
NM_001386	NM_009955	0.565750	0.0055	0.4618	0.0118	0.2493	0.800177	N/A	27-77	42-57	08-10
NM_001388	NM_021354	0.930750	0.0062	0.6195	0.0100	0.4257	0.978336	01-10	27-77	42-57	03-07
NM_001389	NM_031174	0.402250	0.0108	0.5445	0.0199	0.3057	0.737846	11-50	27-77	01-21	01-02
NM_001393	NM_001012324	0.796750	0.1667	0.6271	0.2658	0.3863	0.921954	N/A	27-77	22-41	01-02
NM_001394	NM_176933	0.269000	0.0125	1.1567	0.0108	0.3695	0.502513	11-50	01-26	22-41	03-07
NM_001395	NM_029352	0.931500	0.0808	0.9475	0.0853	0.4103	0.961163	01-10	27-77	01-21	01-02
NM_001398	NM_016772	0.810750	0.1585	0.8157	0.1944	0.3087	0.882371	N/A	78-79	42-57	08-10
NM_001400	NM_007901	0.404500	0.0275	0.8100	0.0339	0.3146	0.635789	N/A	27-77	22-41	03-07
NM_001404	NM_026007	0.345000	0.0107	0.4177	0.0257	0.3244	0.853695	51-55	78-79	42-57	08-10
NM_001406	NM_007911	0.236250	0.0265	0.2510	0.1057	0.2299	0.935796	N/A	01-26	22-41	01-02
NM_001412	NM_025437	0.783250	0.0013	1.2684	0.0010	0.3473	0.842598	51-55	27-77	42-57	08-10
NM_001414	NM_145371	0.889250	0.0391	0.6264	0.0625	0.2943	0.941283	51-55	27-77	42-57	08-10
NM_001415	NM_012010	0.766250	0.0019	0.4903	0.0039	0.2755	0.897594	N/A	27-77	42-57	08-10
NM_001416	NM_144958	0.299750	0.0004	0.4009	0.0010	0.1733	0.602452	51-55	78-79	42-57	08-10
NM_001418	NM_013507	0.609000	0.0041	0.1812	0.0227	0.2707	1.000000	51-55	78-79	42-57	08-10
NM_001420	NM_010487	0.842250	0.0022	0.6485	0.0034	0.2289	0.897931	N/A	01-26	01-21	N/A
NM_001423	NM_010128	0.507250	0.1697	0.6487	0.2615	0.2221	0.675956	N/A	27-77	42-57	08-10
NM_001426	NM_010133	0.636500	0.0260	0.6991	0.0372	0.2827	0.783491	01-10	27-77	01-21	01-02
NM_001427	NM_010134	0.865000	0.0502	0.9112	0.0551	0.8147	0.985703	01-10	01-26	01-21	N/A
NM_001429	NM_177821	0.263000	0.0310	0.3891	0.0796	0.2527	0.741643	N/A	27-77	22-41	03-07
NM_001430	NM_010137	0.713250	0.0596	0.7693	0.0775	0.3842	0.856457	11-50	27-77	42-57	08-10
NM_001432	NM_007950	0.544500	0.1167	0.6283	0.1857	0.3220	0.777941	01-10	01-26	22-41	03-07
NM_001433	NM_023913	0.531000	0.0328	0.5154	0.0636	0.3238	0.825649	N/A	78-79	22-41	01-02
NM_001436	NM_007991	0.942250	0.0156	0.7557	0.0206	0.2588	0.962027	51-55	78-79	42-57	08-10
NM_001439	NM_021388	0.624750	0.0667	0.7446	0.0896	0.1639	0.707349	11-50	78-79	22-41	03-07
NM_001442	NM_024406	0.454500	0.0434	0.8309	0.0523	0.3524	0.685857	N/A	27-77	22-41	03-07
NM_001443	NM_017399	0.501750	0.0953	0.6275	0.1519	0.4706	0.875418	01-10	01-26	01-21	03-07
NM_001448	NM_008150	0.247750	0.0237	0.4057	0.0583	0.2865	0.778979	11-50	27-77	22-41	03-07
NM_001449	NM_010211	0.702250	0.0249	0.2755	0.0905	0.4561	1.000000	N/A	27-77	42-57	03-07
NM_001452	NM_010225	0.088500	0.0199	0.9298	0.0215	0.3966	0.477294	N/A	27-77	22-41	01-02
NM_001454	NM_008240	0.601000	0.0340	0.8695	0.0391	0.2269	0.705121	01-10	27-77	01-21	01-02
NM_001460	NM_018881	0.906500	0.0743	0.8620	0.0862	0.2608	0.934789	11-50	27-77	22-41	03-07
NM_001461	NM_010232	0.928250	0.0917	0.5674	0.1616	0.2626	0.961457	51-55	27-77	01-21	01-02
NM_001462	NM_008039	0.960000	0.1570	1.0458	0.1501	0.5949	0.982754	N/A	N/A	01-21	N/A
NM_001463	NM_011356	0.530500	0.0394	0.4120	0.0955	0.3564	0.936640	11-50	27-77	22-41	03-07
NM_001467	NM_008063	0.914000	0.0384	0.5781	0.0664	0.2479	0.950878	51-55	27-77	22-41	03-07
NM_001469	NM_010247	0.372000	0.1022	0.7991	0.1279	0.2993	0.607215	11-50	78-79	42-57	08-10
NM_001478	NM_008080	0.840250	0.0689	0.6334	0.1087	0.2407	0.900957	N/A	27-77	22-41	03-07
NM_001481	NM_018855	0.947250	0.0446	1.8217	0.0245	0.2536	0.954593	01-10	27-77	22-41	03-07
NM_001482	NM_025961	0.881750	0.0225	0.3971	0.0567	0.2610	0.959472	N/A	27-77	22-41	03-07
NM_001483	NM_008095	0.921250	0.0393	0.7535	0.0522	0.2409	0.946427	51-55	27-77	42-57	08-10
NM_001486	NM_144909	0.380750	0.0698	0.5786	0.1207	0.2554	0.654093	01-10	27-77	01-21	01-02
NM_001487	NM_015740	0.721500	0.0033	0.3295	0.0101	0.3268	0.997718	11-50	78-79	22-41	03-07
NM_001488	NM_172562	0.742750	0.0132	0.4715	0.0281	0.2546	0.881660	11-50	27-77	22-41	03-07
NM_001497	NM_022305	0.907750	0.0736	0.4628	0.1589	0.3028	0.968107	11-50	01-26	42-57	08-10
NM_001500	NM_146041	0.628250	0.0144	0.5672	0.0254	0.3950	0.887138	11-50	27-77	22-41	03-07
NM_001502	NM_025989	0.744500	0.3144	0.9498	0.3310	0.4669	0.870098	N/A	N/A	01-21	01-02
NM_001504	NM_009910	0.795500	0.0761	0.9627	0.0791	0.2849	0.856019	N/A	01-26	01-21	01-02
NM_001514	NM_145546	0.852500	0.0014	0.5935	0.0024	0.2949	0.925790	51-55	27-77	22-41	08-10
NM_001515	NM_022011	0.941000	0.0147	0.5355	0.0274	0.3432	0.978813	N/A	27-77	01-21	03-07
NM_001516	NM_181410	0.827000	0.0340	0.9384	0.0362	0.2244	0.868370	01-10	27-77	22-41	08-10
NM_001520	NM_207239	0.769000	0.1221	0.9442	0.1293	0.3277	0.849172	N/A	27-77	42-57	08-10
NM_001521	NM_027901	0.838500	0.0617	0.3455	0.1784	0.2335	0.947647	11-50	78-79	22-41	03-07
NM_001522	NM_001007576	0.701000	0.0537	0.3502	0.1535	0.3215	0.975496	N/A	01-26	01-21	N/A
NM_001524	NM_010410	0.789250	0.1228	1.3035	0.0942	0.2691	0.832758	N/A	27-77	01-21	N/A
NM_001525	NM_198959	0.708250	0.0311	0.6660	0.0466	0.2570	0.820832	N/A	01-26	01-21	N/A
NM_001526	NM_198962	0.832750	0.0256	0.5811	0.0440	0.4088	0.950409	N/A	27-77	01-21	N/A
NM_001528	NM_019447	0.894750	0.1021	1.3175	0.0775	0.3420	0.922071	N/A	01-26	01-21	01-02
NM_001531	NM_008209	0.688000	0.1445	0.5117	0.2824	0.2894	0.864457	N/A	27-77	22-41	03-07
NM_001533	NM_177301	0.638500	0.0165	0.4818	0.0343	0.3078	0.869446	51-55	27-77	42-57	08-10
NM_001539	NM_008298	0.691000	0.0004	0.4474	0.0010	0.3362	0.923199	N/A	78-79	42-57	08-10
NM_001541	NM_024441	0.036500	0.0190	0.3779	0.0503	0.2397	0.647643	N/A	01-26	01-21	01-02
NM_001545	NM_026729	0.884750	0.1144	0.6564	0.1743	0.4001	0.954999	51-55	27-77	22-41	03-07
NM_001546	NM_031166	0.169750	0.0078	0.5518	0.0141	0.3161	0.645361	11-50	27-77	22-41	01-02
NM_001549	NM_010501	0.904500	0.3216	0.9458	0.3401	0.4771	0.952674	N/A	27-77	22-41	03-07
NM_001550	NM_013562	0.505500	0.0443	0.4822	0.0918	0.3504	0.864838	51-55	N/A	22-41	08-10
NM_001551	NM_008784	0.866500	0.1070	0.3369	0.3175	0.2763	0.975987	N/A	27-77	42-57	08-10
NM_001552	NM_010517	0.692750	0.0398	0.5698	0.0699	0.2554	0.830468	N/A	27-77	42-57	03-07
NM_001553	NM_008048	0.887500	0.0429	0.2934	0.1463	0.3443	1.000000	N/A	27-77	42-57	03-07
NM_001554	NM_010516	0.208000	0.0346	0.5681	0.0609	0.1288	0.387563	N/A	27-77	42-57	03-07
NM_001556	NM_010546	0.921500	0.0374	0.7175	0.0521	0.6433	0.991882	51-55	27-77	42-57	08-10
NM_001557	NM_009909	0.919250	0.1979	0.6848	0.2891	0.3159	0.956500	N/A	01-26	01-21	N/A
NM_001558	NM_008348	0.960250	0.3613	0.9977	0.3622	0.3503	0.974207	11-50	27-77	22-41	03-07
NM_001560	NM_133990	0.760250	0.1506	0.4779	0.3151	0.4638	0.992926	11-50	27-77	22-41	08-10
NM_001562	NM_008360	0.671250	0.2864	0.8808	0.3252	0.3378	0.797331	11-50	01-26	22-41	03-07
NM_001563	NM_022016	0.802750	0.2322	0.4812	0.4825	0.2620	0.910147	N/A	N/A	01-21	01-02
NM_001564	NM_023503	0.609000	0.0136	0.6361	0.0213	0.3315	0.812767	11-50	27-77	22-41	03-07
NM_001565	NM_021274	0.803250	0.2225	1.2823	0.1735	0.3234	0.852871	N/A	78-79	22-41	03-07
NM_001567	NM_010567	0.696500	0.0212	0.6111	0.0347	0.2805	0.835809	N/A	27-77	42-57	08-10
NM_001568	NM_008388	0.965250	0.0006	0.5526	0.0010	0.2559	0.981342	N/A	78-79	42-57	08-10
NM_001569	NM_008363	0.920500	0.1378	0.7448	0.1850	0.3157	0.954198	51-55	27-77	22-41	08-10
NM_001571	NM_016849	0.600000	0.1836	1.1952	0.1536	0.3381	0.713153	N/A	27-77	42-57	08-10
NM_001607	NM_130864	0.635250	0.0888	0.6582	0.1349	0.3480	0.828099	11-50	78-79	42-57	08-10
NM_001608	NM_007381	0.874250	0.0733	0.7296	0.1005	0.2493	0.917218	N/A	01-26	01-21	03-07
NM_001609	NM_025826	0.388250	0.0991	0.7414	0.1337	0.3161	0.649073	N/A	01-26	22-41	03-07
NM_001610	NM_007387	0.629750	0.0620	0.3989	0.1554	0.3033	0.911266	N/A	78-79	42-57	08-10
NM_001611	NM_007388	0.722500	0.0870	1.1486	0.0758	0.3520	0.807543	11-50	27-77	22-41	03-07
NM_001616	NM_007396	0.425500	0.0017	0.2534	0.0069	0.3654	1.000000	11-50	78-79	22-41	03-07
NM_001618	NM_007415	0.928500	0.0382	0.8772	0.0436	0.2592	0.949627	51-55	78-79	42-57	08-10
NM_001619	NM_130863	0.552750	0.0053	1.2170	0.0044	0.4646	0.723491	N/A	01-26	42-57	08-10
NM_001621	NM_013464	0.907250	0.1566	0.6764	0.2316	0.3101	0.949772	11-50	27-77	22-41	03-07
NM_001622	NM_013465	0.644500	0.2957	0.6374	0.4639	0.3361	0.831955	N/A	01-26	22-41	03-07
NM_001625	NM_016895	0.866250	0.0270	0.6688	0.0403	0.2591	0.918066	11-50	27-77	42-57	08-10
NM_001627	NM_009655	0.802750	0.0360	0.4475	0.0804	0.1312	0.860581	11-50	27-77	42-57	08-10
NM_001628	NM_009658	0.522750	0.0726	0.7645	0.0950	0.3327	0.730443	51-55	78-79	42-57	08-10
NM_001629	NM_009663	0.826250	0.0892	0.8095	0.1101	0.3386	0.898927	01-10	78-79	22-41	03-07
NM_001633	NM_007443	0.832750	0.1456	0.9806	0.1485	0.3706	0.895959	N/A	01-26	01-21	01-02
NM_001634	NM_009665	0.263500	0.0081	0.1539	0.0525	0.2822	1.000000	51-55	27-77	42-57	08-10
NM_001635	NM_175007	0.849750	0.0858	0.6100	0.1407	0.4998	0.972856	N/A	27-77	22-41	01-02
NM_001637	NM_012054	0.527000	0.1329	0.5368	0.2475	0.3966	0.876463	N/A	01-26	22-41	03-07
NM_001639	NM_011318	0.381000	0.2302	0.8265	0.2786	0.4250	0.699300	01-10	27-77	01-21	01-02
NM_001641	NM_009687	0.808750	0.0278	0.6765	0.0411	0.3080	0.895823	51-55	78-79	42-57	08-10
NM_001643	NM_013474	0.573750	0.3324	0.7653	0.4343	0.3573	0.772756	01-10	01-26	01-21	03-07
NM_001647	NM_007470	0.732750	0.2012	0.6809	0.2955	0.3065	0.853050	N/A	27-77	42-57	03-07
NM_001654	NM_009703	0.822750	0.0229	0.5165	0.0443	0.3413	0.939876	11-50	78-79	22-41	03-07
NM_001656	NM_030731	0.559250	0.0098	0.4613	0.0213	0.3387	0.882862	01-10	01-26	22-41	01-02
NM_001657	NM_009704	0.761750	0.1797	0.7947	0.2261	0.3264	0.859604	N/A	01-26	22-41	03-07
NM_001658	NM_007476	0.839500	0.0005	0.5176	0.0010	0.4147	0.968092	51-55	78-79	42-57	08-10
NM_001660	NM_007479	0.854750	0.0197	0.2740	0.0718	0.3205	1.000000	N/A	78-79	42-57	08-10
NM_001661	NM_025404	0.775750	0.0247	1.1497	0.0215	0.3570	0.845383	N/A	78-79	22-41	03-07
NM_001662	NM_007480	0.793250	0.0003	0.3493	0.0010	0.3811	1.000000	N/A	27-77	42-57	03-07
NM_001663	NM_007481	0.766000	0.0003	0.2533	0.0010	0.2263	0.975057	51-55	27-77	42-57	03-07
NM_001665	NM_019566	0.572250	0.0007	0.6713	0.0010	0.2801	0.750729	11-50	78-79	42-57	08-10
NM_001670	NM_033474	0.640250	0.0638	0.9412	0.0678	0.3623	0.778730	N/A	27-77	22-41	01-02
NM_001671	NM_009714	0.691000	0.1074	1.0356	0.1037	0.3255	0.788122	01-10	01-26	01-21	01-02
NM_001672	NM_015770	0.924500	0.0981	0.6654	0.1474	0.7557	1.000000	N/A	27-77	01-21	01-02
NM_001674	NM_007498	0.300750	0.0242	0.6475	0.0373	0.3047	0.629802	N/A	78-79	22-41	03-07
NM_001676	NM_138652	0.831000	0.0727	0.6172	0.1178	0.3065	0.914925	01-10	27-77	01-21	N/A
NM_001677	NM_009721	0.302000	0.0318	0.5425	0.0586	0.3185	0.711794	N/A	27-77	42-57	08-10
NM_001678	NM_013415	0.749250	0.0120	0.5817	0.0206	0.3210	0.887622	11-50	27-77	22-41	01-02
NM_001679	NM_007502	0.811250	0.1840	0.5181	0.3551	0.2621	0.906736	51-55	78-79	42-57	08-10
NM_001686	NM_016774	0.788750	0.0190	0.4759	0.0398	0.3006	0.922185	51-55	78-79	42-57	08-10
NM_001690	NM_007508	0.126750	0.0096	0.5586	0.0172	0.3680	0.702038	51-55	27-77	42-57	08-10
NM_001692	NM_134157	0.863000	0.0311	0.8576	0.0363	0.3524	0.919295	01-10	01-26	01-21	01-02
NM_001693	NM_007509	0.946000	0.0055	0.5416	0.0101	0.3660	0.982492	51-55	78-79	42-57	08-10
NM_001695	NM_025494	0.875750	0.0089	0.5391	0.0165	0.3123	0.947728	51-55	N/A	42-57	03-07
NM_001697	NM_138597	0.965000	0.1034	0.9521	0.1086	0.4989	0.983340	51-55	78-79	42-57	08-10
NM_001702	NM_174991	0.966750	0.0299	0.9204	0.0325	0.2581	0.976074	11-50	01-26	01-21	01-02
NM_001704	NM_175642	0.875000	0.0075	0.3738	0.0202	0.2246	0.950107	01-10	27-77	22-41	01-02
NM_001707	NM_009745	0.839750	0.0266	0.6034	0.0441	0.3510	0.932968	11-50	27-77	22-41	03-07
NM_001708	NM_007538	0.751250	0.0728	0.5079	0.1433	0.3803	0.937506	N/A	01-26	01-21	01-02
NM_001710	NM_008198	0.352000	0.0916	0.5808	0.1578	0.3414	0.732901	N/A	27-77	22-41	03-07
NM_001711	NM_007542	0.570250	0.0193	0.8765	0.0220	0.3567	0.745141	51-55	78-79	42-57	03-07
NM_001713	NM_016668	0.957750	0.0317	0.6232	0.0509	0.5777	0.996915	N/A	27-77	01-21	N/A
NM_001715	NM_007549	0.809000	0.0641	0.9291	0.0690	0.2406	0.858461	N/A	01-26	01-21	03-07
NM_001717	NM_007562	0.440250	0.0694	0.4767	0.1456	0.3672	0.871423	N/A	27-77	01-21	03-07
NM_001718	NM_007556	0.215750	0.0392	0.5959	0.0658	0.3308	0.651108	01-10	27-77	01-21	01-02
NM_001719	NM_007557	0.741750	0.0094	1.0014	0.0094	0.2825	0.814604	N/A	27-77	22-41	03-07
NM_001722	NM_025945	0.731250	0.0309	0.8756	0.0353	0.3274	0.831740	11-50	27-77	22-41	03-07
NM_001725	NM_177850	0.823750	0.3668	1.0460	0.3506	0.3417	0.881326	01-10	01-26	01-21	01-02
NM_001727	NM_009766	0.580500	0.0773	0.3558	0.2173	0.3511	0.994459	N/A	27-77	01-21	N/A
NM_001731	NM_007569	0.581000	0.0001	0.1499	0.0010	0.2713	1.000000	N/A	78-79	42-57	08-10
NM_001735	NM_010406	0.710250	0.1327	0.5935	0.2235	0.3404	0.876435	N/A	27-77	22-41	01-02
NM_001737	NM_013485	0.817000	0.2705	0.8485	0.3188	0.3346	0.889165	N/A	01-26	01-21	N/A
NM_001738	NM_009799	0.695250	0.1333	0.5508	0.2421	0.4506	0.944561	11-50	27-77	01-21	N/A
NM_001739	NM_007608	0.919000	0.1852	1.2129	0.1527	0.2294	0.934320	01-10	27-77	01-21	N/A
NM_001741	NM_007587	0.558750	0.1223	0.4279	0.2859	0.3808	0.951431	11-50	01-26	01-21	N/A
NM_001742	NM_007588	0.780250	0.1284	0.9202	0.1396	0.3922	0.873910	N/A	01-26	01-21	N/A
NM_001744	NM_009793	0.407500	0.1240	0.4757	0.2608	0.3201	0.806195	01-10	27-77	22-41	03-07
NM_001745	NM_007596	0.920000	0.0684	0.7059	0.0968	0.2705	0.950656	N/A	78-79	22-41	03-07
NM_001746	NM_007597	0.691750	0.0357	0.5701	0.0626	0.3361	0.873477	N/A	N/A	42-57	08-10
NM_001748	NM_009794	0.898000	0.0344	0.7447	0.0461	0.3222	0.942131	01-10	78-79	42-57	08-10
NM_001752	NM_009804	0.710750	0.0518	0.7018	0.0738	0.3320	0.847585	51-55	78-79	42-57	08-10
NM_001753	NM_007616	0.704500	0.0259	0.3290	0.0789	0.2422	0.922038	N/A	27-77	42-57	03-07
NM_001755	NM_022309	0.786500	0.0733	0.3749	0.1956	0.3348	0.977164	N/A	78-79	22-41	08-10
NM_001756	NM_007618	0.773250	0.3002	0.8898	0.3374	0.3533	0.863282	N/A	27-77	01-21	01-02
NM_001759	NM_009829	0.111500	0.0353	0.6568	0.0538	0.2459	0.444146	51-55	01-26	42-57	03-07
NM_001760	NM_007632	0.860750	0.0267	0.4827	0.0553	0.3286	0.955545	51-55	78-79	42-57	08-10
NM_001761	NM_007634	0.806500	0.0882	0.7507	0.1175	0.3814	0.904809	11-50	27-77	22-41	03-07
NM_001766	NM_007639	0.954500	0.2560	0.6425	0.3984	0.2406	0.971539	01-10	01-26	01-21	01-02
NM_001767	NM_013486	0.852000	0.4063	0.8590	0.4730	0.4001	0.920935	N/A	27-77	01-21	03-07
NM_001769	NM_007657	0.762500	0.0626	0.7877	0.0795	0.3698	0.873999	N/A	27-77	42-57	03-07
NM_001774	NM_007645	0.742750	0.1067	1.0193	0.1047	0.2828	0.814123	N/A	27-77	22-41	03-07
NM_001775	NM_007646	0.948500	0.3049	0.6604	0.4617	0.2568	0.968526	11-50	27-77	01-21	03-07
NM_001776	NM_009848	0.495750	0.1625	0.6021	0.2699	0.3297	0.771869	11-50	27-77	22-41	03-07
NM_001778	NM_007649	0.958500	0.4550	0.8454	0.5382	0.3645	0.976393	11-50	78-79	22-41	03-07
NM_001780	NM_007653	0.723500	0.1274	0.6056	0.2104	0.2919	0.856773	51-55	78-79	42-57	08-10
NM_001782	NM_007654	0.809500	0.4173	0.6292	0.6631	0.3302	0.909473	01-10	01-26	22-41	03-07
NM_001784	NM_011925	0.960750	0.2926	1.3994	0.2091	0.2716	0.968368	11-50	27-77	22-41	03-07
NM_001785	NM_028176	0.667500	0.0978	0.9767	0.1001	0.4103	0.807179	N/A	01-26	22-41	01-02
NM_001788	NM_009859	0.529000	0.0011	0.2949	0.0036	0.4091	1.000000	51-55	N/A	42-57	08-10
NM_001792	NM_007664	0.191250	0.0163	0.6062	0.0268	0.3853	0.705291	11-50	27-77	22-41	03-07
NM_001793	NM_007665	0.916000	0.0903	0.8853	0.1020	0.3217	0.946524	N/A	01-26	22-41	03-07
NM_001794	NM_009867	0.673000	0.0360	1.7402	0.0207	0.2762	0.724901	11-50	01-26	22-41	01-02
NM_001795	NM_009868	0.783750	0.1463	0.8236	0.1776	0.2999	0.862494	51-55	01-26	22-41	03-07
NM_001796	NM_007667	0.311500	0.0148	0.3961	0.0373	0.2482	0.742921	N/A	27-77	01-21	01-02
NM_001797	NM_009866	0.492000	0.0124	0.4992	0.0249	0.2912	0.788333	51-55	27-77	22-41	03-07
NM_001801	NM_033037	0.813000	0.0427	0.5952	0.0718	0.3027	0.908102	11-50	27-77	22-41	01-02
NM_001804	NM_009880	0.755500	0.0754	0.7516	0.1003	0.2536	0.837998	N/A	01-26	01-21	01-02
NM_001805	NM_207131	0.586000	0.0309	0.6976	0.0443	0.3300	0.781843	N/A	27-77	01-21	01-02
NM_001806	NM_009884	0.867250	0.0482	0.8128	0.0593	0.3361	0.922143	N/A	27-77	22-41	03-07
NM_001812	NM_007683	0.900000	0.3783	0.8115	0.4662	0.2651	0.932668	11-50	27-77	22-41	03-07
NM_001814	NM_009982	0.849250	0.1340	0.5639	0.2376	0.3716	0.948592	N/A	27-77	42-57	08-10
NM_001819	NM_007694	0.622000	0.2509	0.9049	0.2773	0.3042	0.749072	N/A	27-77	22-41	01-02
NM_001823	NM_021273	0.795750	0.0301	1.0284	0.0293	0.2442	0.844250	N/A	N/A	42-57	08-10
NM_001824	NM_007710	0.636000	0.0160	1.0515	0.0152	0.3625	0.761487	N/A	01-26	22-41	01-02
NM_001825	NM_198415	0.512250	0.0199	0.5528	0.0360	0.3699	0.838623	N/A	27-77	22-41	03-07
NM_001827	NM_025415	0.886000	0.0059	0.1897	0.0313	0.2440	1.000000	N/A	27-77	22-41	03-07
NM_001832	NM_025469	0.843250	0.1464	0.9615	0.1523	0.0696	0.854597	N/A	27-77	01-21	N/A
NM_001836	NM_010780	0.617750	0.2052	0.5589	0.3672	0.4546	0.928666	01-10	01-26	N/A	N/A
NM_001838	NM_007719	0.934000	0.0635	1.0427	0.0609	0.2530	0.950014	01-10	27-77	22-41	03-07
NM_001844	NM_031163	0.461000	0.0393	0.3510	0.1120	0.3005	0.922452	11-50	27-77	22-41	01-02
NM_001848	NM_009933	0.810000	0.0549	1.2920	0.0425	1.0133	0.959015	N/A	01-26	42-57	08-10
NM_001852	NM_007741	0.957500	0.0803	0.3490	0.2301	0.3781	1.000000	11-50	78-79	22-41	03-07
NM_001853	NM_009936	0.882250	0.0790	0.9254	0.0853	0.2843	0.918425	01-10	01-26	22-41	01-02
NM_001858	NM_007733	0.260750	0.1109	0.3124	0.3551	0.3999	1.000000	01-10	01-26	01-21	01-02
NM_001859	NM_175090	0.493000	0.0422	0.3389	0.1244	0.3048	0.948986	N/A	01-26	22-41	03-07
NM_001860	NM_025286	0.652000	0.1683	0.5407	0.3113	0.3443	0.873595	11-50	27-77	22-41	03-07
NM_001861	NM_009941	0.851750	0.1124	1.5084	0.0745	0.1278	0.864311	N/A	78-79	42-57	08-10
NM_001863	NM_025628	0.952000	0.0862	1.1265	0.0765	0.4994	0.973279	N/A	78-79	42-57	08-10
NM_001865	NM_009945	0.718500	0.1428	1.7602	0.0811	0.3603	0.776121	51-55	78-79	42-57	08-10
NM_001866	NM_025379	0.879000	0.1565	0.3048	0.5136	0.3952	1.000000	51-55	78-79	42-57	03-07
NM_001870	NM_007753	0.885750	0.1039	0.6459	0.1609	0.3535	0.948279	N/A	27-77	01-21	N/A
NM_001871	NM_029706	0.947000	0.1712	0.7409	0.2310	0.2216	0.962852	N/A	27-77	01-21	N/A
NM_001873	NM_013494	0.633000	0.0165	0.6963	0.0237	0.3692	0.827595	51-55	27-77	42-57	03-07
NM_001876	NM_013495	0.839500	0.0676	1.2183	0.0555	0.3117	0.880564	11-50	27-77	22-41	03-07
NM_001885	NM_009964	0.346250	0.0894	0.4186	0.2135	0.2570	0.747621	N/A	27-77	42-57	03-07
NM_001887	NM_023695	0.733000	0.1252	1.7900	0.0699	0.3198	0.780702	11-50	N/A	01-21	01-02
NM_001888	NM_016669	0.847750	0.0618	0.5350	0.1156	0.3324	0.942344	N/A	78-79	22-41	03-07
NM_001889	NM_009968	0.830500	0.1119	1.0349	0.1081	0.2517	0.871724	N/A	27-77	22-41	08-10
NM_001893	NM_139059	0.801250	0.0011	0.5894	0.0019	0.2971	0.901434	N/A	27-77	42-57	03-07
NM_001901	NM_010217	0.156000	0.0425	0.7802	0.0545	0.3793	0.566317	51-55	27-77	42-57	03-07
NM_001904	NM_007614	0.632750	0.0006	0.4712	0.0013	0.3502	0.905693	51-55	78-79	42-57	08-10
NM_001905	NM_016748	0.887000	0.0104	0.4715	0.0221	0.3607	0.973446	51-55	78-79	22-41	08-10
NM_001911	NM_007800	0.935750	0.2334	0.7242	0.3223	0.3939	0.970696	N/A	27-77	01-21	01-02
NM_001915	NM_007805	0.749750	0.0713	1.0937	0.0652	0.2931	0.816814	11-50	N/A	42-57	03-07
NM_001919	NM_010023	0.882250	0.1535	1.2362	0.1242	0.2013	0.901424	11-50	27-77	22-41	03-07
NM_001922	NM_010024	0.633250	0.0885	0.6825	0.1297	0.2922	0.790267	01-10	01-26	22-41	03-07
NM_001923	NM_015735	0.553250	0.0040	0.5191	0.0077	0.2832	0.796979	N/A	78-79	42-57	08-10
NM_001927	NM_010043	0.625250	0.0103	0.6497	0.0159	0.2225	0.753589	11-50	27-77	22-41	03-07
NM_001930	NM_201408	0.953500	0.1007	0.7811	0.1289	0.3670	0.975348	N/A	27-77	22-41	03-07
NM_001931	NM_145614	0.896000	0.0772	0.5341	0.1446	0.3214	0.958583	11-50	01-26	22-41	08-10
NM_001932	NM_007863	0.647250	0.0517	0.6582	0.0785	0.3747	0.848063	01-10	78-79	22-41	01-02
NM_001933	NM_030225	0.650000	0.0395	0.3775	0.1046	0.3574	0.981364	11-50	78-79	22-41	03-07
NM_001935	NM_010074	0.945500	0.0821	0.4169	0.1969	0.1812	0.969188	11-50	01-26	22-41	03-07
NM_001938	NM_026106	0.804750	0.0027	0.3156	0.0086	0.3344	1.000000	51-55	27-77	42-57	03-07
NM_001939	NM_010078	0.507250	0.0254	0.3718	0.0685	0.3673	0.994036	N/A	27-77	01-21	01-02
NM_001942	NM_181682	0.299500	0.1252	0.7829	0.1599	0.4190	0.674400	N/A	01-26	01-21	01-02
NM_001943	NM_007883	0.917500	0.1512	0.8977	0.1684	0.2647	0.941826	11-50	27-77	22-41	03-07
NM_001945	NM_010415	0.245750	0.1169	0.5571	0.2099	0.2709	0.612518	11-50	01-26	22-41	03-07
NM_001946	NM_026268	0.321750	0.0078	0.6834	0.0114	0.2178	0.537909	N/A	27-77	22-41	08-10
NM_001951	NM_007892	0.884000	0.0536	0.3765	0.1424	0.3154	0.981175	11-50	01-26	22-41	03-07
NM_001952	NM_033270	0.932250	0.0724	0.8814	0.0821	0.2973	0.955102	51-55	01-26	22-41	03-07
NM_001953	NM_138302	0.441500	0.1182	1.2619	0.0937	0.3002	0.574364	51-55	78-79	22-41	03-07
NM_001955	NM_010104	0.466500	0.1636	0.8081	0.2024	0.2978	0.663105	11-50	27-77	22-41	03-07
NM_001956	NM_007902	0.493000	0.1823	0.6977	0.2612	0.3442	0.743121	01-10	01-26	01-21	01-02
NM_001957	NM_010332	0.760750	0.0418	0.8343	0.0501	0.2953	0.845432	N/A	01-26	22-41	01-02
NM_001958	NM_007906	0.811000	0.0019	1.9220	0.0010	0.4257	0.852861	51-55	27-77	22-41	01-02
NM_001961	NM_007907	0.901750	0.0051	1.9421	0.0026	0.2748	0.915652	N/A	78-79	42-57	08-10
NM_001962	NM_207654	0.044250	0.0039	0.1377	0.0283	0.2258	1.000000	N/A	27-77	22-41	03-07
NM_001963	NM_010113	0.274000	0.2193	0.5760	0.3808	0.3744	0.745900	11-50	01-26	01-21	01-02
NM_001964	NM_007913	0.175250	0.0307	0.7845	0.0391	0.2810	0.470667	11-50	78-79	42-57	03-07
NM_001965	NM_020596	0.752500	0.0709	0.7457	0.0951	0.1962	0.817619	N/A	27-77	01-21	N/A
NM_001966	NM_023737	0.969250	0.1353	0.5623	0.2407	0.3138	0.986411	N/A	01-26	01-21	01-02
NM_001967	NM_013506	0.429500	0.0003	0.3065	0.0010	0.3618	1.000000	51-55	78-79	42-57	08-10
NM_001970	NM_181582	0.598000	0.0001	0.1246	0.0010	0.2853	1.000000	51-55	78-79	42-57	08-10
NM_001971	NM_033612	0.693000	0.0992	0.5296	0.1874	0.3199	0.878441	11-50	78-79	01-21	N/A
NM_001974	NM_010130	0.845250	0.2232	0.8354	0.2672	0.4637	0.931146	N/A	27-77	01-21	N/A
NM_001975	NM_013509	0.593250	0.0099	0.4685	0.0211	0.2916	0.846416	N/A	27-77	42-57	03-07
NM_001979	NM_007940	0.904750	0.1677	0.7103	0.2361	0.6351	0.989916	N/A	01-26	22-41	03-07
NM_001981	NM_007943	0.841250	0.0585	0.3223	0.1816	0.2751	0.976751	N/A	27-77	42-57	08-10
NM_001984	NM_016903	0.770250	0.0424	0.6271	0.0677	0.2945	0.878146	51-55	78-79	42-57	03-07
NM_001985	NM_026695	0.475750	0.0380	0.9074	0.0419	0.3536	0.680042	51-55	N/A	42-57	03-07
NM_001987	NM_007961	0.411750	0.0524	0.4076	0.1286	0.3377	0.899120	11-50	27-77	42-57	03-07
NM_001992	NM_010169	0.867000	0.1233	1.1110	0.1110	0.4153	0.916716	11-50	27-77	22-41	03-07
NM_001993	NM_010171	0.754750	0.4529	0.9722	0.4659	0.2762	0.824425	11-50	27-77	22-41	03-07
NM_001994	NM_031164	0.797750	0.1318	0.7613	0.1732	0.4224	0.909966	N/A	01-26	01-21	N/A
NM_001995	NM_007981	0.824500	0.0801	0.4993	0.1604	0.3947	0.963234	11-50	27-77	22-41	08-10
NM_001998	NM_007992	0.809250	0.1086	1.0871	0.0999	0.3627	0.872892	N/A	01-26	22-41	03-07
NM_002001	NM_010184	0.944500	0.4100	0.6289	0.6519	0.4358	0.982959	N/A	01-26	01-21	N/A
NM_002002	NM_013517	0.839250	0.3564	1.4465	0.2464	1.3728	0.991810	01-10	01-26	01-21	01-02
NM_002004	NM_134469	0.905250	0.0865	0.6153	0.1407	0.4289	0.971296	51-55	27-77	42-57	08-10
NM_002007	NM_010202	0.839250	0.0996	1.1268	0.0884	0.2340	0.872633	01-10	78-79	01-21	01-02
NM_002009	NM_008008	0.443500	0.0254	0.3594	0.0707	0.3122	0.926915	N/A	27-77	01-21	01-02
NM_002012	NM_010210	0.335000	0.0458	0.5773	0.0794	0.3433	0.730452	01-10	N/A	22-41	03-07
NM_002013	NM_013902	0.796250	0.0274	0.3353	0.0817	0.3512	1.000000	N/A	78-79	42-57	03-07
NM_002014	NM_010219	0.806750	0.0549	0.6673	0.0823	0.3508	0.908342	N/A	27-77	42-57	08-10
NM_002015	NM_019739	0.478750	0.0320	0.4632	0.0691	0.2947	0.810383	51-55	27-77	42-57	03-07
NM_002018	NM_022009	0.706500	0.0228	0.9055	0.0252	0.3166	0.809120	N/A	27-77	42-57	08-10
NM_002019	NM_010228	0.270500	0.1044	0.6885	0.1517	0.2232	0.506992	11-50	27-77	22-41	03-07
NM_002021	NM_010231	0.785000	0.0987	0.4738	0.2083	0.3351	0.937061	N/A	01-26	01-21	01-02
NM_002022	NM_144878	0.931750	0.1249	0.5187	0.2408	0.2885	0.969711	01-10	78-79	01-21	03-07
NM_002024	NM_008031	0.602500	0.0140	0.2146	0.0652	0.3600	1.000000	51-55	27-77	22-41	03-07
NM_002025	NM_008032	0.240750	0.0564	0.3851	0.1464	0.4002	1.000000	01-10	78-79	22-41	01-02
NM_002027	NM_008033	0.944250	0.0396	0.5057	0.0784	0.2508	0.971899	N/A	78-79	42-57	08-10
NM_002028	NM_145927	0.826250	0.0214	0.4400	0.0488	0.2758	0.935160	51-55	27-77	22-41	03-07
NM_002029	NM_013521	0.820750	0.1578	0.9717	0.1623	0.5404	0.920438	N/A	01-26	22-41	01-02
NM_002031	NM_010237	0.520500	0.0567	0.5140	0.1104	0.1820	0.690284	N/A	N/A	01-21	03-07
NM_002032	NM_010239	0.752250	0.0307	0.4261	0.0721	0.3799	0.973138	51-55	78-79	42-57	08-10
NM_002040	NM_008065	0.479250	0.0189	0.5087	0.0372	0.2728	0.758512	N/A	01-26	22-41	03-07
NM_002042	NM_008075	0.750250	0.0287	0.8169	0.0351	0.3450	0.855726	N/A	27-77	01-21	N/A
NM_002043	NM_008076	0.721500	0.0493	0.5958	0.0827	0.3125	0.867575	01-10	78-79	01-21	01-02
NM_002049	NM_008089	0.484750	0.0808	0.6420	0.1259	0.4923	0.879855	N/A	27-77	01-21	N/A
NM_002051	NM_008091	0.192000	0.0164	0.7569	0.0217	0.3278	0.541931	N/A	01-26	22-41	03-07
NM_002052	NM_008092	0.192500	0.0344	0.6405	0.0537	0.3616	0.648381	01-10	01-26	22-41	01-02
NM_002053	NM_010259	0.969250	0.2214	1.0318	0.2146	0.6034	0.987233	N/A	27-77	22-41	08-10
NM_002054	NM_008100	0.451500	0.0547	0.5103	0.1073	0.3144	0.789435	01-10	01-26	01-21	N/A
NM_002056	NM_013528	0.752500	0.0054	0.5009	0.0107	0.3408	0.920893	11-50	27-77	22-41	03-07
NM_002060	NM_008120	0.732000	0.0512	0.8445	0.0606	0.3221	0.834218	N/A	01-26	22-41	01-02
NM_002061	NM_008129	0.691750	0.0210	0.3197	0.0657	0.3584	1.000000	N/A	27-77	22-41	03-07
NM_002063	NM_183427	0.439750	0.0069	0.3410	0.0203	0.3657	1.000000	N/A	27-77	01-21	01-02
NM_002065	NM_008131	0.712000	0.0296	0.5153	0.0575	0.2999	0.879613	N/A	27-77	42-57	08-10
NM_002072	NM_008139	0.330250	0.0012	0.3198	0.0036	0.3741	1.000000	N/A	27-77	42-57	08-10
NM_002073	NM_010311	0.670500	0.0068	0.8010	0.0085	0.3166	0.800737	11-50	78-79	22-41	01-02
NM_002074	NM_008142	0.934000	0.0006	0.6074	0.0010	0.2524	0.961426	51-55	27-77	42-57	08-10
NM_002075	NM_013530	0.551250	0.0140	0.6507	0.0214	0.2007	0.689661	01-10	27-77	01-21	03-07
NM_002076	NM_029364	0.916250	0.0426	0.8190	0.0520	0.1596	0.932571	51-55	01-26	42-57	08-10
NM_002078	NM_018748	0.951500	0.2358	1.1870	0.1986	0.3613	0.966262	51-55	27-77	42-57	08-10
NM_002079	NM_010324	0.649750	0.0457	0.5649	0.0809	0.3371	0.858759	51-55	27-77	42-57	08-10
NM_002080	NM_010325	0.789250	0.0247	0.5609	0.0441	0.3191	0.909147	51-55	78-79	42-57	08-10
NM_002081	NM_016696	0.572750	0.0535	1.1109	0.0481	0.4096	0.730281	11-50	01-26	22-41	03-07
NM_002087	NM_008175	0.707500	0.1769	0.9186	0.1925	0.2764	0.795511	N/A	N/A	42-57	08-10
NM_002091	NM_175012	0.600250	0.3026	1.7069	0.1773	0.4564	0.707137	01-10	N/A	01-21	N/A
NM_002093	NM_019827	0.767250	0.0044	0.3120	0.0142	0.2339	0.941738	N/A	78-79	22-41	03-07
NM_002094	NM_146066	0.440500	0.0202	0.3120	0.0648	0.2850	0.951582	N/A	27-77	42-57	08-10
NM_002095	NM_026584	0.959500	0.0278	0.4469	0.0621	0.2471	0.981893	11-50	27-77	42-57	03-07
NM_002096	NM_133801	0.837750	0.0335	1.7370	0.0193	0.2470	0.860822	51-55	27-77	22-41	03-07
NM_002097	NM_025652	0.960750	0.1910	0.9228	0.2070	0.2045	0.969448	N/A	78-79	42-57	03-07
NM_002108	NM_010401	0.748250	0.0370	0.5606	0.0660	0.3194	0.891684	N/A	27-77	01-21	01-02
NM_002109	NM_008214	0.778000	0.0303	0.5704	0.0530	0.3571	0.916984	51-55	27-77	42-57	08-10
NM_002110	NM_010407	0.877000	0.0515	0.8387	0.0614	0.3323	0.925734	N/A	27-77	22-41	03-07
NM_002111	NM_010414	0.882250	0.0487	0.5476	0.0889	0.2915	0.944931	N/A	27-77	22-41	03-07
NM_002112	NM_008230	0.821500	0.0656	0.5894	0.1113	0.3323	0.922137	11-50	27-77	01-21	01-02
NM_002113	NM_015780	0.915750	0.3148	1.3915	0.2262	0.3465	0.936729	N/A	27-77	01-21	01-02
NM_002119	NM_008206	0.748500	0.1565	1.0159	0.1541	0.3928	0.845743	01-10	27-77	22-41	03-07
NM_002126	NM_172563	0.544000	0.0109	0.4072	0.0269	0.3584	0.945352	11-50	27-77	22-41	01-02
NM_002133	NM_010442	0.945250	0.0954	1.1181	0.0854	0.4334	0.966472	N/A	27-77	22-41	03-07
NM_002139	NM_011252	0.877500	0.0060	0.2785	0.0216	0.3631	1.000000	51-55	78-79	42-57	08-10
NM_002144	NM_008266	0.157250	0.0668	0.7552	0.0885	0.4086	0.613219	11-50	27-77	01-21	N/A
NM_002147	NM_008268	0.020250	0.0049	0.2956	0.0167	0.3263	1.000000	N/A	78-79	01-21	01-02
NM_002148	NM_013554	0.025000	0.0063	0.1214	0.0515	0.2141	1.000000	11-50	N/A	01-21	01-02
NM_002154	NM_008300	0.847500	0.0193	0.4708	0.0409	0.3841	0.971916	11-50	27-77	42-57	08-10
NM_002161	NM_172015	0.892250	0.0535	0.6352	0.0842	0.3050	0.943988	51-55	27-77	42-57	08-10
NM_002163	NM_008320	0.850250	0.0454	0.9360	0.0485	0.2636	0.892423	11-50	27-77	01-21	03-07
NM_002164	NM_008324	0.764000	0.3028	0.7149	0.4235	0.3198	0.869571	N/A	27-77	01-21	01-02
NM_002166	NM_010496	0.312750	0.0059	0.3773	0.0158	0.2710	0.806375	N/A	27-77	42-57	03-07
NM_002167	NM_008321	0.358500	0.0145	1.5700	0.0092	0.2216	0.449045	51-55	27-77	42-57	08-10
NM_002168	NM_173011	0.741250	0.0326	0.8022	0.0407	0.4066	0.872399	51-55	27-77	42-57	08-10
NM_002178	NM_008344	0.674500	0.1933	0.7894	0.2449	0.2378	0.772554	11-50	27-77	22-41	03-07
NM_002180	NM_009212	0.864250	0.1437	1.0258	0.1401	0.3924	0.916179	N/A	27-77	22-41	03-07
NM_002182	NM_008364	0.547750	0.1248	0.8345	0.1496	0.3839	0.755801	01-10	01-26	01-21	03-07
NM_002184	NM_010560	0.569000	0.1371	0.8444	0.1624	0.3823	0.764134	N/A	27-77	42-57	03-07
NM_002185	NM_008372	0.871000	0.2504	0.6506	0.3848	0.3229	0.935024	01-10	27-77	22-41	03-07
NM_002186	NM_008374	0.933000	0.3013	0.8843	0.3407	0.4530	0.967322	N/A	27-77	01-21	01-02
NM_002187	NM_008352	0.521250	0.2180	0.9191	0.2372	0.3373	0.696946	N/A	01-26	N/A	N/A
NM_002188	NM_008355	0.503750	0.2867	0.9177	0.3124	0.3129	0.672952	N/A	01-26	01-21	01-02
NM_002191	NM_010564	0.044750	0.1245	0.5905	0.2109	0.2003	0.368775	N/A	27-77	01-21	01-02
NM_002194	NM_008384	0.678500	0.1010	0.8329	0.1213	0.4310	0.844866	11-50	78-79	22-41	03-07
NM_002197	NM_007386	0.879750	0.0343	0.5993	0.0572	0.3281	0.945584	11-50	78-79	42-57	08-10
NM_002198	NM_008390	0.570750	0.0821	0.8383	0.0980	0.2791	0.713663	N/A	78-79	22-41	08-10
NM_002199	NM_008391	0.500750	0.0707	0.5077	0.1392	0.3527	0.847580	N/A	27-77	22-41	08-10
NM_002205	NM_010577	0.416750	0.0478	0.4992	0.0958	0.2614	0.722162	01-10	27-77	22-41	03-07
NM_002206	NM_008398	0.524750	0.0892	0.6710	0.1329	0.3354	0.762304	11-50	01-26	22-41	01-02
NM_002208	NM_008399	0.627750	0.1880	0.5546	0.3389	0.4056	0.899991	N/A	78-79	22-41	03-07
NM_002209	NM_008400	0.886750	0.1862	0.7928	0.2349	0.2383	0.920791	11-50	27-77	22-41	03-07
NM_002210	NM_008402	0.654500	0.0401	0.5429	0.0739	0.4198	0.921660	11-50	27-77	42-57	03-07
NM_002213	NM_010580	0.767750	0.0762	0.7979	0.0955	0.2813	0.849630	51-55	78-79	42-57	08-10
NM_002216	NM_010582	0.748750	0.1020	0.7189	0.1418	0.3046	0.855205	N/A	78-79	01-21	03-07
NM_002217	NM_008407	0.603500	0.0900	0.6552	0.1374	0.3550	0.818331	11-50	27-77	01-21	01-02
NM_002218	NM_018746	0.869250	0.2382	1.0276	0.2318	0.3618	0.915285	01-10	01-26	22-41	03-07
NM_002220	NM_146125	0.595250	0.0302	0.8654	0.0349	0.3060	0.738367	01-10	01-26	01-21	01-02
NM_002225	NM_019826	0.901000	0.0536	0.5588	0.0959	0.4336	0.977819	11-50	78-79	42-57	03-07
NM_002226	NM_010588	0.598250	0.0485	0.9814	0.0494	0.3978	0.761095	11-50	27-77	22-41	03-07
NM_002228	NM_010591	0.550500	0.0114	0.6037	0.0189	0.2297	0.721529	11-50	78-79	42-57	03-07
NM_002229	NM_008416	0.065000	0.0293	0.6203	0.0473	0.3739	0.628593	11-50	78-79	42-57	08-10
NM_002231	NM_007656	0.783000	0.1477	1.3912	0.1062	0.3304	0.834536	N/A	27-77	22-41	03-07
NM_002234	NM_145983	0.603250	0.0651	1.0831	0.0601	0.2974	0.712190	01-10	01-26	01-21	01-02
NM_002235	NM_013568	0.732000	0.0336	0.8322	0.0403	0.2785	0.821688	N/A	N/A	01-21	N/A
NM_002236	NM_201531	0.783250	0.0147	1.7420	0.0084	0.1661	0.803917	N/A	01-26	01-21	N/A
NM_002239	NM_008426	0.134750	0.0044	0.3385	0.0130	0.3096	0.926128	N/A	27-77	01-21	01-02
NM_002241	NM_020269	0.436750	0.0037	0.5853	0.0063	0.4293	0.849877	N/A	27-77	01-21	N/A
NM_002245	NM_008430	0.895000	0.0217	1.1312	0.0192	0.3881	0.931024	11-50	01-26	22-41	N/A
NM_002246	NM_010608	0.441500	0.0324	0.9639	0.0336	0.5133	0.738915	N/A	27-77	22-41	01-02
NM_002251	NM_008435	0.880500	0.0454	0.8061	0.0564	0.2552	0.918332	N/A	78-79	01-21	N/A
NM_002252	NM_173417	0.263750	0.0243	0.7041	0.0345	0.3843	0.665598	01-10	27-77	22-41	01-02
NM_002257	NM_010639	0.865750	0.2442	0.8915	0.2739	0.3012	0.911107	N/A	78-79	01-21	01-02
NM_002264	NM_008465	0.794500	0.0100	0.3348	0.0297	0.2866	0.970415	51-55	27-77	42-57	08-10
NM_002265	NM_008379	0.672750	0.0038	0.3625	0.0104	0.2895	0.934099	51-55	78-79	42-57	08-10
NM_002268	NM_008467	0.561500	0.0050	0.2328	0.0217	0.3862	1.000000	N/A	27-77	42-57	03-07
NM_002276	NM_008471	0.718750	0.0951	0.9069	0.1048	0.3458	0.825990	N/A	01-26	22-41	03-07
NM_002277	NM_010659	0.590500	0.0556	1.4064	0.0395	0.2988	0.677501	01-10	27-77	01-21	01-02
NM_002278	NM_010665	0.626250	0.1051	1.1048	0.0951	0.2903	0.724457	N/A	27-77	01-21	01-02
NM_002280	NM_016880	0.825000	0.0464	0.8859	0.0523	0.3506	0.894257	N/A	27-77	01-21	N/A
NM_002286	NM_008479	0.665000	0.2073	0.4466	0.4642	0.2524	0.854328	N/A	01-26	01-21	N/A
NM_002287	NM_178611	0.902750	0.4499	1.1273	0.3991	0.3843	0.935903	01-10	01-26	22-41	03-07
NM_002289	NM_010679	0.469750	0.2442	1.0535	0.2318	0.3902	0.666146	01-10	01-26	01-21	01-02
NM_002290	NM_010681	0.435500	0.0625	0.5659	0.1104	0.2721	0.706927	N/A	27-77	22-41	03-07
NM_002292	NM_008483	0.793250	0.0634	0.5283	0.1199	0.2604	0.895157	11-50	78-79	42-57	03-07
NM_002293	NM_010683	0.590500	0.0362	0.6330	0.0572	0.4966	0.911760	11-50	27-77	42-57	08-10
NM_002294	NM_010685	0.672250	0.2852	0.5268	0.5415	0.2605	0.834321	N/A	27-77	42-57	08-10
NM_002300	NM_008492	0.735500	0.0101	1.1256	0.0090	0.3905	0.827262	11-50	78-79	42-57	08-10
NM_002302	NM_010702	0.750250	0.1011	0.5411	0.1868	0.3256	0.900534	N/A	01-26	01-21	N/A
NM_002307	NM_008496	0.732750	0.1233	1.5767	0.0782	0.3919	0.799177	11-50	01-26	01-21	01-02
NM_002309	NM_008501	0.425250	0.1209	0.9332	0.1296	0.3453	0.637917	N/A	27-77	01-21	01-02
NM_002313	NM_178688	0.511250	0.0453	0.5310	0.0853	0.4305	0.907496	N/A	78-79	42-57	08-10
NM_002314	NM_010717	0.857500	0.0213	0.9855	0.0216	0.3157	0.903149	11-50	01-26	22-41	01-02
NM_002315	NM_057173	0.425750	0.0420	0.6525	0.0644	0.2782	0.670587	N/A	27-77	01-21	01-02
NM_002317	NM_010728	0.474500	0.0656	0.7469	0.0878	0.3223	0.701262	11-50	27-77	22-41	03-07
NM_002332	NM_008512	0.271250	0.0480	0.8378	0.0573	0.2487	0.487579	51-55	27-77	42-57	08-10
NM_002335	NM_008513	0.876500	0.0287	1.5272	0.0188	0.3478	0.904626	11-50	27-77	22-41	03-07
NM_002336	NM_008514	0.571750	0.0095	0.4517	0.0211	0.3442	0.898081	11-50	27-77	42-57	03-07
NM_002338	NM_175548	0.506250	0.0689	0.3189	0.2161	0.2463	0.887594	11-50	01-26	22-41	03-07
NM_002342	NM_010736	0.653500	0.2266	0.6757	0.3353	0.2940	0.804264	N/A	27-77	22-41	03-07
NM_002343	NM_008522	0.616500	0.2059	0.7200	0.2860	0.3305	0.792537	11-50	01-26	22-41	01-02
NM_002345	NM_008524	0.484000	0.0780	0.8019	0.0972	0.3920	0.736241	11-50	27-77	42-57	03-07
NM_002348	NM_008534	0.878750	0.3592	0.6206	0.5788	0.2753	0.932537	11-50	01-26	01-21	03-07
NM_002349	NM_013825	0.810000	0.1412	0.6241	0.2262	0.3540	0.917771	11-50	27-77	22-41	03-07
NM_002350	NM_010747	0.767750	0.0199	0.6578	0.0303	0.3032	0.874801	N/A	27-77	22-41	08-10
NM_002355	NM_010749	0.779500	0.0387	0.5148	0.0753	0.3169	0.915235	51-55	27-77	42-57	08-10
NM_002356	NM_008538	0.021000	0.1933	0.8907	0.2170	0.2124	0.254456	51-55	27-77	42-57	03-07
NM_002358	NM_019499	0.921750	0.0305	0.6007	0.0507	0.3706	0.970026	11-50	27-77	22-41	03-07
NM_002370	NM_010760	0.956000	0.0006	0.5564	0.0010	0.3154	0.980942	N/A	27-77	22-41	03-07
NM_002381	NM_010770	0.793500	0.0918	0.6184	0.1484	0.2407	0.873876	N/A	N/A	22-41	01-02
NM_002389	NM_010778	0.926250	0.4500	1.0608	0.4242	0.3789	0.952592	N/A	78-79	42-57	08-10
NM_002392	NM_010786	0.869750	0.0898	0.8620	0.1042	0.3680	0.925356	N/A	01-26	22-41	03-07
NM_002393	NM_008575	0.895000	0.0917	0.4710	0.1947	0.1929	0.938003	N/A	01-26	42-57	08-10
NM_002395	NM_008615	0.585750	0.0550	0.5121	0.1073	0.3017	0.829802	51-55	27-77	42-57	03-07
NM_002396	NM_145494	0.641000	0.0604	0.6383	0.0946	0.3920	0.861473	11-50	27-77	42-57	03-07
NM_002397	NM_025282	0.878500	0.0415	0.3442	0.1206	0.5769	1.000000	N/A	27-77	42-57	03-07
NM_002404	NM_029568	0.579750	0.0314	0.8072	0.0389	0.3538	0.763948	11-50	01-26	22-41	03-07
NM_002405	NM_008595	0.872250	0.0940	0.8542	0.1101	0.3797	0.929036	11-50	27-77	22-41	08-10
NM_002408	NM_146035	0.539750	0.0576	0.4045	0.1423	0.2761	0.853903	51-55	01-26	22-41	03-07
NM_002409	NM_010795	0.724500	0.0322	1.8206	0.0177	0.4542	0.793231	N/A	27-77	22-41	01-02
NM_002415	NM_010798	0.878500	0.0476	1.4541	0.0327	0.4225	0.913803	51-55	78-79	42-57	08-10
NM_002416	NM_008599	0.837250	0.2711	0.8353	0.3246	0.2507	0.886096	01-10	78-79	22-41	03-07
NM_002419	NM_022012	0.555500	0.0282	0.8758	0.0322	0.3031	0.709334	11-50	78-79	22-41	08-10
NM_002421	NM_032006	0.487000	0.3152	0.6983	0.4514	0.3838	0.768955	N/A	01-26	22-41	03-07
NM_002422	NM_010809	0.591000	0.1394	0.5194	0.2683	0.3230	0.845345	N/A	27-77	01-21	03-07
NM_002425	NM_019471	0.641250	0.1395	0.6689	0.2086	0.4246	0.868975	N/A	01-26	01-21	03-07
NM_002427	NM_008607	0.682250	0.0686	0.6457	0.1062	0.4051	0.881600	N/A	01-26	01-21	01-02
NM_002428	NM_008609	0.836250	0.0640	0.8726	0.0734	0.3639	0.904539	N/A	01-26	22-41	03-07
NM_002429	NM_021412	0.815250	0.1282	0.5105	0.2511	0.3112	0.927873	01-10	78-79	22-41	03-07
NM_002431	NM_008612	0.675750	0.0257	0.8769	0.0294	0.3681	0.811862	11-50	01-26	42-57	03-07
NM_002434	NM_010822	0.963750	0.1818	1.1238	0.1618	0.3536	0.975156	N/A	N/A	22-41	03-07
NM_002436	NM_008621	0.835250	0.0375	0.4827	0.0778	0.3692	0.961261	N/A	27-77	22-41	08-10
NM_002437	NM_008622	0.930000	0.0462	0.3445	0.1341	0.4436	1.000000	N/A	01-26	22-41	03-07
NM_002439	NM_010829	0.726000	0.1124	0.6121	0.1837	0.2858	0.853935	N/A	27-77	22-41	03-07
NM_002440	NM_031870	0.938000	0.0813	0.8143	0.0998	0.3316	0.963248	N/A	27-77	01-21	01-02
NM_002442	NM_008629	0.350500	0.0039	0.3560	0.0109	0.3095	0.915164	N/A	01-26	01-21	01-02
NM_002447	NM_009074	0.964500	0.1634	0.7236	0.2258	0.1225	0.970510	11-50	27-77	01-21	03-07
NM_002448	NM_010835	0.267000	0.0300	0.7813	0.0384	0.3055	0.553614	01-10	27-77	01-21	03-07
NM_002449	NM_013601	0.559000	0.0402	0.5630	0.0713	0.2549	0.758664	11-50	01-26	22-41	01-02
NM_002453	NM_133767	0.904500	0.1022	0.4644	0.2200	0.3341	0.973205	51-55	N/A	22-41	08-10
NM_002456	NM_013605	0.443750	0.2138	0.7006	0.3052	0.3557	0.726162	N/A	78-79	22-41	03-07
NM_002460	NM_013674	0.548000	0.0380	0.6052	0.0628	0.3403	0.802157	N/A	27-77	22-41	03-07
NM_002461	NM_138656	0.931250	0.0868	1.1704	0.0741	0.3830	0.953748	11-50	01-26	22-41	08-10
NM_002467	NM_010849	0.167750	0.0380	0.7854	0.0484	0.3757	0.565861	11-50	27-77	22-41	08-10
NM_002469	NM_008657	0.346500	0.0204	0.3888	0.0525	0.2599	0.783343	N/A	01-26	01-21	01-02
NM_002471	NM_010856	0.019000	0.0196	0.9039	0.0217	0.3210	0.367380	N/A	01-26	01-21	01-02
NM_002475	NM_172259	0.854250	0.0396	0.4823	0.0821	0.3423	0.957692	01-10	27-77	22-41	03-07
NM_002478	NM_010866	0.567250	0.0568	0.9874	0.0575	0.3488	0.720119	01-10	01-26	01-21	01-02
NM_002479	NM_031189	0.624500	0.0233	0.6603	0.0353	0.1979	0.737042	N/A	01-26	01-21	01-02
NM_002484	NM_011955	0.940250	0.0620	0.6830	0.0908	0.4960	0.983641	N/A	27-77	22-41	08-10
NM_002487	NM_010882	0.742250	0.0884	0.7635	0.1158	0.4299	0.887380	N/A	27-77	22-41	03-07
NM_002488	NM_010885	0.761500	0.0685	0.9999	0.0685	0.3043	0.834083	N/A	78-79	42-57	03-07
NM_002489	NM_010886	0.627250	0.0609	0.6595	0.0924	0.4270	0.868591	N/A	78-79	42-57	03-07
NM_002492	NM_025316	0.907000	0.1555	0.6593	0.2359	0.4349	0.968346	N/A	78-79	42-57	03-07
NM_002494	NM_025523	0.944500	0.1651	0.7024	0.2350	0.2860	0.967098	51-55	27-77	22-41	03-07
NM_002495	NM_010887	0.750750	0.0672	0.3777	0.1780	0.3296	0.968258	N/A	78-79	42-57	03-07
NM_002499	NM_008684	0.056000	0.0282	0.3412	0.0826	0.3560	1.000000	11-50	27-77	22-41	03-07
NM_002500	NM_010894	0.457250	0.0102	0.5101	0.0200	0.2346	0.706866	01-10	01-26	01-21	01-02
NM_002502	NM_019408	0.574750	0.0539	0.6436	0.0838	0.2679	0.751761	N/A	27-77	22-41	03-07
NM_002506	NM_013609	0.562250	0.0810	0.5314	0.1524	0.3527	0.852793	N/A	01-26	01-21	01-02
NM_002507	NM_033217	0.511750	0.0361	1.0485	0.0344	0.3745	0.686142	01-10	01-26	22-41	01-02
NM_002508	NM_010917	0.579250	0.0803	0.6586	0.1219	0.3788	0.821248	11-50	27-77	42-57	03-07
NM_002510	NM_053110	0.703250	0.1758	0.7065	0.2488	0.3580	0.853620	11-50	78-79	42-57	08-10
NM_002512	NM_008705	0.889500	0.0117	0.8175	0.0143	0.3362	0.934944	51-55	N/A	42-57	03-07
NM_002514	NM_010930	0.360500	0.1084	0.7520	0.1441	0.1230	0.465099	N/A	27-77	22-41	01-02
NM_002517	NM_008718	0.361500	0.0670	0.8632	0.0777	0.3516	0.621575	N/A	01-26	01-21	01-02
NM_002518	NM_008719	0.404750	0.0625	0.4867	0.1284	0.5166	1.000000	N/A	27-77	22-41	03-07
NM_002522	NM_008730	0.660250	0.0160	0.6351	0.0253	0.3680	0.857113	11-50	27-77	22-41	01-02
NM_002523	NM_016789	0.343500	0.0138	1.6493	0.0083	0.2689	0.450535	N/A	27-77	01-21	01-02
NM_002524	NM_010937	0.042500	0.0023	0.4767	0.0049	0.1756	0.395210	51-55	27-77	22-41	08-10
NM_002525	NM_146150	0.761250	0.1106	0.5246	0.2108	0.3692	0.929276	N/A	78-79	42-57	08-10
NM_002526	NM_011851	0.955500	0.0748	0.5116	0.1463	0.2931	0.980994	N/A	27-77	22-41	08-10
NM_002528	NM_008743	0.646500	0.1131	1.1162	0.1013	0.2910	0.738660	N/A	27-77	22-41	03-07
NM_002531	NM_018766	0.740250	0.0691	1.6901	0.0409	0.3585	0.795348	01-10	01-26	01-21	N/A
NM_002537	NM_010952	0.809000	0.0025	0.0932	0.0269	0.2569	1.000000	N/A	27-77	42-57	03-07
NM_002538	NM_008756	0.626500	0.0502	0.6301	0.0796	0.3012	0.805040	11-50	27-77	22-41	03-07
NM_002539	NM_013614	0.731500	0.0513	0.5973	0.0858	0.4192	0.919940	51-55	78-79	42-57	08-10
NM_002541	NM_010956	0.957750	0.0319	0.6760	0.0472	0.1229	0.965431	51-55	27-77	42-57	08-10
NM_002543	NM_138648	0.784000	0.2975	0.6244	0.4766	0.3601	0.908570	01-10	27-77	22-41	03-07
NM_002544	NM_019409	0.565250	0.0636	0.2491	0.2553	0.4010	1.000000	N/A	27-77	01-21	N/A
NM_002545	NM_177906	0.964750	0.0353	0.4789	0.0737	0.2667	0.984381	11-50	27-77	01-21	01-02
NM_002546	NM_008764	0.733250	0.0825	0.7211	0.1144	0.3743	0.871711	N/A	01-26	22-41	01-02
NM_002547	NM_052976	0.712000	0.0412	0.5406	0.0762	0.3640	0.905918	N/A	N/A	22-41	03-07
NM_002553	NM_011959	0.929250	0.0301	0.4662	0.0646	0.3324	0.979695	N/A	78-79	22-41	03-07
NM_002557	NM_007696	0.709250	0.3459	0.7322	0.4724	0.3759	0.858516	01-10	27-77	01-21	01-02
NM_002558	NM_008771	0.641000	0.0526	0.7463	0.0705	0.9378	1.000000	N/A	27-77	01-21	03-07
NM_002559	NM_145526	0.736000	0.0289	0.6339	0.0456	0.2369	0.834662	01-10	01-26	01-21	N/A
NM_002561	NM_033321	0.853750	0.2336	0.9973	0.2342	0.3585	0.906323	11-50	27-77	22-41	03-07
NM_002563	NM_008772	0.597750	0.0253	0.7824	0.0324	0.3646	0.785199	11-50	27-77	01-21	N/A
NM_002565	NM_020621	0.848750	0.1063	0.4998	0.2127	0.2744	0.931789	N/A	78-79	N/A	N/A
NM_002568	NM_008774	0.543750	0.0014	0.2137	0.0066	0.2444	1.000000	N/A	78-79	42-57	08-10
NM_002572	NM_008775	0.771250	0.0020	0.4502	0.0044	0.2728	0.909862	51-55	27-77	42-57	03-07
NM_002573	NM_008776	0.626250	0.0202	0.6413	0.0315	0.1712	0.726025	N/A	27-77	22-41	03-07
NM_002574	NM_011034	0.755750	0.0292	0.3765	0.0775	0.4064	1.000000	51-55	78-79	42-57	08-10
NM_002577	NM_177326	0.834250	0.0133	0.5449	0.0245	0.2567	0.912334	N/A	27-77	42-57	08-10
NM_002578	NM_008778	0.657000	0.0062	0.3739	0.0167	0.2285	0.866616	11-50	27-77	22-41	01-02
NM_002579	NM_023128	0.879500	0.1007	1.8088	0.0557	0.3651	0.903823	11-50	78-79	22-41	03-07
NM_002582	NM_028761	0.950750	0.0624	0.5936	0.1051	0.2674	0.972936	01-10	78-79	22-41	03-07
NM_002590	NM_021543	0.181250	0.0279	0.7602	0.0367	0.2417	0.441566	11-50	01-26	01-21	N/A
NM_002591	NM_011044	0.586000	0.0447	1.1141	0.0402	0.3736	0.724830	11-50	01-26	01-21	03-07
NM_002593	NM_008788	0.626000	0.0819	0.6834	0.1199	0.2486	0.762050	51-55	27-77	42-57	03-07
NM_002594	NM_008792	0.477000	0.0154	0.6026	0.0255	0.3033	0.740236	N/A	27-77	22-41	01-02
NM_002599	NM_001008548	0.440250	0.0314	0.6536	0.0480	0.6586	1.000000	N/A	27-77	22-41	03-07
NM_002601	NM_008801	0.332750	0.0091	0.3155	0.0287	0.2764	0.917308	N/A	27-77	22-41	03-07
NM_002602	NM_012065	0.965500	0.0209	0.6394	0.0326	0.4220	0.988270	01-10	01-26	01-21	01-02
NM_002609	NM_008809	0.700750	0.0733	0.9053	0.0809	0.2748	0.791586	N/A	27-77	22-41	03-07
NM_002610	NM_172665	0.934250	0.0469	0.5624	0.0833	0.2580	0.964413	51-55	01-26	22-41	03-07
NM_002611	NM_133667	0.580250	0.0099	0.7072	0.0140	0.3356	0.779441	51-55	78-79	22-41	08-10
NM_002612	NM_013743	0.604500	0.0393	0.7064	0.0557	0.3563	0.803986	11-50	27-77	22-41	03-07
NM_002613	NM_011062	0.904500	0.0247	0.5483	0.0451	0.3577	0.966802	11-50	27-77	42-57	03-07
NM_002614	NM_021517	0.567000	0.1305	0.6873	0.1899	0.3339	0.777357	N/A	01-26	01-21	01-02
NM_002615	NM_011340	0.937750	0.0683	0.8725	0.0783	0.2677	0.956850	11-50	27-77	42-57	08-10
NM_002616	NM_011065	0.182000	0.0429	0.5052	0.0849	0.3181	0.697055	N/A	N/A	22-41	03-07
NM_002618	NM_023651	0.712250	0.0440	0.4060	0.1083	0.3575	0.965626	51-55	01-26	22-41	03-07
NM_002622	NM_026027	0.909000	0.0132	0.5503	0.0239	0.4197	0.978403	N/A	78-79	42-57	08-10
NM_002627	NM_019703	0.743250	0.0649	1.1486	0.0565	0.3867	0.829690	N/A	78-79	42-57	08-10
NM_002630	NM_025973	0.800750	0.1869	1.0963	0.1705	0.3063	0.856419	N/A	27-77	01-21	01-02
NM_002632	NM_008827	0.628250	0.2714	1.3184	0.2059	0.2518	0.699250	N/A	01-26	22-41	01-02
NM_002633	NM_028132	0.832250	0.0153	0.4792	0.0319	0.3160	0.942870	51-55	78-79	42-57	03-07
NM_002634	NM_008831	0.849750	0.0016	0.5106	0.0032	0.3366	0.948798	51-55	78-79	42-57	08-10
NM_002641	NM_011081	0.769500	0.0674	0.3759	0.1794	0.3528	0.985835	N/A	01-26	22-41	01-02
NM_002643	NM_008838	0.807750	0.0742	0.4362	0.1700	0.3292	0.952841	11-50	78-79	42-57	08-10
NM_002644	NM_011082	0.657000	0.2225	0.6733	0.3304	0.3008	0.810237	11-50	78-79	01-21	01-02
NM_002648	NM_008842	0.136250	0.0266	0.5856	0.0455	0.3265	0.617832	N/A	78-79	42-57	08-10
NM_002651	NM_175356	0.719250	0.0070	0.3219	0.0219	0.3581	1.000000	11-50	78-79	42-57	08-10
NM_002653	NM_011097	0.262000	0.0139	0.9567	0.0146	0.3472	0.529831	11-50	01-26	22-41	03-07
NM_002655	NM_019969	0.354000	0.0203	0.4281	0.0473	0.4536	1.000000	01-10	01-26	22-41	01-02
NM_002656	NM_009538	0.926000	0.2229	0.7995	0.2788	0.4091	0.963865	11-50	27-77	42-57	03-07
NM_002657	NM_018807	0.728000	0.0067	0.3003	0.0224	0.2034	0.912232	N/A	27-77	22-41	03-07
NM_002658	NM_008873	0.759500	0.2196	0.5722	0.3838	0.3221	0.894881	N/A	27-77	22-41	03-07
NM_002662	NM_008875	0.943250	0.0469	0.8063	0.0582	0.3187	0.965681	N/A	27-77	22-41	03-07
NM_002664	NM_019549	0.864000	0.0400	0.5807	0.0688	0.3660	0.949717	N/A	27-77	22-41	03-07
NM_002667	NM_023129	0.511000	0.0100	0.7136	0.0140	0.3418	0.745221	01-10	01-26	22-41	03-07
NM_002685	NM_016699	0.966500	0.0729	0.8249	0.0883	0.3021	0.978769	51-55	27-77	42-57	08-10
NM_002687	NM_008891	0.814500	0.0332	0.3601	0.0921	0.3755	1.000000	11-50	27-77	42-57	08-10
NM_002689	NM_008893	0.872250	0.0955	0.7532	0.1267	0.4320	0.945521	N/A	01-26	22-41	08-10
NM_002690	NM_011130	0.843000	0.0175	0.6449	0.0271	0.3024	0.916619	51-55	27-77	22-41	03-07
NM_002692	NM_011133	0.940250	0.0568	0.6348	0.0895	0.3063	0.969080	11-50	27-77	22-41	03-07
NM_002693	NM_017462	0.781250	0.0771	0.4903	0.1573	0.3208	0.924377	11-50	27-77	42-57	08-10
NM_002696	NM_026329	0.936750	0.0007	0.6585	0.0010	0.4050	0.975651	N/A	78-79	42-57	08-10
NM_002701	NM_013633	0.625500	0.1566	1.1901	0.1316	0.2029	0.689348	01-10	01-26	01-21	01-02
NM_002704	NM_023785	0.643500	0.4500	1.1872	0.3790	0.4360	0.774425	N/A	01-26	01-21	01-02
NM_002705	NM_008909	0.826000	0.0645	1.5926	0.0405	0.3152	0.860437	11-50	01-26	22-41	03-07
NM_002712	NM_023200	0.719500	0.0226	0.5431	0.0417	0.4171	0.934924	11-50	27-77	42-57	08-10
NM_002713	NM_146154	0.864750	0.0293	0.3468	0.0845	0.3195	0.989353	51-55	27-77	22-41	03-07
NM_002714	NM_175934	0.441500	0.0232	0.5625	0.0413	0.3568	0.795763	51-55	01-26	42-57	08-10
NM_002715	NM_019411	0.448000	0.0035	0.3101	0.0111	0.3109	1.000000	N/A	78-79	42-57	08-10
NM_002720	NM_019674	0.959750	0.0007	0.6960	0.0010	0.1755	0.969899	N/A	27-77	42-57	08-10
NM_002721	NM_024209	0.888250	0.0014	0.3307	0.0043	0.2085	0.958706	51-55	27-77	42-57	03-07
NM_002726	NM_011156	0.726500	0.0240	0.7039	0.0341	0.3154	0.849049	N/A	27-77	22-41	03-07
NM_002727	NM_011157	0.796750	0.4545	1.1151	0.4076	0.2009	0.833368	N/A	27-77	42-57	08-10
NM_002728	NM_008920	0.792750	0.3178	0.7141	0.4451	0.3726	0.900888	N/A	01-26	01-21	01-02
NM_002729	NM_008245	0.566750	0.0320	0.6232	0.0514	0.2805	0.761754	01-10	27-77	22-41	03-07
NM_002737	NM_011101	0.536250	0.0027	0.5192	0.0052	0.2936	0.798494	11-50	01-26	42-57	03-07
NM_002738	NM_008855	0.463500	0.0053	0.4973	0.0107	0.2171	0.697713	N/A	27-77	22-41	08-10
NM_002740	NM_008857	0.679000	0.0068	0.5408	0.0126	0.3016	0.858019	N/A	01-26	22-41	03-07
NM_002742	NM_008858	0.742000	0.0319	0.5657	0.0563	0.4923	0.966524	N/A	27-77	22-41	03-07
NM_002746	NM_011952	0.927250	0.0146	0.7721	0.0189	0.4084	0.965731	51-55	27-77	42-57	03-07
NM_002748	NM_015806	0.804000	0.0253	0.6025	0.0420	0.2337	0.880025	51-55	27-77	22-41	03-07
NM_002754	NM_011950	0.948250	0.0301	1.1417	0.0264	0.1654	0.955747	N/A	78-79	22-41	03-07
NM_002759	NM_011163	0.867000	0.3104	0.9238	0.3360	0.4202	0.927496	11-50	27-77	22-41	03-07
NM_002761	NM_013637	0.888000	0.3826	0.7394	0.5174	0.3409	0.939638	N/A	01-26	01-21	01-02
NM_002764	NM_021463	0.851500	0.0004	0.3577	0.0010	0.3810	1.000000	N/A	78-79	42-57	03-07
NM_002765	NM_026662	0.688500	0.0057	0.6986	0.0082	0.3827	0.859143	11-50	27-77	22-41	08-10
NM_002771	NM_001003405	0.829250	0.1387	0.8501	0.1632	0.4358	0.916784	N/A	27-77	22-41	03-07
NM_002772	NM_008941	0.513500	0.1504	0.6483	0.2320	0.4350	0.839935	N/A	01-26	01-21	01-02
NM_002773	NM_133351	0.962750	0.1510	0.7923	0.1906	0.5731	0.989694	11-50	27-77	22-41	03-07
NM_002775	NM_019564	0.737000	0.0388	0.9043	0.0429	0.3848	0.848912	51-55	27-77	42-57	03-07
NM_002778	NM_011179	0.922250	0.2174	0.9597	0.2266	0.3898	0.953830	51-55	78-79	42-57	08-10
NM_002779	NM_028627	0.419250	0.0393	0.4031	0.0974	0.2149	0.728858	N/A	27-77	22-41	N/A
NM_002787	NM_008944	0.917750	0.0020	0.4135	0.0049	0.3272	0.982834	51-55	27-77	42-57	08-10
NM_002788	NM_011184	0.883500	0.0052	0.4792	0.0109	0.4185	0.985243	51-55	27-77	42-57	08-10
NM_002789	NM_011966	0.938750	0.0052	0.4757	0.0110	0.2511	0.971081	51-55	27-77	42-57	03-07
NM_002790	NM_011967	0.740250	0.0003	0.2702	0.0010	0.3493	1.000000	51-55	27-77	42-57	08-10
NM_002791	NM_011968	0.716750	0.0055	0.3486	0.0158	0.3135	0.971480	N/A	78-79	42-57	08-10
NM_002793	NM_011185	0.733750	0.0356	0.7820	0.0455	0.3136	0.840522	11-50	27-77	42-57	08-10
NM_002795	NM_011971	0.595250	0.0298	0.6651	0.0448	0.3517	0.809279	51-55	78-79	42-57	08-10
NM_002796	NM_008945	0.943750	0.0346	0.5214	0.0664	0.2919	0.975241	N/A	78-79	42-57	08-10
NM_002797	NM_011186	0.788000	0.0321	0.4819	0.0667	0.3765	0.953632	51-55	78-79	42-57	08-10
NM_002798	NM_008946	0.886000	0.0398	0.4487	0.0886	0.3284	0.969436	51-55	78-79	42-57	08-10
NM_002799	NM_011187	0.885000	0.0208	0.4223	0.0492	0.3521	0.980883	N/A	78-79	42-57	08-10
NM_002804	NM_008948	0.930250	0.0605	1.1047	0.0547	0.3860	0.954622	51-55	27-77	42-57	08-10
NM_002805	NM_008950	0.409000	0.0006	0.6154	0.0010	0.3208	0.717081	N/A	27-77	42-57	08-10
NM_002806	NM_025959	0.804250	0.0367	0.5341	0.0687	0.3261	0.923767	N/A	27-77	42-57	08-10
NM_002808	NM_134101	0.888750	0.0062	0.4417	0.0141	0.1764	0.933179	51-55	78-79	42-57	08-10
NM_002809	NM_009439	0.726500	0.0083	0.6245	0.0133	0.2738	0.846411	51-55	27-77	42-57	08-10
NM_002810	NM_008951	0.955500	0.0295	0.5740	0.0513	0.2629	0.975882	N/A	78-79	42-57	08-10
NM_002811	NM_010817	0.943500	0.0163	0.7004	0.0233	0.2961	0.967386	11-50	27-77	42-57	08-10
NM_002814	NM_016883	0.541250	0.0299	0.2728	0.1097	0.3347	1.000000	01-10	78-79	42-57	08-10
NM_002815	NM_178616	0.734500	0.0012	0.2038	0.0059	0.5884	1.000000	51-55	78-79	42-57	08-10
NM_002817	NM_011875	0.817000	0.0184	0.4832	0.0382	0.4613	0.991706	N/A	78-79	42-57	08-10
NM_002822	NM_008971	0.677750	0.0254	0.5235	0.0485	0.3723	0.906926	11-50	27-77	22-41	08-10
NM_002825	NM_008973	0.897500	0.0130	1.0363	0.0125	0.4196	0.939002	N/A	27-77	22-41	03-07
NM_002826	NM_023268	0.876250	0.1712	0.7274	0.2354	0.3043	0.928019	N/A	27-77	42-57	08-10
NM_002827	NM_011201	0.841500	0.0930	1.1120	0.0837	0.3510	0.891530	51-55	78-79	42-57	08-10
NM_002833	NM_019651	0.781250	0.0126	0.3563	0.0354	0.3423	0.991405	11-50	78-79	42-57	03-07
NM_002835	NM_011203	0.443250	0.0856	0.5853	0.1463	0.3440	0.770470	51-55	27-77	42-57	03-07
NM_002841	NM_008981	0.318250	0.0267	0.5101	0.0523	0.3126	0.736041	11-50	01-26	22-41	03-07
NM_002843	NM_008982	0.672250	0.1887	0.5950	0.3172	0.3513	0.865760	11-50	01-26	22-41	03-07
NM_002849	NM_011217	0.611500	0.0607	0.4856	0.1251	0.4152	0.943677	N/A	27-77	01-21	03-07
NM_002852	NM_008987	0.836000	0.0984	0.5047	0.1949	0.2840	0.928285	01-10	01-26	22-41	03-07
NM_002856	NM_008990	0.498750	0.3436	1.4505	0.2369	0.8059	0.777245	11-50	78-79	42-57	08-10
NM_002857	NM_023041	0.927250	0.0667	1.1258	0.0592	0.3745	0.951450	51-55	27-77	42-57	03-07
NM_002858	NM_008991	0.591000	0.0289	0.3226	0.0897	0.3202	0.996957	11-50	27-77	42-57	03-07
NM_002860	NM_019698	0.825500	0.0239	0.6025	0.0396	0.2870	0.908623	N/A	27-77	42-57	08-10
NM_002862	NM_153781	0.777250	0.0200	0.9927	0.0202	0.3281	0.850872	11-50	01-26	42-57	08-10
NM_002863	NM_133198	0.848250	0.0260	0.5677	0.0458	0.3213	0.934136	N/A	78-79	22-41	08-10
NM_002865	NM_021518	0.803750	0.0065	0.3899	0.0166	0.2759	0.942620	51-55	27-77	42-57	03-07
NM_002867	NM_023537	0.781000	0.0120	0.7477	0.0161	0.3919	0.895787	N/A	01-26	22-41	01-02
NM_002870	NM_026677	0.789500	0.0397	0.4102	0.0967	0.2501	0.917842	01-10	27-77	22-41	03-07
NM_002871	NM_145510	0.961000	0.0365	0.3138	0.1164	0.2855	0.996483	51-55	27-77	22-41	03-07
NM_002872	NM_009008	0.850500	0.0043	1.2810	0.0034	0.3496	0.891300	N/A	78-79	22-41	03-07
NM_002874	NM_009011	0.747000	0.0498	0.4235	0.1177	0.2910	0.920844	51-55	27-77	42-57	08-10
NM_002875	NM_011234	0.919500	0.0056	0.4197	0.0134	0.4106	0.998255	N/A	01-26	22-41	03-07
NM_002880	NM_029780	0.833000	0.0105	0.4474	0.0235	0.2813	0.938000	N/A	78-79	42-57	08-10
NM_002882	NM_011239	0.391250	0.0293	1.2396	0.0236	0.2431	0.510633	51-55	27-77	22-41	08-10
NM_002886	NM_028712	0.466000	0.0010	1.0345	0.0010	0.3087	0.625348	N/A	78-79	22-41	03-07
NM_002887	NM_025936	0.920500	0.0442	0.5829	0.0759	0.3728	0.971345	51-55	N/A	42-57	08-10
NM_002889	NM_027852	0.916500	0.2455	1.6881	0.1454	0.2729	0.929999	11-50	27-77	22-41	03-07
NM_002893	NM_009031	0.199750	0.0011	0.3218	0.0033	0.3134	0.979111	51-55	78-79	42-57	08-10
NM_002895	NM_011249	0.850750	0.0443	0.5363	0.0826	0.3331	0.943450	N/A	01-26	22-41	03-07
NM_002897	NM_020296	0.182250	0.0154	0.3846	0.0401	0.2385	0.689357	51-55	27-77	42-57	08-10
NM_002898	NM_019711	0.769000	0.0509	0.4853	0.1049	1.3166	1.000000	11-50	01-26	42-57	03-07
NM_002903	NM_009038	0.960500	0.0602	1.0409	0.0578	0.2524	0.970078	01-10	01-26	01-21	01-02
NM_002905	NM_134006	0.143500	0.0727	0.5332	0.1364	0.2829	0.597933	01-10	01-26	22-41	03-07
NM_002907	NM_023042	0.625250	0.0876	1.3113	0.0668	0.4025	0.740279	01-10	01-26	22-41	03-07
NM_002908	NM_009044	0.684000	0.1312	0.5379	0.2439	0.3286	0.877043	01-10	27-77	01-21	01-02
NM_002909	NM_009042	0.877750	0.1656	0.7678	0.2157	0.4671	0.952122	N/A	01-26	01-21	01-02
NM_002910	NM_023132	0.959250	0.0945	0.6232	0.1517	0.2578	0.976107	N/A	01-26	01-21	01-02
NM_002912	NM_011264	0.426000	0.0701	0.4390	0.1596	0.3601	0.896837	N/A	27-77	22-41	08-10
NM_002913	NM_011258	0.809000	0.1011	0.6741	0.1500	0.2912	0.891509	N/A	27-77	22-41	03-07
NM_002916	NM_145480	0.963250	0.0454	0.6218	0.0730	0.3210	0.982222	N/A	27-77	22-41	03-07
NM_002918	NM_009055	0.672750	0.0362	1.2374	0.0292	0.2606	0.741670	11-50	01-26	22-41	03-07
NM_002919	NM_011265	0.484750	0.0050	0.3407	0.0147	0.3233	0.973686	01-10	27-77	22-41	03-07
NM_002921	NM_021340	0.730250	0.1071	0.8326	0.1286	0.3421	0.841085	N/A	N/A	01-21	01-02
NM_002922	NM_015811	0.286500	0.0687	0.4274	0.1607	0.3488	0.868785	N/A	01-26	22-41	03-07
NM_002923	NM_009061	0.635750	0.0219	0.5937	0.0369	0.3325	0.839747	51-55	27-77	42-57	03-07
NM_002924	NM_011880	0.582500	0.0283	0.6105	0.0464	0.3539	0.824520	11-50	27-77	01-21	01-02
NM_002927	NM_153171	0.762750	0.0920	0.5672	0.1622	0.3447	0.906932	N/A	01-26	01-21	01-02
NM_002928	NM_011267	0.926000	0.0817	1.3410	0.0609	0.4489	0.950772	N/A	27-77	22-41	03-07
NM_002930	NM_009065	0.685750	0.0423	0.7203	0.0588	0.3587	0.842242	N/A	01-26	01-21	N/A
NM_002933	NM_011271	0.889500	0.1809	0.7970	0.2269	0.3653	0.940147	N/A	78-79	22-41	03-07
NM_002934	NM_053111	0.952000	0.4368	1.6325	0.2676	0.3073	0.961035	01-10	27-77	01-21	N/A
NM_002938	NM_011278	0.869000	0.0499	0.4488	0.1112	0.4693	1.000000	N/A	27-77	42-57	08-10
NM_002945	NM_026653	0.873250	0.0706	0.6557	0.1077	0.3518	0.941255	N/A	27-77	42-57	08-10
NM_002946	NM_011284	0.953500	0.0570	0.6745	0.0845	0.2470	0.970528	11-50	78-79	42-57	08-10
NM_002949	NM_027204	0.773250	0.0812	0.6760	0.1201	0.3039	0.875187	51-55	27-77	22-41	03-07
NM_002950	NM_133933	0.940250	0.0233	0.6697	0.0348	0.2942	0.966498	51-55	27-77	42-57	08-10
NM_002951	NM_019642	0.881750	0.0423	0.4468	0.0946	0.3042	0.962260	N/A	78-79	42-57	08-10
NM_002952	NM_008503	0.863250	0.0482	1.6683	0.0289	0.2498	0.883726	51-55	78-79	42-57	08-10
NM_002959	NM_019972	0.348500	0.0453	0.5048	0.0896	0.2713	0.698643	11-50	01-26	42-57	03-07
NM_002960	NM_011310	0.788000	0.0434	0.5526	0.0785	0.2412	0.880534	N/A	27-77	01-21	01-02
NM_002962	NM_011312	0.435500	0.0272	0.7041	0.0386	0.3794	0.739677	N/A	01-26	01-21	01-02
NM_002964	NM_013650	0.685000	0.3621	1.0367	0.3493	0.3729	0.798305	N/A	27-77	22-41	03-07
NM_002965	NM_009114	0.828500	0.3752	1.3274	0.2826	0.2430	0.859896	N/A	27-77	22-41	03-07
NM_002966	NM_009112	0.585000	0.0436	0.5294	0.0824	0.3271	0.841416	N/A	27-77	42-57	08-10
NM_002970	NM_009121	0.879750	0.2823	1.7633	0.1601	0.3952	0.906701	51-55	78-79	42-57	08-10
NM_002979	NM_011327	0.954500	0.0608	0.5805	0.1048	0.4234	0.987686	N/A	78-79	42-57	08-10
NM_002985	NM_013653	0.883750	0.1021	0.5827	0.1753	0.3731	0.958184	11-50	01-26	22-41	03-07
NM_002986	NM_011330	0.927000	0.3701	0.4774	0.7752	0.5057	1.000000	11-50	27-77	01-21	01-02
NM_002990	NM_009137	0.804500	0.2816	0.6997	0.4024	0.3512	0.902627	01-10	01-26	01-21	01-02
NM_002995	NM_008510	0.740500	0.2908	0.6302	0.4614	0.3626	0.889809	N/A	27-77	01-21	N/A
NM_002996	NM_009142	0.781000	0.2769	0.9857	0.2809	0.3060	0.848986	11-50	27-77	22-41	01-02
NM_002997	NM_011519	0.625250	0.1573	0.6218	0.2530	0.3346	0.826909	11-50	27-77	22-41	03-07
NM_002998	NM_008304	0.609000	0.0961	0.5615	0.1712	0.3657	0.863655	N/A	27-77	42-57	03-07
NM_002999	NM_011521	0.874000	0.1075	1.0333	0.1040	0.3941	0.922056	51-55	78-79	42-57	08-10
NM_003000	NM_023374	0.870000	0.0461	0.8061	0.0571	0.3733	0.930202	N/A	27-77	42-57	03-07
NM_003001	NM_025321	0.640500	0.1343	0.3917	0.3428	0.3248	0.938600	N/A	78-79	42-57	08-10
NM_003003	NM_028777	0.827000	0.0273	0.8342	0.0327	0.2641	0.881770	51-55	27-77	42-57	03-07
NM_003012	NM_013834	0.457750	0.0222	0.5724	0.0388	0.3995	0.836207	11-50	27-77	42-57	03-07
NM_003013	NM_009144	0.638750	0.0081	0.5256	0.0154	0.3063	0.849273	11-50	01-26	22-41	03-07
NM_003014	NM_016687	0.521250	0.0324	0.6617	0.0490	0.3216	0.753932	N/A	78-79	22-41	03-07
NM_003015	NM_018780	0.656500	0.0265	0.7979	0.0332	0.3912	0.824914	11-50	01-26	01-21	N/A
NM_003018	NM_011359	0.814750	0.0938	0.9940	0.0943	0.2660	0.864324	N/A	01-26	01-21	01-02
NM_003019	NM_009160	0.784250	0.2021	0.4918	0.4111	0.3257	0.927133	N/A	01-26	01-21	01-02
NM_003020	NM_009162	0.833000	0.0402	0.5915	0.0680	0.3262	0.925097	N/A	27-77	22-41	03-07
NM_003022	NM_019989	0.703750	0.0232	0.3163	0.0735	0.3082	0.992413	51-55	78-79	42-57	08-10
NM_003025	NM_013664	0.936500	0.0252	1.7630	0.0143	0.1893	0.943318	N/A	27-77	42-57	08-10
NM_003026	NM_019535	0.621250	0.0050	0.5810	0.0087	0.3452	0.846284	11-50	27-77	22-41	01-02
NM_003027	NM_017400	0.682750	0.0755	0.4265	0.1770	0.3156	0.917508	11-50	27-77	01-21	01-02
NM_003034	NM_011374	0.527000	0.0416	0.5962	0.0698	0.2164	0.698683	N/A	01-26	22-41	03-07
NM_003035	NM_009185	0.867000	0.1500	0.5245	0.2859	0.3448	0.954433	11-50	27-77	22-41	03-07
NM_003037	NM_013730	0.734750	0.2750	0.5593	0.4918	0.3664	0.908516	01-10	27-77	22-41	03-07
NM_003038	NM_018861	0.624500	0.0594	0.5742	0.1035	0.3673	0.864697	11-50	27-77	42-57	08-10
NM_003040	NM_009207	0.011500	0.0315	0.7215	0.0437	0.3040	0.427999	11-50	01-26	22-41	03-07
NM_003042	NM_178703	0.737500	0.0091	0.8673	0.0105	1.2367	1.000000	11-50	27-77	01-21	01-02
NM_003045	NM_007513	0.846500	0.0684	0.6672	0.1025	0.4075	0.940252	N/A	01-26	22-41	03-07
NM_003046	NM_007514	0.584750	0.0639	0.6905	0.0925	0.4282	0.842259	01-10	N/A	22-41	03-07
NM_003047	NM_016981	0.800000	0.0503	0.6922	0.0726	0.2070	0.859809	11-50	01-26	22-41	03-07
NM_003051	NM_009196	0.753500	0.0735	0.5767	0.1275	0.2992	0.881388	51-55	27-77	42-57	08-10
NM_003054	NM_172523	0.707250	0.0372	0.4626	0.0803	0.3516	0.929755	N/A	01-26	22-41	03-07
NM_003058	NM_013667	0.537500	0.0888	0.7118	0.1248	0.4273	0.815143	01-10	27-77	01-21	N/A
NM_003059	NM_019687	0.699750	0.0797	0.4375	0.1823	0.3573	0.944960	11-50	27-77	22-41	03-07
NM_003060	NM_011396	0.915000	0.0813	0.4454	0.1825	0.4377	0.998531	N/A	27-77	22-41	01-02
NM_003061	NM_015748	0.707250	0.0260	0.6509	0.0400	0.1045	0.754250	N/A	27-77	01-21	01-02
NM_003068	NM_011415	0.553250	0.0213	0.4497	0.0474	0.2955	0.846812	01-10	27-77	22-41	03-07
NM_003073	NM_011418	0.757250	0.0011	0.8738	0.0012	0.3384	0.851261	51-55	78-79	42-57	08-10
NM_003079	NM_020618	0.850250	0.0134	0.3563	0.0375	0.3057	0.978733	51-55	78-79	42-57	08-10
NM_003080	NM_009213	0.790750	0.1345	0.5702	0.2359	0.2321	0.875925	51-55	01-26	22-41	01-02
NM_003082	NM_178392	0.814750	0.1389	0.8690	0.1598	0.3259	0.884224	11-50	27-77	22-41	03-07
NM_003083	NM_133968	0.821250	0.2611	0.9621	0.2713	0.3113	0.879087	11-50	27-77	22-41	03-07
NM_003084	NM_029949	0.936500	0.0825	0.6068	0.1359	0.2815	0.965958	11-50	27-77	22-41	03-07
NM_003086	NM_172339	0.950250	0.2613	0.8716	0.2997	0.6132	0.985251	11-50	27-77	01-21	01-02
NM_003087	NM_011430	0.437500	0.0637	1.2253	0.0520	0.3511	0.598680	N/A	27-77	22-41	03-07
NM_003088	NM_007984	0.823750	0.0145	1.4125	0.0103	0.3413	0.866337	11-50	27-77	42-57	03-07
NM_003090	NM_021336	0.824000	0.0086	0.4442	0.0194	0.3479	0.961844	N/A	27-77	22-41	03-07
NM_003098	NM_009228	0.960500	0.0381	0.6143	0.0621	0.4686	0.990631	11-50	78-79	22-41	03-07
NM_003104	NM_146126	0.905000	0.1035	0.6823	0.1517	0.4640	0.969605	51-55	78-79	42-57	03-07
NM_003108	NM_009234	0.680750	0.0495	1.2878	0.0385	0.3238	0.761021	N/A	01-26	22-41	03-07
NM_003111	NM_001018042	0.525000	0.0183	0.1567	0.1165	0.2349	1.000000	N/A	01-26	42-57	03-07
NM_003115	NM_133806	0.889500	0.0331	0.5007	0.0661	0.2810	0.951514	51-55	27-77	22-41	08-10
NM_003118	NM_009242	0.698000	0.0346	0.8287	0.0417	0.3660	0.831380	51-55	27-77	42-57	08-10
NM_003120	NM_011355	0.295500	0.0558	0.8741	0.0638	0.8302	0.964618	11-50	01-26	22-41	01-02
NM_003122	NM_009258	0.924250	0.2333	0.8284	0.2816	0.2972	0.951426	N/A	01-26	01-21	N/A
NM_003124	NM_011467	0.922750	0.1779	1.0358	0.1717	0.3388	0.948018	N/A	27-77	22-41	03-07
NM_003129	NM_009270	0.818500	0.0874	0.6374	0.1371	0.3277	0.911813	11-50	78-79	42-57	08-10
NM_003131	NM_020493	0.628250	0.0121	0.2107	0.0574	0.2295	1.000000	11-50	27-77	42-57	03-07
NM_003132	NM_009272	0.649000	0.0241	1.5332	0.0157	0.2488	0.705959	51-55	78-79	42-57	03-07
NM_003135	NM_025527	0.943500	0.0160	0.5844	0.0273	0.2718	0.969778	51-55	78-79	42-57	03-07
NM_003136	NM_011899	0.731250	0.0027	0.3894	0.0068	0.3627	0.981573	51-55	27-77	42-57	08-10
NM_003137	NM_016795	0.947500	0.0379	0.4567	0.0829	0.2328	0.974262	51-55	78-79	22-41	08-10
NM_003142	NM_009278	0.845000	0.0974	0.6332	0.1538	0.4126	0.946000	11-50	27-77	42-57	08-10
NM_003143	NM_028358	0.923000	0.1036	0.4602	0.2251	0.5343	1.000000	N/A	27-77	42-57	03-07
NM_003145	NM_025448	0.914750	0.0125	0.5579	0.0224	0.3246	0.964351	N/A	78-79	42-57	03-07
NM_003146	NM_182990	0.740500	0.0103	0.7907	0.0130	0.3372	0.851166	N/A	27-77	42-57	03-07
NM_003149	NM_016853	0.676250	0.0905	0.4529	0.1998	0.3452	0.923012	01-10	78-79	01-21	01-02
NM_003151	NM_011487	0.835250	0.0255	0.5610	0.0455	0.3284	0.931692	01-10	78-79	22-41	03-07
NM_003152	NM_011488	0.480500	0.0153	0.7810	0.0196	0.3570	0.717967	N/A	27-77	22-41	08-10
NM_003153	NM_009284	0.515500	0.0725	0.5859	0.1237	0.2181	0.695854	11-50	78-79	42-57	08-10
NM_003155	NM_009285	0.417250	0.0160	0.4191	0.0381	0.2443	0.756944	N/A	27-77	22-41	03-07
NM_003156	NM_009287	0.339250	0.0150	0.4079	0.0369	0.2794	0.791845	N/A	78-79	42-57	08-10
NM_003157	NM_011849	0.900250	0.1410	0.4347	0.3243	0.2991	0.968884	N/A	27-77	22-41	03-07
NM_003160	NM_020572	0.962250	0.1274	0.6179	0.2062	0.4525	0.989895	01-10	N/A	01-21	N/A
NM_003161	NM_028259	0.575500	0.0025	0.2567	0.0099	0.2892	1.000000	11-50	01-26	42-57	03-07
NM_003162	NM_011500	0.378250	0.0159	0.4578	0.0348	0.2784	0.756352	11-50	27-77	22-41	01-02
NM_003164	NM_019829	0.235250	0.0240	0.5054	0.0475	0.3293	0.733533	N/A	27-77	42-57	08-10
NM_003165	NM_009295	0.732250	0.0195	0.8182	0.0238	0.3534	0.847898	11-50	27-77	42-57	03-07
NM_003168	NM_009296	0.713500	0.0003	0.3043	0.0010	0.3765	1.000000	N/A	27-77	42-57	08-10
NM_003170	NM_009297	0.549500	0.0058	0.5653	0.0103	0.2929	0.782918	51-55	27-77	42-57	08-10
NM_003171	NM_181423	0.824500	0.0683	0.5554	0.1229	0.4438	0.964736	11-50	27-77	22-41	03-07
NM_003173	NM_011514	0.737250	0.0301	0.8000	0.0376	0.2949	0.834106	N/A	78-79	22-41	03-07
NM_003189	NM_011527	0.292250	0.0314	0.5811	0.0540	0.3413	0.707936	11-50	27-77	01-21	03-07
NM_003190	NM_009318	0.082000	0.1622	0.7720	0.2102	0.2345	0.360848	N/A	78-79	42-57	03-07
NM_003198	NM_013736	0.923750	0.0914	0.7391	0.1237	0.2094	0.945353	51-55	78-79	22-41	08-10
NM_003199	NM_013685	0.899250	0.0824	0.2293	0.3592	0.1404	0.960939	51-55	27-77	42-57	03-07
NM_003201	NM_009360	0.908500	0.2963	1.2248	0.2420	0.4508	0.942177	N/A	N/A	22-41	08-10
NM_003219	NM_009354	0.881000	0.2460	1.6296	0.1509	0.1998	0.895590	N/A	01-26	01-21	03-07
NM_003220	NM_011547	0.746250	0.0061	0.2581	0.0235	0.3709	1.000000	11-50	27-77	22-41	01-02
NM_003221	NM_009334	0.190750	0.0004	0.4106	0.0010	0.5315	1.000000	11-50	01-26	01-21	01-02
NM_003222	NM_009335	0.270750	0.0523	1.0820	0.0483	0.3857	0.530705	N/A	27-77	01-21	N/A
NM_003223	NM_031182	0.356750	0.0098	0.7840	0.0126	0.2562	0.566955	N/A	27-77	01-21	01-02
NM_003224	NM_029702	0.672500	0.0151	0.7975	0.0189	0.2649	0.781283	11-50	78-79	42-57	03-07
NM_003234	NM_011638	0.771000	0.1361	0.5410	0.2515	0.3252	0.908654	N/A	27-77	42-57	08-10
NM_003241	NM_177911	0.819500	0.3545	1.0981	0.3228	0.3365	0.874812	01-10	01-26	01-21	01-02
NM_003242	NM_009371	0.884000	0.0366	0.8583	0.0426	0.3607	0.932749	11-50	01-26	42-57	03-07
NM_003245	NM_009374	0.721250	0.1595	0.6638	0.2402	0.2883	0.842316	11-50	27-77	01-21	03-07
NM_003246	NM_011580	0.330750	0.0248	0.6391	0.0388	0.2974	0.642180	11-50	01-26	42-57	08-10
NM_003247	NM_011581	0.874750	0.0616	1.1843	0.0520	0.2188	0.897890	N/A	27-77	22-41	03-07
NM_003248	NM_011582	0.683250	0.0395	0.6175	0.0639	0.3682	0.872120	11-50	27-77	22-41	01-02
NM_003251	NM_009381	0.816750	0.0906	1.0335	0.0877	0.2456	0.860297	N/A	N/A	01-21	01-02
NM_003255	NM_011594	0.710000	0.0077	0.6011	0.0128	0.2765	0.843397	N/A	27-77	42-57	08-10
NM_003256	NM_080639	0.603000	0.0545	0.5000	0.1090	0.2901	0.833339	11-50	01-26	01-21	01-02
NM_003257	NM_009386	0.580750	0.0567	0.5092	0.1113	0.2852	0.815570	11-50	27-77	22-41	03-07
NM_003258	NM_009387	0.930500	0.0615	1.3573	0.0453	0.3192	0.946845	11-50	27-77	22-41	03-07
NM_003259	NM_008319	0.512000	0.0813	0.8522	0.0954	0.2988	0.683103	01-10	27-77	01-21	01-02
NM_003260	NM_019725	0.873000	0.0715	1.3767	0.0519	0.3081	0.901422	N/A	27-77	22-41	03-07
NM_003262	NM_027016	0.873500	0.0288	0.3802	0.0757	0.3008	0.973582	N/A	27-77	42-57	08-10
NM_003263	NM_030682	0.679750	0.1816	0.7035	0.2581	0.4439	0.881824	N/A	27-77	01-21	01-02
NM_003265	NM_126166	0.785000	0.1308	0.6027	0.2170	0.3778	0.919772	N/A	01-26	01-21	01-02
NM_003269	NM_152229	0.192250	0.0060	0.3709	0.0161	0.2598	0.758045	01-10	01-26	01-21	N/A
NM_003270	NM_019656	0.484250	0.0395	0.5498	0.0718	0.2972	0.763044	N/A	27-77	22-41	03-07
NM_003272	NM_031999	0.855750	0.0228	0.4491	0.0507	0.3490	0.967848	11-50	27-77	22-41	03-07
NM_003275	NM_021883	0.841750	0.0148	0.5580	0.0265	0.3074	0.928929	11-50	78-79	22-41	03-07
NM_003276	NM_011605	0.654750	0.0379	0.4807	0.0787	0.2832	0.858151	11-50	27-77	42-57	03-07
NM_003277	NM_013805	0.679250	0.0412	1.3859	0.0297	0.2578	0.738915	11-50	27-77	22-41	03-07
NM_003278	NM_011606	0.911750	0.1060	1.9478	0.0544	0.5662	0.937403	11-50	27-77	22-41	01-02
NM_003280	NM_009393	0.421250	0.0083	1.3139	0.0064	0.3371	0.569737	N/A	01-26	22-41	03-07
NM_003282	NM_009405	0.374000	0.0151	1.8010	0.0084	0.3239	0.486583	N/A	01-26	01-21	01-02
NM_003284	NM_009407	0.718250	0.0767	0.2790	0.2749	0.3430	1.000000	N/A	27-77	01-21	01-02
NM_003287	NM_009413	0.949750	0.0511	0.4404	0.1160	0.4495	1.000000	N/A	N/A	22-41	03-07
NM_003291	NM_009418	0.859000	0.0177	0.5083	0.0347	0.3600	0.958862	N/A	27-77	22-41	03-07
NM_003292	NM_133780	0.748000	0.0311	0.6575	0.0473	0.3917	0.898127	51-55	78-79	42-57	03-07
NM_003294	NM_010781	0.888750	0.1830	1.6543	0.1106	0.3415	0.911716	01-10	27-77	22-41	01-02
NM_003296	NM_009420	0.885250	0.1790	0.8176	0.2189	0.5838	0.967186	N/A	01-26	01-21	01-02
NM_003299	NM_011631	0.174250	0.0146	0.6323	0.0230	0.3361	0.613179	N/A	78-79	42-57	08-10
NM_003301	NM_013696	0.720750	0.0275	0.4041	0.0680	0.2828	0.916177	01-10	01-26	N/A	N/A
NM_003302	NM_011639	0.057500	0.0769	0.6443	0.1193	0.2806	0.467970	N/A	27-77	42-57	08-10
NM_003310	NM_201357	0.832500	0.0319	0.8115	0.0393	0.3861	0.912194	N/A	27-77	42-57	08-10
NM_003312	NM_009437	0.732250	0.0562	0.8865	0.0634	0.3695	0.843850	N/A	27-77	22-41	03-07
NM_003313	NM_031201	0.939000	0.0273	0.8854	0.0308	0.3641	0.964085	N/A	27-77	42-57	08-10
NM_003314	NM_133795	0.902250	0.0946	0.5969	0.1585	0.3759	0.963808	11-50	27-77	42-57	08-10
NM_003315	NM_019795	0.737750	0.0141	0.3880	0.0362	0.2877	0.932207	N/A	27-77	42-57	08-10
NM_003317	NM_009385	0.730250	0.0068	0.5118	0.0132	0.2459	0.859854	N/A	01-26	01-21	01-02
NM_003321	NM_172745	0.879500	0.0361	0.6158	0.0587	0.3033	0.938850	51-55	78-79	42-57	08-10
NM_003324	NM_011657	0.724500	0.1828	1.4855	0.1230	0.3337	0.786388	51-55	27-77	22-41	01-02
NM_003325	NM_010435	0.649750	0.0198	0.4330	0.0458	0.4163	0.986492	N/A	27-77	22-41	03-07
NM_003326	NM_009452	0.486750	0.4426	0.4430	0.9992	0.3178	0.854946	01-10	27-77	01-21	01-02
NM_003329	NM_011660	0.715750	0.0643	1.0588	0.0607	0.3697	0.815001	N/A	78-79	42-57	08-10
NM_003331	NM_018793	0.889750	0.1098	1.2168	0.0903	0.5043	0.935443	N/A	27-77	22-41	03-07
NM_003337	NM_009458	0.686250	0.0003	0.2789	0.0010	0.2496	0.967039	51-55	27-77	42-57	08-10
NM_003338	NM_145420	0.950000	0.0334	0.8415	0.0397	0.0772	0.954587	51-55	27-77	22-41	03-07
NM_003339	NM_019912	0.895500	0.0001	0.1137	0.0010	0.3447	1.000000	N/A	78-79	42-57	08-10
NM_003341	NM_009455	0.453500	0.0072	0.4506	0.0161	0.3786	0.912676	51-55	78-79	42-57	03-07
NM_003343	NM_019803	0.949250	0.0009	0.8842	0.0010	0.5354	0.979980	N/A	78-79	42-57	08-10
NM_003348	NM_080560	0.892500	0.0001	0.1061	0.0010	0.3713	1.000000	51-55	N/A	42-57	03-07
NM_003352	NM_009460	0.926250	0.0003	0.3058	0.0010	0.3926	1.000000	51-55	27-77	42-57	03-07
NM_003353	NM_021290	0.769750	0.0857	1.7753	0.0483	0.2697	0.804729	N/A	N/A	01-21	N/A
NM_003355	NM_011671	0.863250	0.0228	0.4929	0.0463	0.3161	0.950949	N/A	78-79	22-41	08-10
NM_003356	NM_009464	0.735250	0.0673	0.7669	0.0877	0.3057	0.840784	N/A	01-26	01-21	01-02
NM_003358	NM_011673	0.719500	0.0081	0.3756	0.0216	0.3992	1.000000	N/A	78-79	42-57	03-07
NM_003359	NM_009466	0.686250	0.0093	0.5420	0.0172	0.3603	0.894818	11-50	27-77	22-41	08-10
NM_003368	NM_146144	0.625250	0.0586	0.6278	0.0934	0.2968	0.802418	51-55	27-77	22-41	08-10
NM_003369	NM_178635	0.488000	0.0643	0.5358	0.1201	0.2978	0.772572	01-10	27-77	42-57	03-07
NM_003371	NM_009500	0.690250	0.0223	1.1023	0.0203	0.3337	0.784021	N/A	01-26	22-41	03-07
NM_003372	NM_011692	0.852000	0.0174	0.4015	0.0434	0.3721	0.989163	51-55	27-77	42-57	08-10
NM_003373	NM_009502	0.662000	0.0038	0.4139	0.0093	0.2531	0.868687	11-50	01-26	42-57	03-07
NM_003374	NM_011694	0.711250	0.0069	0.4832	0.0142	0.3327	0.910064	51-55	78-79	42-57	08-10
NM_003375	NM_011695	0.777000	0.0421	0.3446	0.1223	0.3129	0.979486	11-50	78-79	42-57	08-10
NM_003379	NM_009510	0.838000	0.0178	1.2145	0.0147	0.2583	0.872454	N/A	27-77	42-57	08-10
NM_003380	NM_011701	0.511750	0.0113	0.4798	0.0235	0.3627	0.880838	N/A	78-79	42-57	08-10
NM_003382	NM_009511	0.957000	0.0760	1.1277	0.0674	0.2170	0.965274	N/A	01-26	01-21	01-02
NM_003383	NM_013703	0.390750	0.0201	0.4038	0.0497	0.2670	0.793597	11-50	N/A	22-41	03-07
NM_003384	NM_011705	0.863250	0.0752	0.7005	0.1073	0.3156	0.924861	N/A	27-77	22-41	03-07
NM_003385	NM_012038	0.401500	0.0007	0.7210	0.0010	0.3750	0.712786	01-10	78-79	22-41	01-02
NM_003387	NM_153138	0.932500	0.0937	0.6408	0.1462	0.3273	0.966977	11-50	01-26	42-57	08-10
NM_003391	NM_023653	0.174500	0.0162	0.3899	0.0416	0.3802	0.979463	N/A	27-77	01-21	01-02
NM_003392	NM_009524	0.124750	0.0055	0.7958	0.0069	0.2762	0.428525	11-50	27-77	22-41	03-07
NM_003393	NM_011720	0.708000	0.0217	0.7009	0.0310	0.1313	0.762701	N/A	01-26	01-21	N/A
NM_003395	NM_139298	0.800250	0.0093	1.0700	0.0087	0.3130	0.858682	11-50	27-77	01-21	01-02
NM_003396	NM_011719	0.733250	0.0328	1.2090	0.0271	0.3140	0.802530	N/A	01-26	01-21	01-02
NM_003400	NM_134014	0.533250	0.0088	0.5072	0.0174	0.2335	0.748128	51-55	78-79	42-57	08-10
NM_003405	NM_011738	0.687750	0.0036	0.3707	0.0096	0.3238	0.960495	51-55	78-79	42-57	08-10
NM_003408	NM_009554	0.865250	0.1727	0.8048	0.2145	0.2997	0.915430	N/A	01-26	01-21	01-02
NM_003409	NM_009547	0.720750	0.0030	1.1402	0.0027	0.4573	0.832749	01-10	01-26	22-41	03-07
NM_003412	NM_009573	0.212250	0.0028	0.8719	0.0032	0.1967	0.389966	11-50	01-26	01-21	N/A
NM_003413	NM_009575	0.217750	0.1275	0.5484	0.2325	0.2861	0.625849	N/A	01-26	01-21	01-02
NM_003418	NM_013493	0.774750	0.0002	0.2298	0.0010	0.4692	1.000000	N/A	78-79	42-57	08-10
NM_003420	NM_009544	0.944500	0.1068	0.5167	0.2066	0.2537	0.971751	01-10	27-77	01-21	03-07
NM_003427	NM_172617	0.711000	0.0389	0.4860	0.0800	0.3300	0.907235	11-50	01-26	22-41	03-07
NM_003443	NM_009541	0.953500	0.0349	1.1197	0.0311	0.3391	0.967582	51-55	01-26	22-41	03-07
NM_003457	NM_011751	0.896000	0.0051	0.2841	0.0179	0.2799	0.998463	N/A	78-79	42-57	08-10
NM_003462	NM_175223	0.952000	0.0239	0.7785	0.0307	0.3140	0.971360	01-10	N/A	22-41	03-07
NM_003463	NM_011200	0.414500	0.0003	0.2687	0.0010	0.3089	1.000000	51-55	78-79	42-57	03-07
NM_003466	NM_011040	0.608750	0.0176	0.4934	0.0357	0.2743	0.826261	01-10	78-79	22-41	03-07
NM_003467	NM_009911	0.717750	0.0478	0.9262	0.0516	0.2696	0.799908	11-50	27-77	42-57	03-07
NM_003468	NM_022721	0.668750	0.0137	1.4162	0.0097	0.2810	0.734476	N/A	N/A	22-41	01-02
NM_003469	NM_009129	0.545000	0.0984	0.7230	0.1361	0.3164	0.744118	N/A	27-77	22-41	01-02
NM_003472	NM_025900	0.673750	0.0507	0.6176	0.0821	0.4084	0.889489	51-55	27-77	42-57	08-10
NM_003473	NM_011484	0.662500	0.0371	0.4876	0.0760	0.3851	0.929053	01-10	27-77	42-57	03-07
NM_003475	NM_025886	0.848250	0.1694	0.8770	0.1931	0.3486	0.908569	N/A	27-77	22-41	01-02
NM_003478	NM_027807	0.866000	0.0107	0.6057	0.0177	0.3600	0.945643	11-50	78-79	22-41	03-07
NM_003480	NM_015776	0.829000	0.1046	0.7387	0.1416	0.2963	0.897590	11-50	78-79	22-41	03-07
NM_003486	NM_011404	0.938750	0.0372	1.3152	0.0283	0.1948	0.947822	51-55	27-77	42-57	03-07
NM_003487	NM_027427	0.587750	0.0261	0.1993	0.1308	0.3835	1.000000	11-50	27-77	22-41	03-07
NM_003502	NM_009733	0.829500	0.0665	1.0809	0.0615	0.2861	0.874629	N/A	27-77	22-41	03-07
NM_003503	NM_009863	0.957250	0.1155	0.5546	0.2082	0.2495	0.976482	11-50	27-77	22-41	03-07
NM_003504	NM_009862	0.671500	0.0421	0.5525	0.0763	0.4363	0.930911	N/A	01-26	22-41	03-07
NM_003505	NM_021457	0.220000	0.0260	0.9411	0.0276	0.3132	0.479586	N/A	27-77	22-41	08-10
NM_003506	NM_008056	0.682250	0.0944	0.6494	0.1453	0.3010	0.829529	11-50	27-77	22-41	03-07
NM_003507	NM_008057	0.364250	0.0128	1.3338	0.0096	0.2924	0.503621	N/A	27-77	22-41	03-07
NM_003559	NM_054051	0.522500	0.0041	0.6179	0.0066	0.2979	0.752711	11-50	78-79	42-57	03-07
NM_003560	NM_016915	0.683500	0.1365	1.0680	0.1278	0.3873	0.798276	N/A	78-79	22-41	03-07
NM_003562	NM_024211	0.365000	0.0171	0.4537	0.0377	0.2911	0.772425	51-55	27-77	42-57	03-07
NM_003563	NM_025287	0.675250	0.0174	0.5149	0.0339	0.2395	0.826304	11-50	78-79	42-57	08-10
NM_003564	NM_178598	0.414750	0.0156	0.6670	0.0233	0.2430	0.627967	11-50	27-77	42-57	08-10
NM_003565	NM_009469	0.915500	0.0525	1.2902	0.0407	0.2709	0.933242	11-50	27-77	22-41	03-07
NM_003566	NM_001001932	0.815750	0.1185	0.6885	0.1721	0.3175	0.900716	N/A	01-26	42-57	03-07
NM_003567	NM_013867	0.883000	0.0737	0.7428	0.0993	0.2015	0.914739	11-50	01-26	22-41	03-07
NM_003568	NM_023628	0.644250	0.1425	0.7421	0.1920	0.2758	0.776464	01-10	01-26	01-21	01-02
NM_003569	NM_016797	0.738000	0.0311	0.6876	0.0452	0.3975	0.889462	51-55	27-77	42-57	08-10
NM_003578	NM_146064	0.638000	0.0978	0.7597	0.1288	0.2864	0.774471	01-10	01-26	01-21	N/A
NM_003579	NM_009015	0.853250	0.0283	0.4445	0.0637	0.2586	0.938626	01-10	01-26	22-41	03-07
NM_003582	NM_145508	0.691500	0.0533	0.6170	0.0865	0.3063	0.844650	01-10	27-77	01-21	01-02
NM_003584	NM_028099	0.948750	0.1843	0.6389	0.2885	0.3132	0.973874	11-50	78-79	42-57	08-10
NM_003586	NM_010069	0.912250	0.0227	0.9310	0.0244	0.3835	0.948396	N/A	27-77	01-21	03-07
NM_003587	NM_026987	0.917500	0.0202	0.7033	0.0287	0.5000	0.976152	11-50	78-79	22-41	03-07
NM_003589	NM_146207	0.946000	0.0193	1.2737	0.0152	0.2877	0.958197	51-55	N/A	42-57	08-10
NM_003591	NM_029402	0.851000	0.0130	0.4775	0.0273	0.3417	0.957625	11-50	01-26	42-57	03-07
NM_003592	NM_012042	0.460500	0.0006	0.4994	0.0012	0.2595	0.740837	51-55	27-77	42-57	08-10
NM_003595	NM_009419	0.922000	0.0243	1.0207	0.0238	0.1680	0.934838	N/A	N/A	22-41	03-07
NM_003597	NM_178357	0.785750	0.1450	0.5656	0.2564	0.3330	0.911891	N/A	27-77	22-41	03-07
NM_003598	NM_011565	0.847000	0.0295	0.9343	0.0316	0.2583	0.889299	N/A	01-26	22-41	03-07
NM_003600	NM_011497	0.709250	0.0917	1.3276	0.0691	0.3491	0.785704	N/A	27-77	22-41	03-07
NM_003601	NM_053124	0.878750	0.0098	0.4578	0.0215	0.4107	0.987525	51-55	27-77	42-57	08-10
NM_003604	NM_010572	0.016750	0.1212	0.4131	0.2934	0.3383	0.821963	01-10	27-77	01-21	N/A
NM_003608	NM_008152	0.589000	0.1321	1.0612	0.1245	0.3761	0.734663	N/A	27-77	01-21	01-02
NM_003609	NM_172746	0.565250	0.1373	1.0421	0.1317	0.3053	0.692617	11-50	27-77	22-41	08-10
NM_003610	NM_175112	0.959000	0.0060	0.7359	0.0082	0.4771	0.985581	51-55	78-79	42-57	03-07
NM_003611	NM_177429	0.897750	0.2330	0.5872	0.3967	0.3384	0.956676	11-50	78-79	22-41	03-07
NM_003612	NM_011352	0.090250	0.0706	0.6197	0.1140	0.3538	0.609646	11-50	27-77	01-21	01-02
NM_003613	NM_173385	0.565500	0.0498	0.6223	0.0800	0.2757	0.757998	11-50	78-79	01-21	01-02
NM_003616	NM_025656	0.908750	0.0327	0.4738	0.0691	0.2930	0.965179	N/A	01-26	22-41	01-02
NM_003617	NM_009063	0.905500	0.0521	0.4096	0.1273	0.4394	1.000000	11-50	27-77	42-57	03-07
NM_003619	NM_008939	0.655500	0.1005	0.5741	0.1750	0.3436	0.861684	N/A	27-77	22-41	03-07
NM_003620	NM_016910	0.772000	0.0575	0.5036	0.1142	0.3205	0.917103	N/A	27-77	22-41	03-07
NM_003625	NM_177373	0.598750	0.0079	0.5228	0.0152	0.3553	0.871443	N/A	27-77	22-41	01-02
NM_003628	NM_026361	0.173000	0.0794	0.4571	0.1737	0.2607	0.644667	N/A	N/A	42-57	08-10
NM_003629	NM_181585	0.180000	0.0176	0.4392	0.0401	0.2472	0.641530	11-50	27-77	22-41	03-07
NM_003630	NM_019961	0.754500	0.0294	0.4635	0.0635	0.3085	0.917902	N/A	27-77	22-41	01-02
NM_003632	NM_016782	0.511000	0.0338	0.5835	0.0579	0.3587	0.811607	11-50	78-79	22-41	01-02
NM_003633	NM_007930	0.516500	0.0031	0.5526	0.0056	0.2996	0.778636	N/A	27-77	42-57	03-07
NM_003640	NM_026079	0.639250	0.1121	0.4943	0.2269	0.3412	0.888265	11-50	01-26	42-57	03-07
NM_003642	NM_026115	0.780500	0.0350	0.3151	0.1112	0.3399	1.000000	51-55	27-77	22-41	03-07
NM_003643	NM_008103	0.738250	0.1488	0.8325	0.1787	0.2909	0.829713	01-10	01-26	01-21	N/A
NM_003650	NM_009977	0.926500	0.2920	1.0729	0.2721	0.2121	0.941030	N/A	27-77	22-41	03-07
NM_003651	NM_139117	0.788250	0.0631	0.2770	0.2277	0.3557	1.000000	N/A	78-79	42-57	08-10
NM_003653	NM_011991	0.924750	0.0021	0.4382	0.0048	0.3105	0.978071	N/A	27-77	42-57	08-10
NM_003655	NM_007625	0.208000	0.0401	0.7935	0.0506	0.3709	0.578199	51-55	27-77	01-21	01-02
NM_003656	NM_133926	0.722500	0.0178	0.4977	0.0357	0.3444	0.914525	11-50	27-77	22-41	03-07
NM_003657	NM_029815	0.759250	0.2864	0.5423	0.5281	0.3617	0.919824	11-50	27-77	22-41	01-02
NM_003659	NM_172666	0.919250	0.0391	0.3587	0.1089	0.2862	0.983679	01-10	27-77	22-41	03-07
NM_003662	NM_027153	0.720750	0.0226	0.4752	0.0476	0.3753	0.941294	N/A	27-77	22-41	03-07
NM_003664	NM_009680	0.850500	0.0713	0.5804	0.1229	0.3348	0.936738	51-55	27-77	42-57	03-07
NM_003675	NM_026045	0.672000	0.0040	0.6784	0.0059	0.3451	0.838853	51-55	27-77	22-41	08-10
NM_003677	NM_026603	0.810250	0.0374	0.5637	0.0663	0.4015	0.945401	N/A	27-77	42-57	03-07
NM_003678	NM_172438	0.574750	0.0199	0.5254	0.0379	0.2904	0.809795	11-50	01-26	42-57	08-10
NM_003679	NM_133809	0.574250	0.1221	0.7046	0.1733	0.5336	0.896674	01-10	27-77	22-41	03-07
NM_003680	NM_134151	0.515500	0.0179	0.5620	0.0318	0.3446	0.812580	51-55	78-79	42-57	08-10
NM_003685	NM_010613	0.419000	0.0078	1.3203	0.0059	0.3355	0.566637	N/A	78-79	42-57	03-07
NM_003686	NM_012012	0.963750	0.1662	0.9529	0.1744	0.2092	0.971708	01-10	27-77	22-41	01-02
NM_003687	NM_019417	0.343750	0.1010	0.9271	0.1089	0.3792	0.612168	N/A	27-77	22-41	03-07
NM_003688	NM_009806	0.211500	0.0005	0.2040	0.0026	0.3003	1.000000	N/A	01-26	42-57	03-07
NM_003689	NM_025337	0.545500	0.0586	0.9192	0.0637	0.3722	0.729535	11-50	78-79	22-41	03-07
NM_003691	NM_011494	0.690000	0.0364	0.4727	0.0770	0.3616	0.927140	N/A	27-77	22-41	03-07
NM_003705	NM_172436	0.678750	0.0173	0.5773	0.0301	0.2948	0.842797	51-55	27-77	22-41	03-07
NM_003707	NM_019685	0.907750	0.0010	0.7468	0.0014	0.4962	0.969044	11-50	27-77	42-57	08-10
NM_003714	NM_011491	0.227500	0.0639	0.9062	0.0705	0.3263	0.505658	01-10	01-26	22-41	03-07
NM_003715	NM_019490	0.438000	0.0780	0.7194	0.1084	0.3122	0.681893	51-55	01-26	42-57	08-10
NM_003717	NM_018787	0.803250	0.3244	0.6429	0.5045	0.2091	0.867242	N/A	01-26	01-21	01-02
NM_003725	NM_013786	0.951000	0.1816	0.6660	0.2727	0.0193	0.952420	N/A	27-77	22-41	01-02
NM_003729	NM_025517	0.901750	0.0457	0.6230	0.0733	0.3299	0.953777	51-55	27-77	22-41	03-07
NM_003730	NM_026611	0.920500	0.2252	0.8878	0.2537	0.2967	0.947069	11-50	78-79	42-57	08-10
NM_003734	NM_009675	0.461250	0.0971	0.6096	0.1593	0.2752	0.704465	11-50	27-77	22-41	01-02
NM_003740	NM_021542	0.833500	0.0551	1.0923	0.0504	0.4788	0.906484	11-50	27-77	01-21	03-07
NM_003741	NM_009893	0.315750	0.0903	0.6322	0.1428	0.4850	0.840681	N/A	27-77	01-21	01-02
NM_003742	NM_021022	0.780500	0.1133	0.5424	0.2089	0.3211	0.910444	N/A	01-26	01-21	N/A
NM_003745	NM_009896	0.771500	0.0179	0.9937	0.0180	0.2105	0.819904	N/A	01-26	22-41	03-07
NM_003748	NM_175438	0.684500	0.0405	0.9276	0.0436	0.3741	0.811741	11-50	27-77	22-41	03-07
NM_003750	NM_010123	0.779000	0.0198	0.6710	0.0295	0.2953	0.876260	51-55	78-79	42-57	08-10
NM_003752	NM_146200	0.946750	0.0159	0.7563	0.0211	0.3616	0.972210	51-55	78-79	42-57	08-10
NM_003753	NM_018749	0.942500	0.0047	0.6339	0.0074	0.3464	0.973921	51-55	78-79	42-57	08-10
NM_003754	NM_025344	0.925750	0.0417	0.7127	0.0585	0.3560	0.962839	51-55	78-79	42-57	08-10
NM_003756	NM_080635	0.872000	0.0132	0.5738	0.0231	0.3033	0.939658	51-55	78-79	42-57	08-10
NM_003757	NM_018799	0.629500	0.0027	0.6254	0.0043	0.2840	0.797748	51-55	78-79	42-57	08-10
NM_003763	NM_172675	0.631500	0.0326	0.7180	0.0454	0.3520	0.812157	11-50	78-79	42-57	03-07
NM_003766	NM_019584	0.874750	0.0071	0.4665	0.0152	0.3356	0.964855	51-55	78-79	42-57	08-10
NM_003769	NM_025573	0.954750	0.0106	0.2678	0.0397	0.2568	0.998141	N/A	27-77	42-57	08-10
NM_003776	NM_010922	0.366250	0.1412	0.7109	0.1986	0.4497	0.767147	N/A	27-77	22-41	03-07
NM_003779	NM_020579	0.784500	0.0162	0.4941	0.0329	0.2903	0.911113	51-55	78-79	42-57	08-10
NM_003783	NM_020025	0.437500	0.0252	0.4789	0.0526	0.2901	0.778242	N/A	01-26	01-21	01-02
NM_003791	NM_019709	0.897500	0.0206	0.5194	0.0398	0.3564	0.967833	N/A	27-77	42-57	08-10
NM_003793	NM_019861	0.899750	0.1279	0.6910	0.1851	0.3737	0.953966	N/A	27-77	22-41	03-07
NM_003794	NM_080557	0.848750	0.0322	0.4913	0.0655	0.2709	0.932148	51-55	27-77	42-57	08-10
NM_003797	NM_021876	0.671500	0.0005	0.4514	0.0010	0.3903	0.955535	N/A	27-77	22-41	03-07
NM_003798	NM_018761	0.622500	0.0648	0.6458	0.1003	0.3242	0.812010	11-50	27-77	22-41	03-07
NM_003799	NM_026440	0.624250	0.1484	0.6862	0.2163	0.3322	0.806156	N/A	78-79	42-57	03-07
NM_003805	NM_009950	0.806250	0.0489	0.7350	0.0665	0.3130	0.888759	N/A	78-79	22-41	03-07
NM_003806	NM_007545	0.784000	0.1550	0.6250	0.2480	0.2926	0.885123	N/A	01-26	01-21	N/A
NM_003807	NM_019418	0.876750	0.1561	1.2068	0.1294	0.4168	0.919318	N/A	01-26	01-21	N/A
NM_003812	NM_011780	0.481250	0.0664	0.5512	0.1204	0.2553	0.721520	N/A	78-79	22-41	03-07
NM_003818	NM_138651	0.846750	0.0311	0.7291	0.0427	0.2928	0.908294	51-55	27-77	42-57	08-10
NM_003821	NM_138952	0.874750	0.0882	0.4837	0.1823	0.4417	0.989124	01-10	01-26	22-41	03-07
NM_003822	NM_030676	0.662000	0.0494	0.6230	0.0792	0.2228	0.782877	N/A	27-77	22-41	03-07
NM_003825	NM_009222	0.873250	0.0684	0.3442	0.1986	0.2982	0.983061	11-50	27-77	22-41	08-10
NM_003831	NM_024182	0.852250	0.0295	0.5138	0.0574	0.3726	0.959396	N/A	27-77	22-41	03-07
NM_003836	NM_010052	0.588500	0.0745	0.6907	0.1079	0.3790	0.814298	11-50	27-77	22-41	01-02
NM_003839	NM_009399	0.858750	0.1939	0.5472	0.3544	0.4160	0.966133	N/A	01-26	01-21	N/A
NM_003843	NM_022886	0.724500	0.1857	0.7057	0.2631	0.3257	0.851651	11-50	01-26	01-21	03-07
NM_003846	NM_011069	0.915500	0.0412	0.3134	0.1313	0.1791	0.963790	N/A	78-79	22-41	03-07
NM_003847	NM_011068	0.831750	0.1392	0.4729	0.2943	0.3440	0.954140	N/A	01-26	22-41	03-07
NM_003848	NM_011507	0.875500	0.0388	0.5718	0.0678	0.4960	0.983496	N/A	27-77	42-57	08-10
NM_003849	NM_019879	0.722750	0.0360	0.5562	0.0647	0.3697	0.907035	N/A	27-77	42-57	03-07
NM_003850	NM_011506	0.959000	0.0454	0.5024	0.0903	0.3586	0.988265	N/A	27-77	42-57	03-07
NM_003851	NM_011804	0.868500	0.1420	0.6471	0.2194	0.3454	0.938690	N/A	78-79	42-57	08-10
NM_003853	NM_010553	0.731000	0.2449	0.5810	0.4214	0.3524	0.894159	N/A	27-77	01-21	N/A
NM_003860	NM_011793	0.694500	0.0166	0.2796	0.0594	0.3302	1.000000	N/A	78-79	42-57	03-07
NM_003862	NM_008005	0.386000	0.0060	0.9587	0.0063	0.2533	0.548226	N/A	01-26	01-21	01-02
NM_003864	NM_021788	0.759250	0.0213	0.5717	0.0373	0.3747	0.917041	N/A	27-77	22-41	03-07
NM_003870	NM_016721	0.744750	0.0212	0.5819	0.0364	0.4322	0.934334	51-55	27-77	42-57	08-10
NM_003873	NM_008737	0.168750	0.0331	0.6403	0.0517	0.3933	0.679340	11-50	27-77	22-41	03-07
NM_003881	NM_016873	0.810750	0.1700	0.8860	0.1919	0.2658	0.867525	N/A	01-26	22-41	03-07
NM_003884	NM_020005	0.826000	0.0328	0.5289	0.0620	0.3055	0.926505	11-50	27-77	42-57	03-07
NM_003890	NM_176924	0.707500	0.1282	0.8726	0.1469	0.4035	0.842755	N/A	01-26	22-41	03-07
NM_003891	NM_025834	0.920750	0.2171	1.1032	0.1968	0.4110	0.950275	N/A	27-77	01-21	01-02
NM_003893	NM_010697	0.497500	0.0011	0.4393	0.0025	0.3121	0.854500	N/A	27-77	22-41	03-07
NM_003896	NM_011375	0.864750	0.0782	0.6045	0.1294	0.3106	0.934243	11-50	78-79	22-41	03-07
NM_003897	NM_133662	0.841250	0.1790	0.9188	0.1949	0.4068	0.911537	11-50	78-79	42-57	08-10
NM_003900	NM_011018	0.822500	0.0549	0.7276	0.0754	0.2882	0.892807	N/A	78-79	42-57	08-10
NM_003901	NM_009163	0.851250	0.0895	0.5321	0.1681	0.2754	0.928239	51-55	78-79	42-57	08-10
NM_003903	NM_027276	0.891500	0.0231	0.6394	0.0361	0.3917	0.957968	51-55	78-79	42-57	08-10
NM_003905	NM_144931	0.747250	0.0156	0.3341	0.0467	0.2953	0.970647	51-55	N/A	42-57	08-10
NM_003907	NM_172265	0.916000	0.0722	0.4830	0.1495	0.2864	0.965809	51-55	78-79	42-57	03-07
NM_003908	NM_026030	0.817500	0.0188	0.3159	0.0595	0.2661	0.971230	51-55	01-26	42-57	08-10
NM_003910	NM_001008705	0.468750	0.0010	1.0132	0.0010	0.3448	0.649539	N/A	27-77	42-57	03-07
NM_003914	NM_007628	0.572500	0.0956	0.5735	0.1667	0.3338	0.821322	01-10	27-77	22-41	03-07
NM_003916	NM_026887	0.139500	0.0002	0.2434	0.0010	0.3761	1.000000	11-50	27-77	42-57	03-07
NM_003919	NM_011360	0.267250	0.0257	0.4464	0.0577	0.2477	0.673841	N/A	27-77	22-41	03-07
NM_003924	NM_008888	0.078750	0.0005	0.4766	0.0010	0.1634	0.394596	N/A	27-77	01-21	N/A
NM_003925	NM_010774	0.960000	0.2158	0.5660	0.3813	0.2407	0.977011	11-50	27-77	22-41	03-07
NM_003929	NM_144875	0.621750	0.0346	0.4328	0.0800	0.3190	0.900543	11-50	27-77	22-41	03-07
NM_003930	NM_018773	0.810250	0.0491	0.5073	0.0968	0.3434	0.938695	N/A	01-26	22-41	08-10
NM_003931	NM_031877	0.627500	0.0108	0.3909	0.0276	0.2400	0.856203	11-50	N/A	22-41	03-07
NM_003932	NM_133726	0.579250	0.0268	0.4514	0.0595	0.4111	0.962436	51-55	78-79	42-57	08-10
NM_003935	NM_011624	0.883000	0.0225	1.1016	0.0204	0.3356	0.918644	N/A	01-26	22-41	03-07
NM_003937	NM_027552	0.787000	0.0953	0.5454	0.1748	0.4360	0.957275	01-10	78-79	22-41	03-07
NM_003938	NM_007460	0.865750	0.0579	1.7374	0.0334	0.3391	0.891952	N/A	27-77	42-57	08-10
NM_003939	NM_009771	0.610750	0.0080	0.5068	0.0159	0.3364	0.869124	N/A	01-26	42-57	03-07
NM_003940	NM_001013024	0.759000	0.0165	0.5966	0.0277	0.3441	0.898001	N/A	78-79	22-41	03-07
NM_003941	NM_028459	0.604250	0.0200	0.4051	0.0493	0.4062	1.000000	N/A	01-26	42-57	03-07
NM_003942	NM_019924	0.819500	0.0179	1.1231	0.0159	0.2653	0.862138	11-50	78-79	22-41	01-02
NM_003944	NM_009150	0.629500	0.0676	0.5611	0.1205	0.3563	0.864768	N/A	27-77	22-41	03-07
NM_003945	NM_025272	0.927750	0.0062	0.7455	0.0083	0.2778	0.954673	51-55	78-79	42-57	03-07
NM_003948	NM_177270	0.780750	0.0832	0.5503	0.1513	0.2685	0.887726	N/A	N/A	01-21	01-02
NM_003949	NM_177981	0.770500	0.2714	1.4603	0.1858	0.3634	0.827612	11-50	27-77	01-21	03-07
NM_003950	NM_007975	0.915000	0.1588	1.7810	0.0892	0.3683	0.932577	01-10	01-26	01-21	01-02
NM_003951	NM_011398	0.800250	0.0116	0.5356	0.0216	0.3891	0.945363	N/A	27-77	22-41	03-07
NM_003955	NM_007707	0.430750	0.0130	0.8744	0.0149	0.3295	0.645260	11-50	01-26	22-41	03-07
NM_003956	NM_009890	0.918750	0.1126	1.6733	0.0673	0.2805	0.932370	N/A	27-77	01-21	N/A
NM_003959	NM_145070	0.859500	0.0492	1.1415	0.0431	0.3702	0.905066	11-50	27-77	22-41	03-07
NM_003961	NM_144816	0.850000	0.0105	1.1665	0.0090	0.2873	0.886944	11-50	01-26	01-21	N/A
NM_003963	NM_029360	0.837250	0.0987	0.5124	0.1925	0.5702	1.000000	01-10	27-77	01-21	01-02
NM_003968	NM_011666	0.761250	0.0031	0.4000	0.0078	0.3839	0.990390	N/A	27-77	42-57	08-10
NM_003969	NM_145578	0.860750	0.0044	0.4798	0.0091	0.3639	0.966363	51-55	27-77	22-41	03-07
NM_003970	NM_008664	0.805750	0.0550	1.2428	0.0443	0.3478	0.860111	N/A	27-77	22-41	01-02
NM_003973	NM_025974	0.961500	0.1002	0.5740	0.1746	0.4623	0.992508	51-55	78-79	42-57	08-10
NM_003978	NM_011193	0.579500	0.0681	1.4792	0.0461	0.2884	0.661485	11-50	27-77	01-21	03-07
NM_003979	NM_181444	0.688000	0.1516	1.0403	0.1458	0.3984	0.807486	11-50	01-26	22-41	03-07
NM_003984	NM_022411	0.632500	0.1315	0.9289	0.1415	0.2877	0.746323	N/A	01-26	01-21	01-02
NM_003992	NM_007713	0.960500	0.0054	0.3920	0.0138	0.2789	0.988603	51-55	27-77	42-57	03-07
NM_003994	NM_013598	0.766500	0.2279	0.3715	0.6133	0.3486	0.985607	N/A	01-26	22-41	01-02
NM_003996	NM_010343	0.777000	0.1484	0.4946	0.3001	0.3270	0.924434	01-10	01-26	01-21	N/A
NM_003999	NM_011019	0.689250	0.3284	0.6373	0.5153	0.3404	0.855230	N/A	27-77	22-41	03-07
NM_004004	NM_008125	0.604250	0.0332	1.1766	0.0282	0.3328	0.716187	N/A	01-26	22-41	03-07
NM_004036	NM_138305	0.296000	0.0255	0.6692	0.0381	0.3213	0.634008	11-50	78-79	22-41	03-07
NM_004039	NM_007585	0.658250	0.0122	0.6516	0.0187	0.3232	0.827761	N/A	N/A	42-57	08-10
NM_004040	NM_007483	0.635000	0.0007	0.7311	0.0010	0.1666	0.718175	N/A	78-79	42-57	08-10
NM_004044	NM_026195	0.876750	0.0466	0.6519	0.0715	0.2999	0.933450	51-55	78-79	42-57	08-10
NM_004047	NM_033617	0.722500	0.0243	0.5268	0.0461	0.3451	0.904287	N/A	78-79	42-57	03-07
NM_004050	NM_007537	0.560000	0.0078	0.2593	0.0299	0.2810	1.000000	N/A	78-79	22-41	03-07
NM_004052	NM_009760	0.911500	0.0268	0.4555	0.0588	0.3747	0.984301	51-55	27-77	N/A	N/A
NM_004053	NM_016859	0.724500	0.0185	0.8056	0.0229	0.3997	0.861190	N/A	27-77	22-41	03-07
NM_004054	NM_009779	0.902750	0.2342	0.5151	0.4545	0.3358	0.966148	N/A	27-77	22-41	03-07
NM_004055	NM_007602	0.837500	0.0353	0.9809	0.0360	0.2783	0.883604	11-50	78-79	22-41	03-07
NM_004056	NM_007592	0.744000	0.0147	0.5959	0.0247	0.3146	0.879153	01-10	27-77	22-41	01-02
NM_004060	NM_009831	0.670500	0.0404	0.3666	0.1101	0.3323	0.969171	N/A	27-77	42-57	08-10
NM_004062	NM_007663	0.599500	0.1444	0.6982	0.2068	0.3015	0.772446	N/A	01-26	01-21	01-02
NM_004063	NM_019753	0.501250	0.1366	0.5584	0.2446	0.3490	0.812969	N/A	01-26	01-21	01-02
NM_004064	NM_009875	0.284500	0.0534	0.5865	0.0911	0.3183	0.672810	N/A	78-79	42-57	08-10
NM_004068	NM_009679	0.618250	0.0010	0.4963	0.0020	0.2050	0.775934	51-55	N/A	42-57	08-10
NM_004070	NM_024412	0.878750	0.0972	0.7844	0.1239	0.3425	0.931693	N/A	27-77	01-21	N/A
NM_004074	NM_007750	0.841750	0.2107	0.7762	0.2715	0.3250	0.908010	N/A	78-79	42-57	03-07
NM_004075	NM_007771	0.611750	0.0177	0.5118	0.0346	0.3305	0.862466	N/A	27-77	22-41	03-07
NM_004076	NM_021352	0.874250	0.0401	0.6351	0.0631	0.3251	0.938620	N/A	N/A	01-21	N/A
NM_004079	NM_021281	0.802500	0.1538	0.6120	0.2512	0.1707	0.857587	11-50	01-26	22-41	08-10
NM_004087	NM_007862	0.688500	0.0209	0.4393	0.0476	0.4352	0.997093	11-50	27-77	42-57	03-07
NM_004088	NM_009345	0.821750	0.1185	0.8032	0.1475	0.3912	0.908567	01-10	01-26	01-21	01-02
NM_004090	NM_028207	0.849250	0.0323	0.6077	0.0532	0.2766	0.917865	11-50	27-77	42-57	03-07
NM_004092	NM_053119	0.917000	0.0676	0.6434	0.1050	0.3253	0.958964	51-55	78-79	42-57	08-10
NM_004093	NM_010111	0.542750	0.0173	0.3231	0.0536	0.2956	0.961082	11-50	27-77	22-41	03-07
NM_004095	NM_007918	0.918250	0.0390	0.3878	0.1007	0.3801	0.998377	N/A	27-77	22-41	03-07
NM_004096	NM_010124	0.884250	0.0226	0.3866	0.0584	0.3072	0.976227	51-55	01-26	42-57	08-10
NM_004098	NM_010132	0.342000	0.0003	0.3312	0.0010	0.3956	1.000000	01-10	01-26	01-21	01-02
NM_004101	NM_010170	0.870250	0.2003	0.8191	0.2446	0.3011	0.917946	01-10	01-26	22-41	03-07
NM_004104	NM_007988	0.654500	0.1016	1.3286	0.0765	0.2523	0.720110	51-55	78-79	42-57	03-07
NM_004106	NM_010185	0.505250	0.0684	0.3154	0.2168	0.2966	0.970510	N/A	78-79	22-41	03-07
NM_004109	NM_007996	0.908500	0.1483	0.8886	0.1669	0.4880	0.958750	N/A	27-77	22-41	03-07
NM_004110	NM_007997	0.839000	0.0707	0.5831	0.1212	0.4163	0.953945	N/A	01-26	22-41	03-07
NM_004111	NM_007999	0.596250	0.0173	0.6374	0.0272	0.2223	0.737062	11-50	27-77	22-41	03-07
NM_004117	NM_010220	0.726000	0.0808	0.8533	0.0947	0.2715	0.813180	N/A	01-26	42-57	03-07
NM_004119	NM_010229	0.722500	0.0962	0.7588	0.1268	0.2877	0.827714	01-10	27-77	01-21	N/A
NM_004121	NM_011820	0.714750	0.1211	0.7820	0.1548	0.3796	0.853217	N/A	27-77	22-41	03-07
NM_004123	NM_008119	0.801500	0.1710	1.0260	0.1667	0.2816	0.855981	N/A	01-26	01-21	N/A
NM_004124	NM_022023	0.883500	0.0318	0.8463	0.0376	0.4232	0.941757	51-55	27-77	42-57	08-10
NM_004126	NM_025331	0.469000	0.0015	1.4940	0.0010	0.3348	0.587995	N/A	27-77	22-41	03-07
NM_004128	NM_026816	0.636750	0.0207	0.5610	0.0369	0.3191	0.843369	N/A	01-26	22-41	03-07
NM_004130	NM_013755	0.761250	0.0457	0.4187	0.1092	0.3271	0.947768	51-55	78-79	42-57	08-10
NM_004131	NM_013542	0.828500	0.2510	0.5917	0.4242	0.2815	0.910091	N/A	27-77	01-21	03-07
NM_004132	NM_146101	0.568750	0.1306	0.6824	0.1914	0.3348	0.780330	N/A	78-79	01-21	01-02
NM_004133	NM_013920	0.942000	0.0199	0.7851	0.0253	0.2570	0.960986	N/A	01-26	01-21	01-02
NM_004134	NM_010481	0.725750	0.0074	0.5370	0.0137	0.4248	0.942699	51-55	27-77	42-57	08-10
NM_004135	NM_008323	0.490000	0.0254	0.8401	0.0302	0.3232	0.686205	N/A	78-79	42-57	03-07
NM_004137	NM_031169	0.773000	0.0885	0.8176	0.1082	0.3356	0.866177	11-50	78-79	22-41	03-07
NM_004139	NM_008489	0.861000	0.2148	0.7828	0.2744	0.3520	0.923504	11-50	78-79	01-21	01-02
NM_004143	NM_007709	0.138750	0.1256	0.5136	0.2446	0.2661	0.584970	N/A	01-26	01-21	01-02
NM_004147	NM_007879	0.881000	0.0013	0.4068	0.0031	0.3213	0.974989	51-55	78-79	42-57	08-10
NM_004148	NM_013610	0.943500	0.0498	1.5209	0.0328	0.1287	0.948281	N/A	27-77	22-41	03-07
NM_004152	NM_008753	0.901500	0.0966	0.6738	0.1433	0.4539	0.967854	51-55	78-79	42-57	08-10
NM_004153	NM_011015	0.825000	0.2765	0.8216	0.3366	0.1861	0.864639	01-10	27-77	22-41	03-07
NM_004156	NM_017374	0.856750	0.0004	0.4072	0.0010	0.2747	0.953387	51-55	N/A	42-57	03-07
NM_004160	NM_145435	0.439000	0.2064	1.7410	0.1185	0.3318	0.545915	11-50	N/A	01-21	N/A
NM_004161	NM_008996	0.569000	0.0002	0.1987	0.0010	0.2707	1.000000	N/A	27-77	42-57	08-10
NM_004162	NM_025887	0.888250	0.0082	0.5335	0.0154	0.3709	0.965941	N/A	78-79	42-57	08-10
NM_004163	NM_030554	0.915500	0.0274	0.5701	0.0481	0.3394	0.965806	N/A	01-26	22-41	01-02
NM_004164	NM_009034	0.834250	0.0625	0.8020	0.0780	0.4089	0.918758	11-50	27-77	01-21	N/A
NM_004168	NM_023281	0.943000	0.0342	0.6957	0.0491	0.3464	0.971381	N/A	78-79	42-57	08-10
NM_004170	NM_009199	0.834250	0.0575	0.5960	0.0965	0.3690	0.936870	11-50	27-77	22-41	03-07
NM_004172	NM_148938	0.474500	0.0152	0.5678	0.0268	0.3934	0.838592	11-50	27-77	22-41	08-10
NM_004175	NM_026095	0.566250	0.0004	0.4486	0.0010	0.2874	0.844136	N/A	N/A	42-57	08-10
NM_004176	NM_011480	0.856000	0.1391	1.0025	0.1388	0.2297	0.888994	51-55	27-77	42-57	08-10
NM_004177	NM_011502	0.796250	0.0757	1.1458	0.0661	0.3357	0.855945	N/A	78-79	22-41	03-07
NM_004180	NM_011529	0.441000	0.0991	0.3798	0.2609	0.3085	0.895059	N/A	78-79	22-41	08-10
NM_004181	NM_011670	0.688000	0.0215	0.7566	0.0285	0.2192	0.778392	11-50	78-79	42-57	03-07
NM_004183	NM_011913	0.709750	0.2096	0.8534	0.2457	0.3523	0.829571	N/A	27-77	22-41	03-07
NM_004185	NM_009520	0.969750	0.0682	0.8704	0.0783	0.0687	0.972138	N/A	27-77	01-21	01-02
NM_004187	NM_013668	0.802000	0.0248	0.4129	0.0600	0.2890	0.940586	51-55	78-79	22-41	03-07
NM_004188	NM_008114	0.519250	0.0717	1.2654	0.0567	1.1850	0.969454	N/A	01-26	01-21	N/A
NM_004190	NM_026334	0.799750	0.1388	0.6434	0.2157	0.3873	0.920292	N/A	01-26	01-21	N/A
NM_004193	NM_178930	0.674000	0.0302	0.4134	0.0731	0.2207	0.848040	11-50	78-79	42-57	08-10
NM_004199	NM_011031	0.588500	0.0433	0.6387	0.0677	0.2710	0.763099	11-50	27-77	42-57	08-10
NM_004203	NM_023058	0.777000	0.0559	0.8400	0.0666	0.3516	0.870341	11-50	78-79	22-41	03-07
NM_004205	NM_198092	0.807000	0.0419	0.6122	0.0684	0.2629	0.889881	N/A	01-26	22-41	03-07
NM_004206	NM_178677	0.815500	0.1424	0.7019	0.2030	0.2985	0.893963	01-10	27-77	42-57	03-07
NM_004207	NM_030696	0.903500	0.0570	1.1693	0.0487	0.3354	0.931180	N/A	01-26	22-41	03-07
NM_004210	NM_021360	0.679500	0.0247	0.7053	0.0351	0.4165	0.868764	11-50	27-77	22-41	03-07
NM_004211	NM_148931	0.585250	0.0281	0.5338	0.0526	0.3193	0.833339	01-10	01-26	01-21	N/A
NM_004218	NM_008997	0.768500	0.0077	0.7019	0.0110	0.3230	0.875032	N/A	78-79	42-57	03-07
NM_004219	NM_013917	0.943000	0.1916	0.5474	0.3501	0.3991	0.984558	11-50	78-79	22-41	03-07
NM_004226	NM_133810	0.653750	0.0413	0.6530	0.0633	0.3326	0.830109	11-50	27-77	22-41	03-07
NM_004227	NM_011182	0.531000	0.0043	1.1169	0.0038	0.2634	0.641605	N/A	01-26	22-41	03-07
NM_004229	NM_012005	0.772250	0.0461	0.4597	0.1004	0.3698	0.955461	N/A	27-77	42-57	03-07
NM_004231	NM_025381	0.841000	0.0072	0.5970	0.0121	0.3532	0.935068	51-55	78-79	42-57	03-07
NM_004232	NM_018821	0.785750	0.0873	1.0480	0.0833	0.3885	0.865174	11-50	01-26	22-41	03-07
NM_004233	NM_009856	0.797750	0.2134	0.7114	0.3000	0.3248	0.890090	N/A	78-79	22-41	03-07
NM_004234	NM_019941	0.944250	0.1679	1.0929	0.1537	0.4591	0.967669	N/A	01-26	01-21	01-02
NM_004235	NM_010637	0.447750	0.0407	0.5330	0.0763	0.3674	0.828419	11-50	27-77	22-41	03-07
NM_004236	NM_009939	0.744000	0.0003	0.2921	0.0010	0.3620	1.000000	N/A	78-79	42-57	03-07
NM_004242	NM_026122	0.661250	0.0643	0.3069	0.2096	0.3189	1.000000	11-50	27-77	42-57	03-07
NM_004244	NM_053094	0.953500	0.1764	0.6799	0.2595	0.3820	0.979626	01-10	27-77	22-41	03-07
NM_004247	NM_011431	0.379500	0.0027	0.4959	0.0055	0.3150	0.773647	N/A	01-26	42-57	08-10
NM_004251	NM_019773	0.865250	0.0219	0.5113	0.0429	0.2832	0.939886	N/A	27-77	22-41	03-07
NM_004252	NM_012030	0.281750	0.0571	0.8649	0.0660	0.3419	0.565678	N/A	78-79	42-57	03-07
NM_004254	NM_031194	0.919250	0.1355	0.6102	0.2221	0.1893	0.944301	01-10	01-26	01-21	N/A
NM_004255	NM_007747	0.890000	0.0770	0.3491	0.2205	0.4154	1.000000	N/A	27-77	42-57	03-07
NM_004256	NM_133980	0.945500	0.1674	0.7170	0.2334	0.3214	0.969930	11-50	N/A	01-21	N/A
NM_004259	NM_130454	0.751750	0.1277	0.5459	0.2339	0.2158	0.849886	N/A	27-77	22-41	03-07
NM_004262	NM_145561	0.495500	0.2354	0.5680	0.4144	0.3971	0.848206	01-10	78-79	01-21	01-02
NM_004263	NM_011350	0.868500	0.0443	0.4572	0.0968	0.4011	0.983865	N/A	78-79	22-41	01-02
NM_004264	NM_025315	0.871250	0.0099	0.3103	0.0320	0.3361	1.000000	N/A	78-79	22-41	03-07
NM_004265	NM_019699	0.533000	0.1186	1.0046	0.1180	0.2915	0.668507	N/A	78-79	22-41	03-07
NM_004267	NM_018763	0.344500	0.0249	0.7425	0.0335	0.3109	0.618971	N/A	27-77	22-41	03-07
NM_004269	NM_026896	0.956250	0.0050	0.7195	0.0069	0.3410	0.976985	11-50	01-26	42-57	08-10
NM_004270	NM_025426	0.962500	0.0141	0.4699	0.0301	0.2959	0.986114	N/A	01-26	22-41	03-07
NM_004272	NM_152134	0.961500	0.0069	0.4300	0.0161	0.5307	1.000000	N/A	27-77	22-41	03-07
NM_004275	NM_020048	0.794750	0.0211	0.4900	0.0430	0.2697	0.907721	51-55	27-77	22-41	03-07
NM_004276	NM_013879	0.194000	0.0429	0.7589	0.0565	0.2938	0.506034	N/A	01-26	01-21	N/A
NM_004277	NM_028711	0.689750	0.1966	0.9463	0.2078	0.3306	0.798139	11-50	N/A	22-41	03-07
NM_004281	NM_013863	0.889000	0.0791	0.4810	0.1644	0.3483	0.969377	11-50	27-77	42-57	08-10
NM_004282	NM_145392	0.850750	0.0336	0.9691	0.0346	0.3950	0.911584	11-50	27-77	22-41	03-07
NM_004285	NM_173371	0.663750	0.0866	1.0141	0.0854	0.3861	0.791771	11-50	27-77	22-41	03-07
NM_004286	NM_013818	0.505500	0.0122	0.5341	0.0228	0.2934	0.777146	N/A	27-77	42-57	03-07
NM_004288	NM_139200	0.433000	0.1142	0.5677	0.2011	0.3667	0.799248	01-10	27-77	22-41	03-07
NM_004289	NM_010903	0.784000	0.1832	0.5210	0.3516	0.3373	0.923840	N/A	27-77	22-41	01-02
NM_004292	NM_145495	0.305250	0.1308	0.9815	0.1333	0.2959	0.514701	11-50	78-79	22-41	03-07
NM_004293	NM_010266	0.724250	0.0453	0.4659	0.0972	0.3663	0.941050	N/A	27-77	22-41	01-02
NM_004296	NM_015812	0.572750	0.0470	0.5070	0.0928	0.3308	0.851516	01-10	01-26	22-41	03-07
NM_004297	NM_008137	0.658750	0.0150	0.6442	0.0233	0.3108	0.823389	01-10	27-77	01-21	N/A
NM_004300	NM_021330	0.865000	0.0792	0.6876	0.1152	0.3296	0.929712	51-55	78-79	42-57	03-07
NM_004302	NM_007395	0.727750	0.0079	0.4989	0.0158	0.4068	0.949741	11-50	27-77	22-41	03-07
NM_004309	NM_133796	0.838000	0.0119	1.6195	0.0074	0.3555	0.873561	51-55	27-77	42-57	08-10
NM_004311	NM_019718	0.674750	0.0103	0.5936	0.0173	0.4240	0.907071	N/A	78-79	42-57	03-07
NM_004312	NM_133205	0.517750	0.0932	0.4282	0.2177	0.2907	0.845144	01-10	27-77	01-21	03-07
NM_004314	NM_009710	0.831750	0.1113	1.0260	0.1085	0.3291	0.885718	11-50	78-79	01-21	01-02
NM_004316	NM_008553	0.251500	0.0198	0.7561	0.0262	0.3536	0.601546	01-10	01-26	01-21	01-02
NM_004319	NM_007495	0.397750	0.0094	0.4718	0.0200	0.3594	0.856522	11-50	27-77	22-41	01-02
NM_004320	NM_007504	0.189250	0.0168	0.6841	0.0245	0.2810	0.522273	N/A	27-77	01-21	01-02
NM_004323	NM_009736	0.399750	0.1799	0.4402	0.4087	0.3506	0.877823	51-55	78-79	42-57	03-07
NM_004329	NM_009758	0.540750	0.0097	0.4529	0.0214	0.3750	0.921008	N/A	27-77	22-41	03-07
NM_004330	NM_016787	0.929500	0.0416	0.7349	0.0566	0.3417	0.962280	N/A	27-77	42-57	08-10
NM_004331	NM_009761	0.869000	0.0183	0.3874	0.0472	0.3725	0.994962	51-55	78-79	42-57	08-10
NM_004332	NM_026512	0.968750	0.1053	0.7118	0.1480	0.4509	0.988546	11-50	27-77	22-41	03-07
NM_004336	NM_009772	0.880750	0.1559	0.4771	0.3268	0.2645	0.946861	N/A	27-77	22-41	03-07
NM_004341	NM_023525	0.558750	0.0232	0.5419	0.0429	0.3446	0.839346	N/A	27-77	22-41	03-07
NM_004343	NM_007591	0.594000	0.0297	1.1924	0.0249	0.2825	0.690188	N/A	27-77	42-57	08-10
NM_004344	NM_019405	0.567250	0.0183	0.5859	0.0312	0.4145	0.873403	N/A	27-77	42-57	03-07
NM_004346	NM_009810	0.841250	0.0745	0.9130	0.0816	0.5016	0.928467	N/A	27-77	22-41	08-10
NM_004352	NM_019626	0.688000	0.0044	0.3583	0.0122	0.2288	0.887234	N/A	27-77	01-21	01-02
NM_004354	NM_007635	0.359000	0.1344	0.9442	0.1424	0.5029	0.700410	N/A	27-77	42-57	03-07
NM_004355	NM_010545	0.818250	0.1541	1.0402	0.1482	0.2171	0.856183	11-50	N/A	42-57	08-10
NM_004360	NM_009864	0.925250	0.1162	0.8867	0.1310	0.2839	0.949183	11-50	01-26	42-57	03-07
NM_004365	NM_007684	0.608750	0.0052	0.8961	0.0059	0.3904	0.779204	N/A	27-77	22-41	03-07
NM_004370	NM_007730	0.247250	0.0404	0.4834	0.0835	0.2935	0.704288	01-10	27-77	22-41	03-07
NM_004371	NM_009938	0.438500	0.0088	0.4214	0.0210	0.3435	0.896201	51-55	78-79	42-57	08-10
NM_004373	NM_007748	0.910250	0.1084	0.6887	0.1573	0.2683	0.945214	N/A	78-79	42-57	08-10
NM_004374	NM_053071	0.966250	0.1749	0.5561	0.3145	0.3620	0.988220	N/A	78-79	42-57	03-07
NM_004375	NM_199008	0.698250	0.0966	0.4987	0.1937	0.3540	0.912446	N/A	27-77	42-57	08-10
NM_004378	NM_013496	0.731000	0.0030	0.6272	0.0049	0.2861	0.853706	N/A	27-77	22-41	01-02
NM_004381	NM_017406	0.343000	0.0637	0.5934	0.1073	0.2385	0.607062	11-50	78-79	22-41	03-07
NM_004382	NM_007762	0.447750	0.0092	0.8893	0.0103	0.6228	0.834505	N/A	27-77	01-21	01-02
NM_004383	NM_007783	0.688000	0.0039	0.8463	0.0046	0.2769	0.790083	51-55	78-79	22-41	03-07
NM_004387	NM_008700	0.848500	0.0516	1.0063	0.0513	0.4409	0.914878	01-10	01-26	01-21	01-02
NM_004391	NM_010012	0.930500	0.1560	0.9759	0.1598	0.3745	0.957171	N/A	N/A	01-21	N/A
NM_004393	NM_010017	0.499250	0.0359	0.6226	0.0576	0.3393	0.772145	N/A	78-79	42-57	08-10
NM_004396	NM_007840	0.199000	0.0035	0.2999	0.0116	0.3371	1.000000	51-55	78-79	42-57	08-10
NM_004401	NM_010044	0.941500	0.1554	0.7127	0.2181	0.2656	0.963301	N/A	78-79	22-41	08-10
NM_004402	NM_007859	0.793750	0.1143	1.8296	0.0625	0.3058	0.828223	N/A	01-26	01-21	01-02
NM_004404	NM_010891	0.279750	0.0062	0.6044	0.0102	0.3431	0.688615	51-55	N/A	42-57	08-10
NM_004407	NM_016779	0.444000	0.2945	1.9447	0.1515	0.2950	0.528342	01-10	01-26	01-21	01-02
NM_004408	NM_010065	0.805000	0.0124	0.6160	0.0201	0.3385	0.912155	N/A	27-77	22-41	03-07
NM_004411	NM_010063	0.727000	0.0094	0.4335	0.0217	0.1661	0.831603	11-50	27-77	22-41	03-07
NM_004413	NM_007876	0.960750	0.1740	1.4069	0.1237	0.1746	0.965621	11-50	27-77	01-21	01-02
NM_004417	NM_013642	0.569250	0.0151	0.7023	0.0215	0.2569	0.726818	51-55	78-79	42-57	08-10
NM_004418	NM_010090	0.512250	0.0623	1.0041	0.0621	0.3072	0.661475	11-50	01-26	22-41	03-07
NM_004422	NM_007888	0.234500	0.0162	0.7211	0.0224	0.1950	0.441507	N/A	01-26	22-41	03-07
NM_004423	NM_007889	0.855250	0.0043	0.5970	0.0072	0.3206	0.932983	11-50	78-79	42-57	03-07
NM_004429	NM_010110	0.345500	0.0195	0.4980	0.0392	0.4196	0.896962	11-50	27-77	22-41	03-07
NM_004431	NM_010139	0.620500	0.0354	1.1382	0.0311	0.3331	0.731563	11-50	27-77	22-41	03-07
NM_004438	NM_007936	0.441250	0.0122	0.5118	0.0238	0.4228	0.902836	11-50	01-26	22-41	03-07
NM_004440	NM_010141	0.005000	0.0362	0.5008	0.0723	0.3429	0.686281	01-10	N/A	01-21	03-07
NM_004441	NM_173447	0.505500	0.0051	0.5046	0.0102	0.2995	0.799005	11-50	27-77	22-41	01-02
NM_004443	NM_010143	0.551000	0.0135	0.7136	0.0189	0.3665	0.781603	N/A	27-77	22-41	03-07
NM_004444	NM_010144	0.520500	0.0389	0.8193	0.0475	0.3427	0.721067	N/A	27-77	22-41	03-07
NM_004445	NM_007680	0.142750	0.0360	0.6359	0.0567	0.3527	0.618221	N/A	27-77	22-41	03-07
NM_004447	NM_007945	0.671000	0.0545	0.7850	0.0694	0.4295	0.851007	11-50	27-77	42-57	03-07
NM_004448	NM_001003817	0.742250	0.0639	0.6231	0.1026	0.3079	0.869615	N/A	N/A	22-41	03-07
NM_004451	NM_007953	0.301000	0.0213	0.4959	0.0430	0.2864	0.704698	11-50	78-79	22-41	03-07
NM_004453	NM_025794	0.605750	0.0357	0.4834	0.0738	0.2479	0.807932	51-55	27-77	22-41	01-02
NM_004454	NM_023794	0.233500	0.0223	0.4161	0.0535	0.2310	0.659026	11-50	27-77	42-57	03-07
NM_004455	NM_019578	0.874500	0.1532	0.8216	0.1865	0.3244	0.924052	11-50	01-26	01-21	N/A
NM_004460	NM_007986	0.147750	0.0250	0.3621	0.0690	0.2898	0.829832	11-50	01-26	22-41	03-07
NM_004462	NM_010191	0.873250	0.0584	0.8008	0.0729	0.3751	0.932621	51-55	78-79	42-57	08-10
NM_004463	NM_008001	0.824250	0.0240	0.3213	0.0748	0.3896	1.000000	N/A	27-77	22-41	01-02
NM_004466	NM_175500	0.517000	0.1128	0.6804	0.1658	0.3611	0.773336	N/A	01-26	01-21	N/A
NM_004469	NM_010216	0.487500	0.0778	0.5067	0.1535	0.3418	0.833212	N/A	27-77	01-21	01-02
NM_004484	NM_016697	0.467250	0.0282	0.3786	0.0744	0.3046	0.895870	N/A	27-77	22-41	03-07
NM_004485	NM_010317	0.925500	0.0060	1.5279	0.0039	0.3692	0.943502	N/A	78-79	22-41	03-07
NM_004490	NM_016719	0.740500	0.0734	0.5465	0.1343	0.3543	0.908736	N/A	01-26	22-41	03-07
NM_004493	NM_016763	0.732000	0.0744	0.4872	0.1526	0.3239	0.910172	51-55	78-79	42-57	03-07
NM_004496	NM_008259	0.016000	0.0188	0.5689	0.0331	0.3386	0.601661	N/A	N/A	01-21	03-07
NM_004497	NM_008260	0.550250	0.0630	0.7967	0.0791	0.3427	0.743710	01-10	01-26	01-21	N/A
NM_004502	NM_010460	0.838500	0.0272	0.2257	0.1203	0.3917	1.000000	01-10	27-77	22-41	03-07
NM_004504	NM_010472	0.837750	0.0168	0.2475	0.0677	0.2905	1.000000	11-50	27-77	42-57	03-07
NM_004506	NM_008297	0.693750	0.0227	0.3838	0.0592	0.3716	0.990265	N/A	27-77	22-41	03-07
NM_004507	NM_008316	0.862250	0.0841	0.6993	0.1202	0.3564	0.932455	01-10	01-26	22-41	03-07
NM_004512	NM_010549	0.154500	0.0987	0.5194	0.1901	0.3116	0.661735	N/A	27-77	22-41	03-07
NM_004517	NM_010562	0.456500	0.0020	0.4586	0.0043	0.3478	0.868688	51-55	N/A	42-57	03-07
NM_004521	NM_008448	0.785000	0.0143	0.5469	0.0261	0.3656	0.928726	N/A	78-79	42-57	08-10
NM_004523	NM_010615	0.948250	0.1169	0.5704	0.2050	0.2265	0.968799	N/A	01-26	22-41	03-07
NM_004524	NM_145438	0.505750	0.0637	0.9291	0.0686	0.3078	0.669489	11-50	N/A	22-41	03-07
NM_004526	NM_008564	0.940500	0.0234	1.1708	0.0200	0.3361	0.957581	11-50	27-77	42-57	03-07
NM_004527	NM_010791	0.570250	0.0962	0.7877	0.1221	0.1386	0.645867	01-10	01-26	01-21	03-07
NM_004528	NM_025569	0.796750	0.0914	0.6327	0.1445	0.3657	0.914228	N/A	78-79	42-57	08-10
NM_004529	NM_027326	0.156000	0.0077	0.3102	0.0249	0.2756	0.905859	N/A	27-77	22-41	03-07
NM_004530	NM_008610	0.749000	0.0202	0.6141	0.0329	0.3076	0.874725	11-50	27-77	42-57	03-07
NM_004538	NM_138742	0.247000	0.1274	0.6539	0.1948	0.3428	0.641752	01-10	27-77	01-21	N/A
NM_004539	NM_027350	0.942500	0.0382	0.6988	0.0547	0.4072	0.976006	51-55	78-79	42-57	08-10
NM_004540	NM_010954	0.876750	0.0307	0.7747	0.0396	0.2920	0.923205	N/A	27-77	22-41	03-07
NM_004541	NM_019443	0.261750	0.0963	1.1526	0.0836	0.2185	0.401701	51-55	78-79	42-57	03-07
NM_004546	NM_026612	0.966500	0.1014	1.0411	0.0974	0.0180	0.967079	N/A	78-79	42-57	03-07
NM_004549	NM_024220	0.811500	0.2072	0.4100	0.5054	0.3307	0.963541	51-55	78-79	42-57	03-07
NM_004554	NM_023699	0.172750	0.0405	0.4482	0.0904	0.3064	0.738277	01-10	27-77	22-41	03-07
NM_004556	NM_008690	0.718500	0.1275	0.6101	0.2089	0.3248	0.868363	N/A	27-77	22-41	03-07
NM_004557	NM_010929	0.750500	0.1184	0.5597	0.2115	0.3389	0.901573	11-50	27-77	22-41	01-02
NM_004559	NM_011732	0.709500	0.0047	0.1057	0.0446	0.2367	1.000000	51-55	78-79	42-57	08-10
NM_004560	NM_013846	0.883750	0.0364	0.8888	0.0410	0.2508	0.916553	01-10	01-26	22-41	01-02
NM_004561	NM_019935	0.605750	0.0188	0.8476	0.0222	0.1972	0.697475	N/A	27-77	01-21	03-07
NM_004563	NM_028994	0.892750	0.0386	0.4603	0.0839	0.3479	0.973811	11-50	27-77	22-41	08-10
NM_004564	NM_144896	0.662500	0.0779	0.4498	0.1733	0.3448	0.921215	11-50	01-26	22-41	03-07
NM_004565	NM_019781	0.894250	0.0323	0.5891	0.0548	0.3325	0.953937	11-50	27-77	42-57	08-10
NM_004567	NM_173019	0.463250	0.0123	0.7467	0.0164	0.3768	0.734105	N/A	01-26	22-41	03-07
NM_004572	NM_026163	0.431750	0.1055	0.7870	0.1340	0.2855	0.637894	11-50	01-26	22-41	03-07
NM_004577	NM_133900	0.810000	0.0313	0.7588	0.0413	0.2453	0.871422	11-50	27-77	22-41	03-07
NM_004581	NM_019519	0.955750	0.0495	0.6667	0.0742	0.3241	0.977261	N/A	27-77	42-57	03-07
NM_004584	NM_011237	0.856500	0.1009	0.5574	0.1810	0.3356	0.942899	N/A	78-79	22-41	03-07
NM_004591	NM_016960	0.743250	0.4824	0.7669	0.6290	0.3299	0.853697	N/A	01-26	01-21	01-02
NM_004600	NM_013835	0.380000	0.0546	0.7852	0.0695	0.3300	0.640571	N/A	01-26	42-57	03-07
NM_004603	NM_016801	0.851250	0.0097	0.9796	0.0099	0.2421	0.888012	N/A	27-77	22-41	03-07
NM_004604	NM_009294	0.513250	0.0486	1.0086	0.0482	0.3255	0.670336	N/A	27-77	42-57	03-07
NM_004607	NM_009321	0.711500	0.0459	0.9045	0.0507	0.3556	0.824922	51-55	78-79	22-41	03-07
NM_004608	NM_011538	0.515250	0.1901	0.9180	0.2071	0.2405	0.642246	01-10	78-79	01-21	01-02
NM_004612	NM_009370	0.505000	0.0133	0.4353	0.0306	0.3130	0.860927	N/A	27-77	22-41	03-07
NM_004613	NM_009373	0.634250	0.0825	1.4264	0.0578	0.3517	0.724431	N/A	27-77	42-57	03-07
NM_004614	NM_021028	0.801000	0.0973	0.6991	0.1392	0.3162	0.891007	11-50	78-79	22-41	01-02
NM_004615	NM_019634	0.603500	0.0071	0.3383	0.0209	0.4172	1.000000	N/A	27-77	42-57	03-07
NM_004616	NM_146010	0.640750	0.2249	1.0622	0.2118	0.4097	0.779316	01-10	27-77	22-41	03-07
NM_004617	NM_145539	0.550250	0.0775	0.4051	0.1914	0.3520	0.941047	01-10	01-26	01-21	01-02
NM_004618	NM_009410	0.118250	0.0736	0.5768	0.1276	0.1987	0.422001	N/A	78-79	22-41	03-07
NM_004621	NM_013838	0.812500	0.0328	0.5480	0.0599	0.3734	0.940260	01-10	01-26	01-21	01-02
NM_004623	NM_028209	0.909750	0.1082	0.4975	0.2175	0.4846	0.997660	51-55	01-26	42-57	08-10
NM_004624	NM_011703	0.752500	0.0727	0.7983	0.0911	0.3648	0.865600	N/A	27-77	22-41	03-07
NM_004625	NM_009527	0.732500	0.0035	0.6856	0.0051	0.3717	0.877526	N/A	01-26	01-21	N/A
NM_004627	NM_207301	0.924250	0.0313	0.9281	0.0338	0.3082	0.949405	N/A	78-79	42-57	03-07
NM_004628	NM_009531	0.879500	0.1582	0.7366	0.2147	0.2908	0.927072	11-50	78-79	42-57	08-10
NM_004629	NM_053081	0.944750	0.2032	0.4654	0.4367	0.3220	0.982976	N/A	27-77	22-41	03-07
NM_004633	NM_010555	0.882250	0.2919	0.8535	0.3420	0.3386	0.928964	N/A	01-26	22-41	01-02
NM_004635	NM_178907	0.635000	0.0240	0.5412	0.0444	0.3767	0.889057	N/A	27-77	22-41	03-07
NM_004636	NM_009153	0.507500	0.0747	1.0260	0.0728	0.2865	0.645026	N/A	01-26	22-41	01-02
NM_004644	NM_021492	0.477500	0.0225	0.6047	0.0372	0.3682	0.795649	N/A	27-77	01-21	01-02
NM_004649	NM_138601	0.967250	0.0704	1.0615	0.0663	0.1768	0.972705	51-55	78-79	42-57	03-07
NM_004655	NM_015732	0.909500	0.0478	0.6986	0.0684	0.3401	0.953558	11-50	01-26	22-41	03-07
NM_004656	NM_027088	0.476250	0.0336	0.5393	0.0623	0.2922	0.760025	51-55	27-77	42-57	08-10
NM_004657	NM_138741	0.114750	0.0957	1.2437	0.0770	0.2872	0.319175	11-50	27-77	22-41	03-07
NM_004658	NM_013832	0.771500	0.0733	0.9092	0.0806	0.3551	0.860744	N/A	27-77	22-41	03-07
NM_004661	NM_178347	0.883750	0.0227	0.5165	0.0439	0.3473	0.961918	N/A	27-77	22-41	08-10
NM_004663	NM_017382	0.794000	0.0003	0.3076	0.0010	0.2972	0.993035	51-55	78-79	42-57	08-10
NM_004667	NM_010418	0.881500	0.0221	0.6093	0.0363	0.4731	0.973511	51-55	27-77	42-57	08-10
NM_004672	NM_016693	0.753000	0.0686	0.7586	0.0904	0.2674	0.840065	11-50	01-26	22-41	01-02
NM_004673	NM_028333	0.753250	0.1453	1.0141	0.1433	0.1916	0.799870	N/A	N/A	22-41	03-07
NM_004684	NM_010097	0.613750	0.2542	0.9992	0.2544	0.3387	0.744678	51-55	27-77	42-57	03-07
NM_004687	NM_133215	0.540750	0.0442	0.3781	0.1169	0.2523	0.847200	11-50	78-79	22-41	03-07
NM_004688	NM_019401	0.875500	0.2551	1.2588	0.2026	0.2572	0.900938	11-50	27-77	22-41	03-07
NM_004689	NM_054081	0.820250	0.0155	0.6605	0.0234	0.3906	0.926549	51-55	27-77	22-41	03-07
NM_004691	NM_013477	0.509500	0.0014	0.7939	0.0017	0.3308	0.713880	51-55	78-79	42-57	08-10
NM_004693	NM_133357	0.682000	0.0833	0.8183	0.1018	0.2912	0.795163	N/A	27-77	01-21	01-02
NM_004696	NM_146136	0.640750	0.0829	0.3523	0.2353	0.2584	0.904248	01-10	01-26	22-41	03-07
NM_004697	NM_027297	0.639250	0.0062	0.4383	0.0142	0.3561	0.932344	N/A	27-77	22-41	03-07
NM_004698	NM_027541	0.930500	0.0021	0.3940	0.0053	0.2152	0.968460	11-50	27-77	42-57	03-07
NM_004699	NM_138607	0.572500	0.0092	1.6933	0.0055	0.1812	0.618247	51-55	27-77	22-41	03-07
NM_004701	NM_007630	0.947000	0.0557	0.5509	0.1011	0.4287	0.988244	11-50	27-77	22-41	08-10
NM_004703	NM_019400	0.816250	0.0213	0.4328	0.0491	0.3608	0.969432	11-50	01-26	42-57	03-07
NM_004707	NM_026217	0.305250	0.0557	0.6178	0.0902	0.3172	0.661959	51-55	01-26	22-41	03-07
NM_004710	NM_009304	0.967250	0.0563	0.8467	0.0665	0.2450	0.976726	N/A	27-77	42-57	08-10
NM_004712	NM_008244	0.384000	0.0336	1.2598	0.0267	0.3543	0.557241	N/A	78-79	42-57	03-07
NM_004713	NM_181665	0.908500	0.0478	0.5231	0.0914	0.3123	0.963127	11-50	27-77	22-41	03-07
NM_004716	NM_008794	0.257250	0.0656	0.5385	0.1218	0.3982	0.806485	11-50	27-77	42-57	03-07
NM_004722	NM_021392	0.227750	0.0339	0.6154	0.0551	0.4182	0.752539	N/A	01-26	22-41	03-07
NM_004723	NM_008487	0.491250	0.0611	0.7351	0.0831	0.2827	0.686902	N/A	78-79	22-41	08-10
NM_004724	NM_012039	0.793750	0.0772	0.5516	0.1399	0.3794	0.935612	11-50	78-79	22-41	03-07
NM_004726	NM_178256	0.682500	0.0591	0.3572	0.1653	0.3344	0.979734	01-10	01-26	22-41	03-07
NM_004727	NM_144813	0.540000	0.1896	0.6178	0.3068	0.3513	0.801570	11-50	01-26	22-41	03-07
NM_004728	NM_019553	0.934250	0.0958	0.6697	0.1430	0.3433	0.967955	N/A	78-79	42-57	08-10
NM_004730	NM_144866	0.559000	0.0002	0.2430	0.0010	0.3742	1.000000	51-55	27-77	22-41	08-10
NM_004736	NM_011273	0.453500	0.0243	0.2734	0.0890	0.3179	1.000000	N/A	01-26	22-41	08-10
NM_004738	NM_019806	0.725000	0.0482	0.5384	0.0895	0.3302	0.893657	N/A	01-26	42-57	03-07
NM_004739	NM_011842	0.268500	0.0070	0.4074	0.0173	0.3359	0.871619	N/A	27-77	22-41	03-07
NM_004744	NM_023624	0.706250	0.1187	0.8282	0.1433	0.3240	0.821168	01-10	01-26	01-21	N/A
NM_004751	NM_028087	0.860500	0.1323	0.9227	0.1434	0.4612	0.930227	01-10	01-26	01-21	01-02
NM_004753	NM_011303	0.195500	0.0284	0.9467	0.0300	0.1953	0.361465	11-50	27-77	22-41	03-07
NM_004755	NM_153587	0.621000	0.0167	0.5569	0.0301	0.2440	0.787055	11-50	27-77	22-41	03-07
NM_004757	NM_007926	0.670250	0.0725	0.9810	0.0739	0.3736	0.795831	N/A	27-77	42-57	08-10
NM_004759	NM_008551	0.604000	0.0406	0.8492	0.0478	0.3830	0.782601	N/A	78-79	42-57	08-10
NM_004761	NM_009059	0.742250	0.0598	0.4306	0.1388	0.3635	0.959835	51-55	78-79	42-57	08-10
NM_004764	NM_021311	0.899500	0.0239	1.5212	0.0157	0.3036	0.919558	11-50	01-26	01-21	01-02
NM_004765	NM_009746	0.954500	0.0338	0.3727	0.0908	0.2520	0.985265	N/A	27-77	22-41	03-07
NM_004766	NM_015827	0.807500	0.0074	0.4062	0.0182	0.2994	0.949387	51-55	78-79	42-57	08-10
NM_004767	NM_134438	0.903000	0.0238	1.3835	0.0172	0.2919	0.923466	11-50	N/A	01-21	N/A
NM_004771	NM_013903	0.766750	0.0580	0.4112	0.1412	0.2878	0.930002	N/A	01-26	01-21	01-02
NM_004772	NM_053078	0.353000	0.1795	0.3819	0.4701	0.3247	0.903094	11-50	27-77	42-57	03-07
NM_004773	NM_001005223	0.764500	0.1099	0.8311	0.1323	0.3146	0.853645	N/A	78-79	42-57	03-07
NM_004775	NM_019737	0.867750	0.0243	0.6024	0.0403	0.4665	0.970165	11-50	01-26	22-41	03-07
NM_004776	NM_019835	0.829500	0.0230	0.6824	0.0337	0.3303	0.912027	11-50	78-79	42-57	08-10
NM_004778	NM_009962	0.902000	0.1152	1.2787	0.0901	0.2478	0.920991	N/A	27-77	01-21	01-02
NM_004779	NM_026949	0.791250	0.0032	0.8730	0.0037	0.4416	0.896845	N/A	27-77	42-57	03-07
NM_004781	NM_009498	0.565500	0.0336	0.8200	0.0410	0.1576	0.649009	01-10	78-79	42-57	08-10
NM_004782	NM_023348	0.573750	0.0935	0.7138	0.1310	0.3179	0.763586	N/A	27-77	22-41	08-10
NM_004786	NM_016792	0.964000	0.0063	0.3585	0.0176	0.2284	0.986936	N/A	78-79	42-57	08-10
NM_004789	NM_010710	0.409500	0.0041	0.6357	0.0064	0.3401	0.725418	11-50	01-26	01-21	N/A
NM_004791	NM_145467	0.588000	0.0555	0.4655	0.1191	0.3029	0.856088	11-50	01-26	22-41	03-07
NM_004793	NM_028782	0.921000	0.0467	1.7424	0.0268	0.3156	0.935309	N/A	27-77	42-57	08-10
NM_004794	NM_011228	0.343750	0.0077	0.4753	0.0162	0.2579	0.699834	N/A	27-77	01-21	01-02
NM_004795	NM_013823	0.706000	0.0788	0.6669	0.1181	0.3341	0.853287	01-10	01-26	01-21	01-02
NM_004797	NM_009605	0.514750	0.1023	0.8602	0.1189	0.3641	0.720144	N/A	27-77	01-21	01-02
NM_004798	NM_008444	0.867250	0.0090	0.5861	0.0154	0.2371	0.920952	N/A	78-79	22-41	08-10
NM_004800	NM_080556	0.749500	0.0205	0.4478	0.0457	0.3901	0.967723	N/A	78-79	42-57	08-10
NM_004804	NM_025296	0.161000	0.0246	0.5533	0.0445	0.2908	0.601956	N/A	27-77	42-57	03-07
NM_004808	NM_008708	0.575500	0.0202	0.5674	0.0357	0.4208	0.890321	N/A	27-77	22-41	03-07
NM_004809	NM_026942	0.847750	0.1046	0.9522	0.1098	0.3179	0.898580	11-50	27-77	22-41	03-07
NM_004811	NM_134152	0.514000	0.0817	0.4108	0.1989	0.3663	0.947354	01-10	78-79	22-41	08-10
NM_004815	NM_172525	0.922250	0.0961	0.5716	0.1682	0.2778	0.960037	11-50	27-77	22-41	03-07
NM_004820	NM_007825	0.935750	0.2312	0.6309	0.3664	0.2488	0.961087	01-10	27-77	01-21	01-02
NM_004821	NM_008213	0.693750	0.0389	0.6993	0.0556	0.3616	0.852108	01-10	27-77	01-21	N/A
NM_004826	NM_021306	0.740000	0.0232	0.9292	0.0250	0.3061	0.825650	11-50	01-26	01-21	01-02
NM_004829	NM_010746	0.890500	0.2846	0.7815	0.3642	0.5057	0.961356	N/A	01-26	01-21	01-02
NM_004830	NM_027347	0.879500	0.0236	0.6153	0.0383	0.4107	0.959931	11-50	27-77	22-41	03-07
NM_004832	NM_010362	0.926250	0.1824	1.0740	0.1699	0.2689	0.944715	51-55	78-79	42-57	08-10
NM_004836	NM_010121	0.692000	0.0668	0.8848	0.0755	0.3264	0.805620	51-55	27-77	22-41	03-07
NM_004837	NM_010282	0.257750	0.0314	0.5360	0.0586	0.2690	0.630260	11-50	27-77	42-57	03-07
NM_004840	NM_152801	0.619250	0.0496	0.4366	0.1135	0.1776	0.774131	11-50	27-77	22-41	03-07
NM_004843	NM_016671	0.837000	0.2742	0.8225	0.3334	0.2726	0.891023	01-10	27-77	01-21	01-02
NM_004851	NM_008437	0.933000	0.1870	0.6247	0.2994	0.3643	0.972072	N/A	N/A	01-21	01-02
NM_004852	NM_194268	0.018750	0.0048	0.8114	0.0059	0.3024	0.384451	N/A	27-77	01-21	N/A
NM_004854	NM_145142	0.942500	0.0529	0.6081	0.0869	0.0787	0.949942	11-50	78-79	22-41	03-07
NM_004858	NM_021530	0.676250	0.0392	0.7237	0.0542	0.2953	0.808354	N/A	01-26	01-21	03-07
NM_004859	NM_001003908	0.321500	0.0005	0.4347	0.0012	0.2558	0.720765	N/A	78-79	42-57	08-10
NM_004863	NM_011479	0.695500	0.0189	0.4108	0.0460	0.3079	0.923727	N/A	78-79	42-57	03-07
NM_004865	NM_011603	0.760250	0.0003	0.3231	0.0010	0.3000	0.982859	N/A	27-77	22-41	03-07
NM_004866	NM_029153	0.714500	0.0128	1.0357	0.0124	0.2800	0.791685	N/A	27-77	42-57	03-07
NM_004867	NM_008409	0.091250	0.0216	0.5599	0.0385	0.3183	0.607869	N/A	27-77	42-57	03-07
NM_004870	NM_011900	0.710500	0.0460	0.4859	0.0946	0.3901	0.942922	N/A	27-77	42-57	03-07
NM_004871	NM_016810	0.907000	0.2413	1.6730	0.1442	0.2639	0.921670	11-50	N/A	42-57	03-07
NM_004873	NM_027404	0.759000	0.0510	1.0855	0.0470	0.2878	0.822897	N/A	01-26	22-41	03-07
NM_004879	NM_007915	0.945750	0.0270	0.3354	0.0804	0.1494	0.969915	51-55	78-79	42-57	08-10
NM_004882	NM_025854	0.795500	0.1098	0.7581	0.1449	0.3688	0.894985	51-55	27-77	42-57	03-07
NM_004888	NM_024173	0.864000	0.0268	0.4729	0.0566	0.3286	0.958501	51-55	78-79	42-57	03-07
NM_004890	NM_172561	0.071000	0.0177	0.5395	0.0328	0.1826	0.385431	11-50	78-79	42-57	08-10
NM_004891	NM_025796	0.935750	0.3258	1.2811	0.2543	0.2827	0.949928	N/A	78-79	22-41	03-07
NM_004892	NM_011342	0.804250	0.0112	0.3371	0.0332	0.3789	1.000000	N/A	27-77	42-57	03-07
NM_004894	NM_027360	0.941250	0.1816	0.5619	0.3232	0.3108	0.973746	N/A	78-79	42-57	03-07
NM_004896	NM_133672	0.901750	0.0056	0.5099	0.0109	0.4414	0.986801	51-55	78-79	42-57	08-10
NM_004897	NM_010799	0.713250	0.0983	0.6945	0.1416	0.3230	0.846612	11-50	27-77	22-41	01-02
NM_004898	NM_007715	0.696500	0.0180	0.4164	0.0433	0.2383	0.870189	N/A	78-79	22-41	03-07
NM_004901	NM_026174	0.859000	0.0713	0.8803	0.0810	0.3298	0.911825	N/A	27-77	22-41	03-07
NM_004905	NM_007453	0.581000	0.1559	0.6620	0.2355	0.3326	0.791513	N/A	27-77	42-57	08-10
NM_004910	NM_008851	0.388500	0.0340	0.7408	0.0459	0.2927	0.630112	51-55	27-77	22-41	03-07
NM_004914	NM_029781	0.914750	0.0819	1.0767	0.0761	0.3778	0.944663	N/A	78-79	01-21	N/A
NM_004922	NM_172596	0.831500	0.0335	0.3452	0.0970	0.3350	0.995021	11-50	78-79	42-57	08-10
NM_004924	NM_021895	0.868000	0.0063	1.2606	0.0050	0.2302	0.892105	51-55	78-79	42-57	08-10
NM_004927	NM_026246	0.357250	0.1703	1.8974	0.0897	0.2651	0.447053	N/A	78-79	42-57	03-07
NM_004928	NM_026431	0.962000	0.2095	1.6567	0.1265	0.2549	0.967847	11-50	01-26	22-41	01-02
NM_004929	NM_009788	0.712750	0.0070	0.3550	0.0198	0.2411	0.907837	N/A	27-77	01-21	01-02
NM_004933	NM_007662	0.958750	0.0757	1.3118	0.0577	0.3598	0.970064	11-50	27-77	22-41	01-02
NM_004935	NM_007668	0.013000	0.0235	0.6074	0.0387	0.3049	0.508450	N/A	27-77	22-41	03-07
NM_004937	NM_031251	0.594000	0.0914	0.7636	0.1197	0.3388	0.774137	N/A	27-77	22-41	03-07
NM_004939	NM_134040	0.798000	0.0128	0.5236	0.0244	0.3800	0.944600	51-55	27-77	42-57	08-10
NM_004941	NM_144831	0.651000	0.0067	0.6084	0.0110	0.4005	0.880741	11-50	01-26	42-57	03-07
NM_004947	NM_153413	0.481500	0.0138	0.3991	0.0346	0.3280	0.907629	01-10	01-26	22-41	03-07
NM_004957	NM_010236	0.915000	0.0990	0.8753	0.1131	0.2846	0.942637	11-50	27-77	22-41	03-07
NM_004958	NM_020009	0.685250	0.0055	0.5572	0.0098	0.3902	0.905665	51-55	27-77	22-41	08-10
NM_004959	NM_139051	0.673500	0.0303	0.9686	0.0312	0.2212	0.748063	01-10	01-26	01-21	01-02
NM_004960	NM_139149	0.753750	0.0877	1.2441	0.0705	0.4485	0.842524	51-55	78-79	42-57	08-10
NM_004961	NM_017369	0.645000	0.1723	0.7815	0.2205	0.3020	0.782185	N/A	27-77	22-41	03-07
NM_004964	NM_008228	0.853000	0.0054	0.6452	0.0083	0.1779	0.893532	51-55	27-77	42-57	08-10
NM_004967	NM_008318	0.691000	0.2113	0.9782	0.2160	0.2914	0.783049	11-50	01-26	01-21	N/A
NM_004972	NM_008413	0.831750	0.0288	0.5326	0.0541	0.3935	0.956058	51-55	01-26	22-41	03-07
NM_004973	NM_021878	0.477500	0.0329	0.4036	0.0816	0.2565	0.809565	N/A	78-79	22-41	08-10
NM_004974	NM_008417	0.850500	0.1046	0.6476	0.1616	0.3726	0.936516	N/A	01-26	01-21	N/A
NM_004975	NM_008420	0.271000	0.0291	1.1226	0.0260	0.4230	0.545690	01-10	27-77	01-21	01-02
NM_004982	NM_008428	0.611500	0.0093	0.7170	0.0130	0.2422	0.742734	01-10	27-77	22-41	01-02
[truncated: 4,699 more rows]
