# Supplementary material for: Housekeeping genes tend to show reduced upstream sequence conservation
Source: Genome Biol. 2007 Jul 13;8(7):R140. doi: 10.1186/gb-2007-8-7-r140 (PMC2323216; doi:10.1186/gb-2007-8-7-r140)
Supplement: Additional data file 5 — Mouse 2 Kb upstream sequences (mouse promoters), in fasta format. [file gb-2007-8-7-r140-S5.txt]

>NM_172255_up_2000_chr7_123665636_f chr7:123665636-123667635
taagcatcaatcaaggcagggaattatggcaacaggcaagatggaggaac
acatgagaactacatttcaaaccacaagcagaaagcagagaaaacaaact
tgagatggtctatctaagcctttaaactctcaaaatctgtccccagtgac
acacttcctccatccaggccagacctcctgaacctacgaaacaaccgaca
actgaaaaatcaaatgctctaatgctcaggatggtgagggacgtctcact
gaagccagcacagaggctgaaaggagttaaagatgcttctcagagtcaca
atgagtgacctaaagccctcagtaacaccgaccttccatgagccccttga
agatgcaggagaagagggacattcatgtagatttttacatatgcaagcac
tgagcaggactatcagcagggttccaagagtcatcatgctatgcagtttc
agtaactaaaaatacagatgaaatctacatatatagtaaagaatatcaaa
agaacaacttaccaacatttgtttcatttcatcattttttaagatttcct
ttcatttcaactatgtgtttatgtgagggtatgttcttgtgtaggagcag
gagcactagagtctagaagggtgtgaaccctgggagttggaattacaggt
ggttgtgagctgtctcactctggtgctggagaacacacttaagtcctctt
aactgcagcctttgactttgctgggaatatttgcgtagccaattgactca
aggttcatgttgacatttatggaacgacagtggtttttttatatacatct
tatatgttttaatataaatcttatatataaatattgtaatataatctata
tataaacatagtatgtatttatattatgtatgtatattttataatactac
atattataatatataatttctataatgtattgtgctatatatcatataat
atacatatcataaaatatatttctatattatatgtttattcaacacatac
ttttgtatattttaataaacattatatatgtatatatatatgaaaaggaa
cttcaatttataataaacgaagaatacttataactcagaagtgaaaagac
aaagtgagctaaaatatcccaatagggtatttttaaaaataattacaaat
ggctaaattgctgctaaaagacactcaacatctttactcactgagtcttc
ctcacctcacttgtgtgttggccagatttccaaatctgaaacaagcaccc
gagatactcagtctctaaaggacaatatctcggagcttctagtccatgcc
tggtttgccccattgttcttgaacctataccatggtgacgatgcacagca
agatggcaaaacctttcacttcatgggccacaaaaaataaggaggaaaag
accagggtccaacaattcccttcaacagcacctcccaccccaacctgggc
gcttctcctagtgatctaaaaacctcccaatgggcccttcttcctaaagt
agggaaaatcacgttttttaatacatggtcctttgggagcgagttatgca
aaccctattagccaggatagttatcacataataaaaagagaacaaacatt
agtgagcattagtgagtagacagtcactgtgtcttctcatgcaggaccct
tctacaacaaacagtggctggcaatggtagttgccctaaattaacatatc
aaaggcagaaaagcaaactgggagttttattgttttgttttcacgatttc
cagcaatctttctcccaaaaggaagaaagcagatgcgactggtagcagaa
cccctcttccatgcttagctccaacccacactccatgggattcacttgag
tttcggaactttggagagggaggaacctagaagtcctagttcctggagag
acgacggactattggaaggaggaacctgggatttcacggaacccaactgc
tggcgcggacgcgactacccggactttggaacggaagagctgctcgtgtc

>NM_178713_up_2000_chr10_21317627_f chr10:21317627-21319626
gtaaagtgagttgaataattttttggtaacacatgaatgctagggagaaa
aacaaacatttaaataaagaagagagaaaattgtgggttgaaaagcacaa
acattgttacaggtgttcctgttaggagaacttctaagcatttaaacaaa
ccctgaaaacctttggcttcaggtgtgttttttctttggtgggcttaggt
ggaggggcgaggggcctgctctgccatgaggtggttgtgtgctctggcag
atgggttcctgttttccccatttgttttttcttggaaagcagaaggagat
gaaattccaatcttaaagaaaagctcaaaggaacaagcacagaagtttca
tagggccgtaagggacagagggagtgggaggcagcccccgtagttctgtt
ctgtttctagccggaagcagtggtagcctgctggccagtgtgagagggtg
aattctgccttttggcctgcagggaccttagggaatggcgtgttggctgg
caggccgaggaaacagagttcagggcaggtgctgccattggaggagtcag
ctccataggagccctgttgtggggctgggggacggacagagagtagaggc
aagatttggagagtgtagctcagagtcaaaggaggagggggaagaagctg
gccaggagggagggagagagggagggagggaaagacagagacagggaggg
aggagattcatggtcagtaagaaattgaagatgctctctttacattttaa
acattctacaaggtagaaatacagagaatggaaacacagcaatacagcag
ccaaaacatttccacaactggtgaaagacaaagccagtggtagaaaagca
gcctcttccagtcacggttaagaacaaattctcaccaaatgcactgtggt
gaaaatgggacgccaaagacgacagacagccgtcagtaggtggagacgtg
aagtacaggaaggatggggagatagcaacatggagaacagaaggaacaag
accttcagagggttacttgcaaaatacaaaacaagcgctatgatgcacaa
gagagtttggttatccatggagcctcagcagagtgaacggtggtgtgtcc
tgtcctctcagaggccatgtgctggtctgttcagctgtgacagaataact
gaaaatcgatcacttgagagaacctgaattcttgttgttctggagactgg
gaagcccatgatgttggtgtgaggagattgtgtatggtaaatatcccctg
cctctgccacttcctcaccaggcagggcagctgtgctcctgcggcagaag
gcacaaatgacccatagcctgtttcgaaggcaccaccgaggccgtgagca
gcaccttaactccaggagtgcccacttaaacactgccactggagggttaa
acgtgcccgaattctgagcgttcaaaccacggcattgccgggtagtgaag
acggctcccttgctcctgtggccagtccctacagggacatggatgcatcc
tcctgagatggactcacaggctgttaggtgtaaatgtagctaaagtttct
tctcatttcctgtcagtacttgagtgttcatgtgtgaccttggccacatt
gtgtaaccttccagaggctcaatgccttccctagaaaggaggaagtaagg
attgctgcatgggacaatattctgtggagccaattttctttatgctttgc
acttcgtgtttaaacagtgggcacttatggtgcagtgccgataaaatcat
ctcacacacacacacacacacacacacacacacagttgatatgaaaggac
aatctgaagacattgtacatatgtaacttgatgttagtttaatgcagtgc
ccatttctcagaatggaccatgagttgccttcaagaaccatccgagtttg
gaatcaggaaagttctgaagcgcagcgggtctcctcctcccaggttcgga
tatgcaaatgaggacactgggcctgggggtgagatgagggtgtccaaagt

>NM_030181_up_2000_chrX_134450560_f chrX:134450560-134452559
tggaacatgggaagaaatgtataagcccctggttgacaaacaccatacct
aagaggaagaatagacaaggagtttgagagagagtggcgagggagaatgg
gaggaattgtagtggggagaaagggatgtggaaacgatgtaaatacagtg
ttcgtatattgaaattttcaatgacaacaaaggagaaaaaacagaaaata
gctatatctaaacaagctctctttctctatttgaccttcatgcgaacaga
aatgtccatggcttttgataaaaacttgtgggtcttttggaagccaaggt
ttaagaacaaaggttcagaagagccaccctacaaaactgtcctctggtgc
agaactttgcctataatttttctcattgattaattctcctgatcagaaat
ttagttggaggacaccagccattgatcatcaatagtgggaacagattgca
tattgttcataaatagcaatgttccttcttgccttggtactaggatttta
caaatggtgatgtttcccggaggagtacaaatagaaaggaaaaagaaaat
tggagtatgagatctctgaggaaatgtattccccttaacgacagcctaga
aacaggactaaggggctgggcccagaaaggaaagtaggtatcaagggcat
gcaaaaaagtgtcttgtgcataattcctgccaggaagggaaaaaaatgtg
tttttctctgccactggttgtcccccccgccccccgcctgtttaccatca
ttctttatggcatgatactcagaattaagctggttttcaagtaaggtctg
tacaggacagagactgtgactcattgttttgtttctgtaagactatgagt
tatttggtatattttgagacacactatttcttaagttaggactttcctgt
ataagaattgatctttctccctgaagaggctcattctccctagaagaggt
cacagttgctggatttaggcgagactcagttaataataggaaactatggg
ggagcaatctagtatcatccgcccaataccatttgcctgcaagcaaaatg
tgaatttatgacaggggtatcctagggaggactgacgtgtacatttacaa
agtctgagaatatgctcagacataaagatgacggaatagaagattttaag
gatccgaagtccttaaggtttagcatcagacatagatgtggatagggaag
tctggaaggaggagttcggttttatagaagtgaaaggggtttctgaagag
ggaggaattcacttggctaaagcaagatggaagtgaaattgtttttttgt
aaattaaagttcataaaacatcatttgaaatgagtgggttttttttgtct
gactaaacacacttagttcaataaatcttttcagcatttactatgactgt
agttcagatttaatgaagacgagatcacgaaaagctgcgaatccagatga
aggaccctggatttgctgacagtccaatcactggaaagtgttactggaaa
tgccttattagagttgagatttttagcctgggactggtacaaattattac
ataggatgaaggagaaagaaacccaggagaccattcaggaagctgttgct
ttaggctaacgtaatatctagaacaaaatggaagcagcaggttggagatg
ggacaaatctaccattcactttagaagcagcaggaccaagatatcttatg
ggaagaactggaggaggccctccaagtacaactttctttttttaaaaagg
gttgattttaaacaatgtaacctaagagaatctgtgtacaaagaactgaa
aggatttaagtgcgtggtttattattaacacagtagcaaatatatcaagg
ggacacaccccgggggaaaagggtttcaaataaacacagatttgttcaga
gagaactcagtgcccaataagcaagcgtaaggaggcctatttgcttggtg
atgcccagccgataagccaggctgtgactgaagaagccaatttgaaactc

>NM_009364_up_2000_chr6_3921004_r chr6:3921004-3923003
aatgtgggaggaagttgattgtcttctagaatctgctggctatctcagtg
atttctacgctaagctggctctggctcatggataatgttcacctctgccc
aacttttcattagatgaagcttaaggcctggctggaaactggccaccttc
aaagtatggcacctgtaaatcagggagacaactgcctctcgcgcattctt
tctcctcatctcccccacccagttggtggttaagctttcagggctctgac
tgtcctttatcgttgctatctagtaatgctagccgcacttttagaccagg
ctagtctccaaagtcatctgactctaccctttgacctgaaaacagggcac
gttgttatgcacaaacctacccagagtactggactactgggaaccagtct
gctgtactcttcagaatcttccagaagcttgaaagagatcttctttaaat
tcctagtattttcaggaaaaatcagggatagttactcattaaaagaatgt
cagataaacaagaggaaataagaaagaagtaaagacatgtttatcaagag
agtcctttaaagttcccctcgattttccctaaaattcttatgtaaaattt
aaatgttgattttgatgccatgtaaacaaaaggttggccataatctaatc
tatatcaggagagtactggactttattagctgtgctgactaggatatgtg
ggaaggggctgaccatttgccaggcagatctctctggacttttatgttcc
atttgcaaagatcatcattgctctcaggatggaaaaccatcccagataac
catgtggcagcttcttatactcccttatgcaggaatcataaaagttacat
tccacaccttcattcatacgtataagctagagactctgtggtatttgtat
gttggatttcaaatttgaactactgacaacacaacataggcatattacca
aaaaagtagttgagaaaaatcacaaatcctcaggcagtcagcatgacatg
ggcttctagtatcagcatttaggaggtggtagagtaaggggcagcagtcg
tttgttaatgtttatccttcgctacacagccaattggaagtcagcctggc
ctacattagatcttgttccaaaaagcaatatcaacaaataaataattagt
aaataaataaaactaaatttaaaaaaactaacaaaaatataaacctaaag
agtacttcatttagaatctcatgcatatgaaatttaagaatggccaaagc
ttctgtatgggcacagaaatcagctgccctgccttagtacaggcttgtat
ctcaaaggaaacctttgcaatgatggaaactctagttcttcaacaaccag
gaggaggtgaaggcaggaggataaaatttcaaggtcatccttgactacat
aacaaattcaaagccagcctagaatccacgggactgtctcaaaagaaaaa
aggaaaatcagaaaagaaaggaaaaaactgtgctgcgattcttgattatg
gtgttgactttttatagggagattccatcagcattaccctaaaaattcta
ctgagcggaatccgtttggaatagatttctgatctcagagtccattggga
tgatcaagagtccataagaacagtggatctgtcgtttccctctctctctc
caactcctgctctgggattcaggtttcttttaggtgaaggtgcaaattgg
caactggtgcgttgagcaatcctccaccgtaatttccctctggctagccc
acttcccatcatcactgacacacatgcactccacaggcatcaccccttgg
ctgcaagcaaaacgttgggaatcaggctcaacttctcaattcccaggaaa
ttcctcttggaacacactgaacgcgggggcgggatgagctctgcctaagg
cgtgaatcagccacgttatgcgctccgccccgtcgggggtccaggggtgg
cttaaaggctgctcttctagcaggcgactagcactctcctccctccaggc

>NM_198020_up_2000_chr8_83952672_f chr8:83952672-83954671
acccctccaggccttttccctcgggcggcgcagccctccgccctcccacc
ccccgccagcccgaggcctcccctcccccctccagcctcgcctgccggct
ccacgcgattaccccctccggccctgagacttcaaggatcccgcgacccg
cgcctcccccgagcggccttcaagccctgcgggccgggcccgcgggctgg
acgctgtaggccgccagctgagattcggccatctcactcttgccctcccg
ccgctgtcagcgccgcgggctcggcttctggttcgcagcagggcgcccgg
aggcctcgcctctcggccctccgccggaacctctgatgtcctcgggccgc
cccgggcgggaggaggccggaattgggcctggggcgggccatctcacctg
cgctgtggccgcgctccggggcctcccggcgggctccgcagcggcagctg
gggccgggcctgggcccggggcgcgcctccctgcgcctcggcctcggcct
ccgcctctgcggcctccgcggcctccgcctcagcagcagtggtagccgcg
gcggccattcattgtgggccaggccgccccagccgagcgccgaggaagcg
cacggcgctgccggcagggaggaaaactgcctcggccccgccccttaggc
aagcttagccgcgcttcgagcgcttcggttctcaccagctcctctttcct
cccgggtctcggttctgtagacgggctaagttgagtgactgcgggacagg
ttgctctgtatcttggagcttcagtttcttgtaaaatgagaacaactgtt
gttccaggaacagtttaggctctttgtggaaatgaggtttcatggagctg
agctgagtaaactatcaagatcacaggaaagtgaatacgaagatttaaac
ttaggttcaagaggttaataaagtgaaaactcaggatgcttatgcgatgt
gaagttctgttagcattttgcactaactcagataattatacgtcttataa
ctaatgttagagaggcctgactactttttggatgggtagcagagtcaaga
acagaagagtgcggactggattaagagtgtctactggccgggcaatggtg
gcacacacctttaatcccagcacttggaaggcagaggcaggatttctgag
ttcgaggccagcctggtctacagagtgagttccaggacagccagggctac
acagagaaaccctgtctcaaaaaaattaagagtgtgtactgctcttgttg
aatagagttcagttcccagcagtcatgtcagatggctacagttctagaaa
ctatcacctttttgctctttgaggacttacacacaactgcacacatacac
aaaaataacaaaaaaataaaattttgaaacaaaataagtaccgttgggcc
tggtagaaatgcctgaaatctcaccatatgagagactgaggcaggaaact
ctaatctgccctgggctatataactccaggacaacctggattaagagtgc
cctctacccccaattaacagataacatatagcaaggcaagctaagataac
tctcacatcccggatctccatattttcctgatgcatacattaggccaaca
ctcagtctgagtggctcctttgcacacttcccaggcattcggttatttaa
tctttgcccttgacagctaagattcctatttaacaggtaagggaaatagg
agccttacattttaattaacttgcccagagtacgtggtgggactgagatt
caaagacagtgaatactattctagagcctgagttaacctacaaggtgcac
acagaagacatctaaaggtgcagagtgcctccgctttttgccctgaatta
aactagtgaaactcccttgtagaagagttgtattattaagaatcactggt
gtagtgtagcctgcgcacttccttccctagaagagtcttgaccctggtcg
cccactgtaggtaatgtctctaattggtcagttattgtcatgtgattggc

>NM_010472_up_2000_chr1_83166590_f chr1:83166590-83168589
cccaaactgaaccagatacaaataaactagacttaacctcgtatttgtag
acgatggagaggacggggatatgctaaatgtcacaatgagaggagagagt
gtgagcagagagagacggcaggagacataccacctggttcccccgctcta
gaggctgagagattctagggtctgagagaatggagctgatacatgaagta
ggctaaagtctcacacagagccaactttatttggagcatctgacaattta
tactctgagggttaagaggagtcacgtgacttaagcgtacagtcacaggg
caagcagcacttggagggcaagctggagaggtgagaacacacgtttccac
ggaggcacaggaacagataacaatgagccatgtgaagtaaactcagttct
atctgctacacctggaaggagaatggaaaatgtatccccaaggacaagtt
acttggagttttctcacaagcactcagaaatctcttcatgggaccccatt
cttggactgtcaatacctgactacagttgtacactaaccggtcaagggaa
agtagtaattaaaaaaaaataatgatctgagcactaacttcaacagcggc
aggacatttgatgactgtcaaagaattagtcctaactttctctgtatgct
agctgtactgtagttacatgagagggaggggaggaaagaaaaggagagat
gagagagagagagagagagagagagagagagagagagagagagagagagg
gagggggagggaggggggaaggaaaagggggagaggaagagggagttttt
acttttcttgggctagggataaaaccagggcctgcctatacatagtaacc
actctgcctttgagctacagtctcagtcctgaaatatatatatatatata
ttagtaataagtgggtttattttaagataaatatgatattgggcaagggg
atcaataaagcaagaagagacatgagctgatagttgttgaagatgaactc
tggatcctagggatagttaaatttctcatgtaggaaacagttcagaaaca
ctagccatcctatctgcccccctttaataataatgccatttactattata
ataatgttaagttaacccgatggttccccggggctgactcagcattttca
gctaggaaacttgaattctcctcttgtgaaaactactccatttgcagtgg
gggctgggacagtattcggtaactcagtttttgagcctccccacactcct
ttgagaaatgaaggtacagatggtttctcataccttaccgcaggagttct
ctaccttcctaatgctgctgcgaccctttaatacagttcctcacgttgtg
gtgaccccccaccacaaaattatttccattggtactccatacctgtaatt
ttgctactgttatgaatagtaatgtaaattgtgttccccgatggtcttag
gtgacccctctgagagggttgttcaacacccccacccccacccgaaccag
tgtcttaggggctagcagtgatttcctgcagcctcaaaaggtgggtgttg
cagttggactatgttggaactctggcttcggcaggtaaataccgtcgtaa
atttatcccagtgcaccatacaaatttaagtctagagtagcggagtgaat
ggggatgacttggaagaaggcgactaggctagattctgtaagggaagaat
ttggagtgtctcctaaagcagcgggaagctgccgggaacatttctgcctg
gaggaagatagcctgcttacacgaagctctttgcacgtacaggcacccag
cggataagggctgtaatttattgacaccattgtgtcttctctaccccgcc
cagctccgacccttgccgcagcgtggccgcagtgactcctcccggccagc
agagggcgccagcctgcacttggcccccggctgcccgaggccggtctcct
cttgccgctccccccgccccccacctcgtctttcccccttaggagaagtc

>NM_172307_up_2000_chrX_151198049_r chrX:151198049-151200048
aataaggcctccaagttcacctattcttgagaatcaaggataagtttcca
actagcttcactgtagacaacgcctatggcttgtatactagaacaatttt
ctacgttgctttacagaaacttgaaggcgactttagctacaaaaccaaaa
ccactctttttcaagagcctatggatagctaatagattatgtgaatcccg
gcttcatggtacaggtgtacacctgtaatcaatcctagcactcaggaatt
ggagaaaagaggacaagtttcctctgctatgtagagctttaagtccagtc
tgggttacagactttgtttttaaaaagagagaatgccgtatggctagagg
gtgtagctcagagtatcaaagtcctgggtccttaggtggatctgtacttg
gggacacagagatgggactgcgtttaaaatgatacagccttgggtctgtt
tcacagagcttctcatttaattggtccaggctccagaaaccagggggact
ttaaaggcccctggtgaaggtactgtgcaaccaaggctgagaactacact
ttagttcactagacagatggtcagtgctccaatttttaaaagtttcatct
aacctattttataggccagtagatcaacggaaaacctgcaagggctgttt
ctctcatcatgttgtccccctgggactgactcaggtagtcaggttaggca
gcaagtgcctttacgtgttgagccatttttccaggtctagaactccaata
tgtagcaatagcccaaacctcaagtctttttttttttttttttttttttt
ttccgagacagggtttctcggtatagatctggctgtcctggaactcactt
tgtagaccaggctggcctcgaactcagaaatctgcctgccactgcctccc
gagtgctggaattaaaggcgtgcgccactacgcccggctcctcaagtctt
agatgaaagtttttgttttttttttttaatcaacagccaggtatttttga
tgcacaactcttaagtgcaggttaactctgagagttcaaggccagcctac
tctgtatagtgaatgccaggcttggattgcatagtgagaccctgtcttaa
aataaagaccagttatatagacaaatcttacaaaacaaaatgtcgcgcga
aataatccagattttaacagtgtggttctatttacgcagaattcaacatt
aaaaataaataaattaattaataaatcagaacggggcaggggacagaaat
acgtaggaagggaaactagaaagaaattctctggatagaaatgctacgta
tggggctggtgagatggctcagcgattaagagcaccaattactcttctga
aggtcctgagttcaaatcccagcaactgcatggtggctcacaaccatctg
taatgagatctgactccctcctccagagtgtctgaagacagctgtagtgt
tctcacatataataaataaataaatctttaaaaaaaatagaaagaaaaga
aatgctacgtatttcgattaagatatagacagatatttagttttcaaaac
accgaaatgaacaaatgaggcctccattacgatattgccgtgcataaaga
cgttagaacgagacgtgattaatttaaatgtgggtatgtacttctgacaa
tcccaaactccggctatatgaaaagcacaacaaaccggagatggaaatca
gtgagaaggaagggcagagcgcagagagggtcaagcctcatgagtcacaa
gcacgctgccggacggacgacccgagcttcgagcattccggagcccgagc
gtcccaggaaaagaagcccgcgcgctttttccggcatatgcaccaaaaaa
aaaaaaaaaacaaaacaaaacaaaaaaaaaaaaaaaaaaaaaaaaacggc
tgagtgtcctcaccggaagggtccggagggaaatgttgccaccggagcaa
agaacccggtagcactttagttcctgcgcggatgctggagctggaaggct

>NM_027504_up_2000_chr4_153129124_r chr4:153129124-153131123
taagccaggttaagcccacgggctagaggccactggggcggaatctcccg
tgtagctgggctctgtcaccacccggtgtgggtgagcaggccctccaaga
cctaacggctgcagtgctgccttagtctgcctagtactataaacggagtg
gatctgtgactcggcccaggtagagactgagaaagggggatgagccaggc
cttcccacaacagggcctccatctgtgcagccagctgggtgcagggctag
gcacccaaagcggtgggctcctcagatgcgtcttaattttcgcagggaag
tgactccttaggcagtcagcgctgctaccgccagctctgaggcttttctc
tggggtagtttgggcccagcagcactctccattgggtgagggaatctata
gggaggactctctgggggattgctgttttaaccggatttcggtgtgtaga
tttcagtactaggaaaccggtgacaacaaagaaggggtgagaactgcgag
aagccccacctgggaggtagaaagacccaaatggcgcccacccctgcgag
ggctcaggtgacaccgtgacagctctgaatcttgttgccttagagggacc
ttggatttcggagagagtgcccagggcagtgacccagcctggcagcgcct
ccgtttgtttccaattcaaactcaaatcgtagccgtactcgcaggaggaa
tccacactcatcccattaggcctcttagttggggccaccctgctcttgcc
cagccaggcccctcgtcggcctgagctccgaatgtgaaggcttcagggag
agagcgtcggctagtttcctgctcgcactcctccacctgtgcctcgggtt
ctccaacccgagcggcacctggcccgggaggagccggaggggagtgtccc
gaaaggaccccagctcctgaaaggggctagctccggcgcttccgcacccg
gtactcacctgggggccgcggctgcagcccaacggggcgcggagaccgga
gcgcagcgcacgggcccaccccggaggtgcagaggtgcaggacgccccga
gacgcccaggacaagatgccggccttcgcacggccgccccccgacgcggg
gcgcgctagcctcagccgccgcgcccggctgaggaccgacggctccagcg
ccactcggcgtcccgggcggtggcagagcttggagctggaggcgcctcgg
ctgtttgtttttgagccgcggagcccgaagctgcagccaccgggtggggg
cggggggaggggcgggggcgggaggcccgcggggggcggcgggcggcggg
ggcttcggaggagccgggttagggcgcgttggccctgacaccccctccgc
gagcgcggggtgcgggcggggaccgaggggagttcgggaggagagcgctc
tggggcgacggcgaacgaaagctttttaattagtaataaaacgcaataaa
acgcagcaaaagcagcctggacccgtgtcccaactatcagcgcgtttgcg
gggagatccaaggaagtcgcgcagaaacccgctgcgggccagtcttctct
acggcccggcttgggcaggagccacagcgctgcgcagcgcagggccaggg
cggggagacggtcacctcgcctccagggctacctgggtccttttaaagtg
tccagggtgcgggccccgggcgggagcgacgagcaaggaatgttttctta
aagggccagttccgagctgcgctgaaaagggggggggaggggggagagag
agaagtgaggtgaagaccgagaaggcctcggagagccccccaatcccgcg
ccgaggcggcggcggcggcggcgcgacgaagaggatgatgaacacattgc
aaagtttttttggccccggcgaggggtgtcagattgagtgctctgtgcgc
atgtgcgaaggtgtccaaactgacaatgctagggagatgaagatagtgtg
tagctgcttctgggctcaaggaggaggagagagattccgcgagccgacac

>NM_025667_up_2000_chr4_132238688_r chr4:132238688-132240687
actcatctgacaattatttaaaggacccttaatctattccgaattgtcct
ggtggctgattgctgcccttcaggggtcatactacatggggtcattcatg
aaagaggtacaaaaaatgctcaaagaattttgagtggactagaattagct
tcggctaggatactagtgagatgtttaaaagatatttaaagtcgagaaac
atttagaaaacattcgctaggtgcatagttctcagagggtctgctctgct
ctgcagtagtagcaactgcactacctgatgtatgatgtagtcaagacctt
tggattttccacagtacagatttttttctttttctttttttttttattta
ttacgtattttcctcaattacatttccaatgctatcccaaaagtccccta
taccctcccccccagatttttttcttttttaatgcatttaagtatcagga
tcgccgggtatggtggcccacacctttaatcccagcacttgggaggcatg
ggaggcagaggcagggcgaatttctgagttcgaggccagcctggtctaca
gagtgagttccaggacagccagggctacacagaaactctgtctcgaaaaa
ccaaccaaccaaccaaaaacaaaaacaaacaaaaaaaaattatcaggacc
gcaggcttttggcaagttactattaaaggagactcatttcatggaagcaa
accttctcaaaagcatagcttttgccttccctaaacatttgtccacacct
tctgttggctaatagtcttaggtgatgaggaattgaatctagctgtacta
agccatagcttctagccagaatgaagtgcttagcccctatctgacaggtc
tgcttcacctgcagaaacaatatgcctgagtatggaaaacaacccccact
ctggtcccagtcaaaccatacacacacacacacacacacacaaagaggag
ctgtaacatatatatatctcctccagcccgctgttccaataaaacagtct
cagtctcagcctgttgaaacaatctgtttgcctttctgcctcatttttct
tacaccttcctatagcctggttcccttcttgtcttccaaacccatcccac
ccactcctcaccgcataacattccacttccatgtctctctgattatccct
ctgaaaaatcaaaagattccaagactggagcctggccactttgtgttctt
gagtgtgatcttagacaagtgctaactgccgagttttctataaagcaaaa
aaggacctggcttagtgatgtacccttttaaatcccagcacttgggaggc
agagttaagagttcaatgtcagcctggtctacatagtgacagacagggct
acatagtgagaccctgtttcaaaacaaaaacaaacatgtgccccaaaaca
cgaacaataaagagatttagataagtcttggatgatattctctactgcac
atagtgacctcaagtttcctgtcttggcacttctgcatccgtgctctccc
caggcccaaggctgctccctcccatacacaccaagtgtacgtgtctccca
tacacaccaagattttagtttgacctccctttttacaccatcacgtaaca
gactattatgtaactcatgccacagactaaaaaggacaaaggaaatctac
aaagacttgcgtttgaatcgttgctcacttcatttctaagagcctttgtc
tctgatttgttttctgggggaaacaactaaatttgcacgtctaatcagtt
tatagacagtagtaccaatgaatatcacatgcttggcacctaagaagtga
tcaataaagagtgcctgcaccacgtgccggcatgcggaaccgcggttggt
tgtgggttcccggggctcgactgagagcttcctgaggtccacggaaatgc
tccgctacaaacacgggaaagaggctaaactagccgggcccagaaggaca
aggctccaattccccgggggaagatcgaccgagaggacactccgcctccc

>NM_028848_up_2000_chr1_186723086_r chr1:186723086-186725085
gtcctggttttgtgtaacacgcttcttcggacagttaagactcattttaa
ggtggccagtggtggcacacacctttgatcccagcacttgggaggctgag
gcaggcagatttctgagttcaagggcagcttgttctacagaatgagttcc
aggacagccagagctacacagagaaaccctgtctcaaaaaaaaccaaaga
gagagagagagagagagagagagagactgactcattttaagactttcttt
caaaagcaccagctgataggtgctaatgatattctggtctcactcattac
aaaagatgagttgtttagcaagtaaaaacactactgcaagtaactccagt
ttagagtaatagcgcgtcaagtaatagccagtaatacacagcgctatcta
tgcatgataggagacagaaagcacaatgaagaataaatggggtcaccggt
tggtttgtgtgtttatgtcaactagcacacaaatgacttcctttctatta
ggaccagaccaatctactgaacacttccgttccttaccaggctctgaaca
ttgaagcattaagtacactttagaggaaacaccaggatgtagggaagttc
ctttatcttgttttctgtggtggttcctaccacatgtacaactgccaaag
ctaagaaaaactagtgcattgtgacctgcgtctcttgttccaagctgagt
gcaacaattacaattgctcatttaaaaagcttctcctgggctggtgagat
ggctcagtgggttagagcacccgactgctcttccgaaggtccagagttca
aatcccagcaaccacatggtggctcacaaccatccgtaacaagatctgac
tccctcttctggtatccctgaagacagctacaatgtacttacatataata
aataaataaatctttaaaaaaataaaaataaaaataaaaaaaaaaaataa
aaagcttctcctagtattctaactgaaaatcgtgagaacttaaaagctac
aagaaaaacaacactggttagaaatggtctctagagaggaaccaaataag
ccatctgacctaagatattcttttaacttttcagttatcggtgatgctaa
acaatcagacatcacagcccactggcaggaactttaaaaatcacagttct
tgacttactggtcagatttttatgtttcaagatggaccgcaagacatcta
ctttcttgttacactaacgtttctctgaaaagcgttggaacaaacggggg
gtgggggtgggggtggaggttgggcgaccagggttttcaactagaaaatc
caaaactgagctatcatctctggtactcaggggcacaggacaactttgcc
tcttaaattttctgtacctgcgagtctcctacagcagggatgtcattaaa
gatcaagtgtgatttgcgaaagcagtttggaaacttacagcagtggacca
gggtaccctaaagacaaattccaacctggggctactggaaaacgcccctt
tcccataaactaggacagagcctccagggcggtggaaaacttctaggctt
tacacgaaccgagctgcgcagggagtacaagagcctggtgtctctgctac
taagaaacttctgggactgggaatttctgtgatcttgtcaaccacggaat
ctagtacaatgtggccggtttggcagggacaacgggaacgcggcctgaag
aaacttggtgcacggccgtctctgacccggagccccgcgagctgctcgcc
ggctcgctcgccccgttcccaaccgcccgccgggctcaccagctcttccc
ggcggcggttccgatcgctgggcgcccgtcggccccaaacatcaacgaca
cccgggagcgcggcctcgaggctcaggcccgaggaccgactccaactccc
gcagccccggccaattccacacaggacttcagcattttgagagcaacttc
cggaagccggctggaggcggaaaccggaaaccggaagcgaccattcgctc

>NM_025336_up_2000_chr6_33140617_r chr6:33140617-33142616
tggctgtcctggcactcactttgtagaccaggctggcctcgaactcagaa
attcgcctgcctctgcctcccgagtgctgggattaaaggcgtgcaccacc
acgcccggcgatacattaaattttttaaaaagaagatctacttagtgttg
cttgaaacacactaggagttgggaagtattctgggtcctttgctgaggag
agcaccggatgcttttggtgctctgatggaaggcatccattgccttctca
gccttggtcttcatcctcattaacaagtgttatttgtatctcctcactct
ccgtatggaagcctctaattttgtaaatatagaccgagcaactgctttat
gaaacacccttcaatacacgccgtctatggggtaggaagtgaggtgattg
tgtttatggatggggaggacccgatgtaaggaacggcaatccctgtgtat
ctgggttctcaagagaagcaagctcaactgtgatgtaatgggaggacgca
gacaggggcaggcagtttcagaactgcaggagaatatcatgtgatttaga
gcacatgtgttgaaaagaacgacacaatgagatgaagggcactgctgcta
tatgctgggatatagcagcgggagggacatagtgtcttgcgctacagatt
ctgacatgctgacaaataactgaagctcaaaaatatttcttcaacattgt
ggatccctttggcctaggaggatgccatggtatgctgtattctctgtctt
ttaatgttgagaagggcaaattgaaaaaggtatttttgttcagctagttc
tgtcccctcccctcccatcccccttctgccccactcttcttcttccctct
tgttttttctcctccttcacatagctcaggcctggggcattgcatagaca
actgagctacatcagtagtcccatccatctaatttctaaatgaaagggta
tttctctggctccataaatctaagatcatactgtacttttagcaacagtg
tttgacagcaaacaaacaaacaaacaaacaaaaaagcaaaacaaaaaaac
cctaaaatcaaccaaataaccaaataacaacaaaactgaaactgtgtgtg
tggttatcctaacatttttagacttcttggaggtaaagtaccaagctaga
aactttccaaaacagatcatctctactttgtctaacgctgctataactcc
tccatgaacggaccattttcctctgtctaatcatcctgtgatctaactta
tgtaagtgaataagagacacaaacacgagaagcagtgttctgtctgtatc
tttgtgtaaataatttttcctgtgcatttttgcatgtagatttgaaagcc
ctacattaaaagttgcatttcatacagactgacaaataccaaagtcataa
gataggaacataggcatatgtagtctcggcccctttaaaagactaagtgg
caaaatgctaagtttagttgttacaggtttgtgaattggaatatacaagt
tgtttgtttaggggagtgcatcttccatatctagctttgagagcctgtat
ttacctaacttacctaaggttctagagtcaactgcaaaacaagctggttg
ggtgaaccaacttttttgaaagtagaccagaaggaggccttcagggctgt
caagactacaactcccagaatgctcggttcactttacagtttagggagtg
agacctgtcacagcacctatcgctccggatcgagactacaattcccatta
ttctcagaggctccggaagccctattaagcaccacctgttgccatagcat
ccgggtccaatccagccaatcctagtgcaccttctgataagaggcgggca
gtttgcttctcgggctaacccgaagcggcctacttctggcacgtgaccgg
aggaggcgggcttttgggaccggcgccttctccttgcttcttttttgggg
tcgtggccttgctcctgccctgcaagagaagcgtccagggctttcacgcg

>NM_026025_up_2000_chr15_93464503_r chr15:93464503-93466502
ctagcaacattgaaatcactccacacaaactacccatgtgccatttgttg
ttcctaagtagctgatgacctgaccggatcctgccacccactcactcact
acctaaaacctctaaaaacggcaaacagcagcagcattccaaggataagc
aaaacaaacactcccaccctcagcgtttaatttaaattcaagatgaaaga
cacaatcaggaagcaattggctcctgctggagggggcttagaagaaccta
actttgggaacttagggaaagactactcaaaaataagagctgggctaagc
ccgaggaaggccagtaatcagaacgtaggagggctgaggcaaaacaagag
aatcaccagttctaggccctgcttggggggatggggggtaggggatgggg
attatattaatagaaagaggtagaaggcagggaaatcataggaccaaaag
gaaaaatgagaacaaaaactgaaagaaaaaaaaaatcaaggaaatgcaat
caattcgatacagatggagcaacaccaaatcttaaaacccagatgtcagg
ggaaaaaaaaaaagttcaatttaaaggcaaaagccacagctttgttaaag
agtcagaaaacgcaagacagtttcaaaacaaggctaataagtgtttgcta
agcagacaaaataagattccaggagcacagacgatgcgctcagggtgaac
taaggaaggagaagcagtggtacccccaaatcgagaggaagcacgaaaca
gcgcggagagttaaggctcaaacaattagaagaccaaaggggcttacatc
gtgggcgataaccaagcacaaccgggatgtgaagcctgggagtttgggct
ggccacaagtttgccatgagaattagtcccagtggtcccttggtggacgc
caaggaattaatgcctctcaaaactcagcggcgccctgggtggattgcac
ttcgtccctccgcttcagtcaggattgattgtgcaggctccacgacaggc
tctgggctccgggctgctgacacgcaggttcccagggagtagttacaggc
ctggtctgtacgtgctggtgggtagaagttaagtttaaactaccgggcaa
aataagcattcggatttctctgtagaaacgacgagctcttaaagaataat
cagtgtagccgggcggtgatggtgcacgcctttaatccctgcactctgga
ggcgaggcgggcgggatctctgagttcgaggccagcctggtctacagagc
gagttccaggacagccagggctacacagagaaaccctgtctcggaaaaca
aaaaaataatcagtgcgtacccattccatattttcagaaaggaaaaaata
gtaataaacaacgggacgatggagctgaacatctgtccgtgccagtactc
aagaatgggtcactgtgtgactccaactgtccccacgtgggctttgtctc
cccggccacactgacattctcaacagcaagtggattattttggcactctt
ttgtccgtctctcaaagtgcctattacagagtcggttaggtccaaaaaat
aaaaaataagataaaaacccagacttcctgactgacctggcgtcactgaa
gttgcctggctgagaactccccttttgcttactaaactcctgccgagaag
cggaacctgggtctcactctcctccacacttcgctttcctcccgcatcca
ctgagtccctctccaggttccactaggagtccagaataaagcacatctcc
atcgccgcaggaaacgtccgcccgcccgcccgccggccgcatgcgcccct
cgcgcctctgcggagagccactcgctcacctacgtcccactgctgagcct
ccgcctctgtcgccgccgcctctgtcgccgccgcctcagccgccggtgaa
acccgcgaagccagacgtccgctcgccctaaaggcacttccggcgcgcgc
ggtgacgtcgcccggcgcgccagcctccggcccggggccgtcggggtttg

>NM_172670_up_2000_chr2_92075696_r chr2:92075696-92077695
aggctgattaggctccagagacaaagagcagaggtgtgcgcaggcttggc
gggcaggcaggaggcccctcccttttggattcctgcctggacctagtggc
aaggctgggctgcaaaggcctcgggataaattgtgctggatcctcacacc
ttcggtgtgtcctaaaccatggggagaagaaagaccagttggacaggccc
agatgaggacggcagaatcctagagagggttcgggacaggtccaaggtca
caaagcaaagaactggctcaaatggttggcaggagagggggagatctcag
ctcctaaggactaggctcacttgggctttcctttccttggaagactccca
aagggcttcttgaaggtccagcagattttttctgcccttccctctcacta
ccccacccacagtgctgaagtttcgacaggatccacatgagtgacccaag
tgggatcaacagagttagtatctccaccagctcacctctctttatgaaat
taccttggtctaggctctgcctgtgaccctccgtgctccttcacattttg
attcccacaaccattgctctgggttgagggccactctcatccacccctga
cccagatcccaactgcacagcaggctgaggatgacaatggagcaccggga
ctcaaagccctgcacaccagggttttctcttaattcctaaaagtccaaga
ggcggctttcggtttccatagcaaccgctaaagacctacaggctgatcct
catctcccagagaaaggcattccgatcacgggagccagccccaggctact
gttgatggatctgcctccctttatacaactggactttcccgctaaaaggc
ccagcttgagctgctggtgaggcccttaccttaaagggcaggtccaagtt
ctcacccagtttccatacacacattgaatgcctggaatgtgcgtggaggt
gtgggaggtgggggctacctcccagaacaaacaggcaacttcaacttccc
ttgaggacctgggaaaataagtaagagatgtagagaaaactacattccag
gaggaagggcaggggcaggtcttgaggtagaagacccgccacagctggga
gcctacaggagcagtgaaaggctgcctgcctagcaagtagccaaaggcta
taggtaggttcctttcactcttcagggacaatctcatcttgtgtccttcg
ggtgatgtgaggattacctgagtaaagacttggcaaacacttagctcagg
gcttggcattcagtctgtgctgaaccgaccgtggcgggtctccttcacag
tccagagctccctgcacccctacagggcaaaaggcgtgccggaggcccgc
tgaagggtggagagaaaagggaggaagaaatccaggccttggagcccggc
acaatcacagctttctagacaagagtgggggatgcctggccctgccccag
cggcaaggaggctcttggccagcaggaggggaggtggccttcaaaagggc
acagtgcccgcatcttccagtctgcttctgggtagggctaagggccaggg
aggacgcctgcaggctacaggtggccccagcaggcccagcctcctgtcgt
cgaactgagcaggtgtccctaacctctgggccggacattcctatcccatc
cccactaccctcagcttcctaaacttccgcggtgtgtttgccaattcttt
gagagtcatccgttcctccccttaggaatggagtcccagagccaggaggg
tgcaggtagtgggcacaggaccaccctgggtagccgtccccaaggccttt
agccctccccgtgccatggtgcaaaaccaccctaaaaggggttgaaggtt
cccagaccgtgcggtgcaggggcggggccctgccgggggtctccccgccc
cttccagctcagctaagcaaaggtgaaacctgagcccaggttgggggcgg
ggctagttcgcgattctgaccgggacctgactgcagggcggtcgcaggag

>NM_025492_up_2000_chr11_83163686_f chr11:83163686-83165685
cggtttggggaaggatggagagataatgtctcagattttgctcagtgagt
tcttgaaggcaaaggcttggggcaggaaagctagcaggttcctagggact
gtggagagaatgggtacctcccagaatccagcaaaatctggttctaagga
aatgccttgattggggaacagaaggatggaggccagtgctggccagctga
gggggagggaaggcaagagaagggagagagagaggaaacagtatctggta
cccacaccagccagtggcttcagtgacagagaattctcagcacaagccat
agagttggatgatgcctgtggccattaataatgtcatcaggacattgaac
cagtcctgcatcccctaccttttggctaattgggtgaacacatggtatga
agttgggaccattgctattagacattttaatctttgaccagccagataca
cttgagctgacctttgttcaaccttccaaaaccctgctccctttatttat
acaagctaggatgttccagaaggtcccaacagagactcatatggatgatt
taaagtcatctgtattgccaaaaatgatggatcttgtaccaatccatctt
cctctccctccctccctctaggatctcatttatagcccaggctggcctca
aactcacaatcaccaatcacctatctcagattcctgaatactggaagcac
aggcatgcatcaccttttggtatcaggcttcaccttgttctctgggcatg
ttctatgaacagcgggaagcagtgcttgggcttgctaataaatgcagctc
attcttttccgatgctgaaccctctctttggatgggaaacattccattcc
aagctttcacacattctcagtggggtcccctctccagggggttcctgggt
agcatgtaagtgcagcaggcatgctgcccatattcccgtaagattgtgtg
tttacagagctagagagatggctcaacagttaagcacactgacagcttcc
aaagatcctcagttcaaatcccagcaaccacatggtggctcacaaccatc
tgtaatgagatctgatgccctcttctggtgtctgaagacagcaacagtgt
acttacatatataataataaataaatcttttttaaaaaaagattgtgtgt
tcacgttttcactgaaagctggttttattctgtgaccttttattctgtga
gaacaaatctttatgtaatctcatgctagtgttatttttatgacactaca
attttttttaaaaaaagatttctttatcttatgtatgtgtgttttgcctg
cacacgtgtgtgcgccatgtgcttgcctggtgtctacagaggccagaaga
tggtgccagatcccctggaactggcgtggtagacagttgtgagccatcat
attggtgctgggaaccagtgtcctctgcaaaagcattgtgctttcacctg
ctgaaagatctcttcagctttcaacacacactgaaattccataaaccccc
aaattaccctaagaaaagtaaaggacaaagggctggtgggtagatcgagc
ctggggaggcagctgagatgaacagctggaacatttgggtctcaatttcc
taagctttgttggcttaggtgtgtctgtcaaggaatagtgggacttaggg
aatgactcaaggatatgactccaggtgcccacatctaggtgtcaccccca
gcaatggcctaactgaataactgtccctgtaaatgactgctgctgaaggt
ctgataggttttatatttatgtggaagagctgggattcaaacccagccta
ctggggccaaagctatcctcactgaaatcttccctggggtaaggtagggg
gcatgtggggtttgtttgaatctggagattctagaaaaggcatcggtctc
taagcagagcctatgggcagctgagattctagtcccaccccctgtgatct
aacagatgccctagaaaccatgtggagttctataggcactgggcatccct

>NM_205769_up_2000_chr3_19036605_r chr3:19036605-19038604
gagatttgcttcagtaaattatggtacttcacaatttatattccaggtaa
gccccgtggcaaaggctcaacagcaatagtggagcccgagtaaaaacacg
tctcctgatggtccgatgggagggatcttgagggccaggaggttagcaag
agcccatgtgtgccacttcttcccccagggaccctccctgacttctcctg
gaaagcccataggcatgtctctctcttacttcctcttcaggactcattgg
cctcctttccctctccagactggcacttaagctgaactttatgaatgggc
aaagaattggtcaggaatgaaagttaaaacaaaacagagaccaacaaaca
aaaatcccaaacactgaggtgaattttaacctctaaaatgcccactgtaa
caatagtgaaggttctgcaggcctcctggtcaatgtaaacccacttttcc
tctaaagcacaatttgatcattatttattaatgaatcacacttctcctgt
ggacagaatccttcctgtgttctcttctatcagaaatgcatcccattcat
tcacctatgagctgacttttctgcaacctccagtgtgaaaacaccttcct
cttgtttcaagaagagttatcaattagtacaggccccaaacaggggtgga
aatctgcattgcattacttgtgacagagaaaatggcagacataaccagaa
acagggaacaggaaattttggataaacagtagtggtggttatgaagcagc
tgaagcgaatcccagacactagagtttgtaacagcatcttgaattgcagg
attaaaggtaactacttcccacttagacataatctccattcaactcaaaa
tttgagagtagatttatagacatggcattgtgttctataatagtgccaga
aagcaataactaaagacacttgtggtgcacatttgaatgtggagaaaaga
acagaacacataataaataacttgagtggtttgctctgcataccatcatg
gtttcacagtacacggaggtgaaatgaatgattctcatttacagactcaa
taactgattttttttcaggctatcaaacagcttaagttttttcaacacaa
gagaacaatgcctctctcattgggtttgcggtgtagactccgaacagagt
gtttaatatacacagctcaccctgctcttcttgggggaacagtcctgatt
aactttagattctaagagaaccataggaggcctgagattcacttgaaact
gaggcttttaagagactttgtttatggccttcctcgttagaatagctctt
ttcttgtgaaggaaaacactaagctggtttcaaaaaaacgtactggcctt
gtcttcagctccataattcctatgtatgctcttgggagggctaagtggat
aaaaactcagacctggttgtctctgtcccctagttcttcattctcctcca
ggcagaaagatggcaggccatagtaacgacagatttcagatactgagatg
tttcctgagaggacaacctgacagaagagttaggtgggggtgctgaggca
ccaggaaatgtccagatccacccctttaatggtaactaccttcttggaag
ctctgcactccccacctcttcttctttcccctcccactctctgtctcttt
tctggtccgtatctggcctatcatagtaagaggtcagtctgttttccaca
cttggatagtctcattcaaaaatttttgtcaatggacaagtcataagaaa
cccttccattttcgggctcgttgacgtcaccaaggaggcgataaatatct
gttgatataattggatgtgagattcagtgttgaaatagcagaactctgtc
cctcgctccttggcagggccctattatttatgcaggagcagaggcagcac
gcaatcgagctgtcaagagagcgtcagcttattaggcaaatgctgcgtgc
tttctgaagagggtcgacattataaaatctcactccaggctctggtgtgg

>NM_033565_up_2000_chr11_53101675_f chr11:53101675-53103674
agagtgaataaaacgaggaaaatgagacagtagctgagtcccagctttta
tctctctccctcctgatctgcccagatgtgaacaactgcattaggctcta
gctaccatatcgtccctggccaacacagaagattgtactgtctcaaatag
caagccagtcatccctcatcaagttgcttcatcacagcaacaagaaaagt
aactatgggaaggcagtggtcgtgcacgtctttaatcccagcactaggga
ggcagaggcaggcagatctccaaattggaggccagccagatgaacacaga
actctgcctccccaaagtaataactagccctttcccatgcctcccccccc
ctttttttttagtttgaaacaggactttgttaaattacttaagttggctt
caaacttgctatacagtttaggaatatttgctgaatttgcaatcctcctt
ccccaagctgcagagtagctgagattacatccatgtgtctccatcctcag
tttgggcccctgttgtagcattcaagtggctgtctatatgtgagtgtgat
gtgtgaatgtacctgttaaggaaagatatatatgtgtgctacagggatag
aatttaggtcaccaagattgtgggcaagtgcctttaagccactgaactat
ctcaccaccaccagtatttttcataaggaagtagaaaagatggccaggca
cactgatacacttctttaatcccagcacttaggaagcagaggtagaggca
ggcagatctctgagcaccaagcctgcctgttttacaaagtgagatccagg
gcaaccagggctacacagaggaaaccctatgtaaaacttaagatttattt
agtgtttttctttttgagacaggctctcactatatatccttgacctgccc
agtgttggatatgtatatcagcctcacagaaatcttcctccctctgcctc
cagagtggtgggattaaaggtgtgcgccagaccatacctcgatagtggtt
ttgagacatggcttagaactcgtgtgtagttgagtggatttccaaactgt
gaaattacaaactacaaataacgagtgaagtgtttcaagatgttagaggt
ggagaatctgcatgaggtaccatcaaataaagaaagcagataagagacat
gggacaccaatgacaggattgtatgtttttcagatgtagaggaagaggac
acttttcttgcgctactattactggattctaggaaaccttaaaactttgt
ctaattactgattccaattaaattatggcttgtctggactagcaggatgt
taagagcgatggtgtttgtgtgtgtgtgtgtgtgtcgccgtgtgttgttt
tgacagggttttcttagtagctcagattggccttgaatccactaagtagc
ccacagaggctgatatttatttatttacttatttatttatttatttattt
atttttttaagacgatgcagggccggcttatcctcccacagtaagtcaca
cgcagcagtggacgacgtcgctgcggacctccacgtcatccttccctctc
tactcctgcggtgcgctgcgggacacgggcggcagggcctgggccttcac
ctgcaccccaaaaccggtcggccgggctgcgccccgccccgcggcgcctc
cctagcgggctgcgcaggagggcgtgtgccccgggccgggttctgtcccc
gggtctgacgctggtgcggccccgcggaacctgctgcgacccgcgcttcg
catccccgctccccagccccgggcccaggcgcccccgcacgtcagcccgc
gcgtcagccccgccgacgccgcctccagagcagcagcagggccgcagccc
ccgcgctgcctgcgggaggggcgcggcctggtcacgtgacgctcgcagca
gcccggccctggtcacatgggccgcggccactgcgtcagtcccagtcccg
gctgcgggagtcgagtcgtcgccgccgccgccgccaccgccgcccccagc

>NM_025679_up_2000_chr3_102421708_f chr3:102421708-102423707
gaactcactctaaagaccaggctggcctcaaataagagatctgattgcct
ctgcttcctgagtgttgagatcaaaggtgtgcacaacctcccagctgtgg
tttatactgtagaattaaaagtctagtgtatcactgccttttgtccccac
atatttccacaagccctgccccttctatactcctatttatggtcatccca
agacaataaagaccagtaaaaaatgatgtagagttctatgcactagagag
ctgtagttcttgggtgtgtggcactgcatgagggaactggcatttcagtt
gtgtgtcattgtatccctaggtatcaccctaacagccactgccacactac
acagtgtgttcttcagtagttttgcttacagtcccagagttctacaatct
gcacaatctaaccttaaagcattttcagcatcccaaaacaccatagcttc
attttgagacccaaagtactagtctctctcttttctcctctcttctcttt
cactctttcatctctcttctctcttctctctctctctctctctctctctc
tctctctctctctctctctctatctctctgtgtttctctgcacacttgca
catgcaccaagtccttgagacaagaccaagggcccaacagctacaatcca
atatataaatgtaaggaattaagagttaaagaataccagggagacaaggg
ggggaaactaagtgaaatgttagaaacaaataaactagcctgttcacagt
tgggtattctcatgcacggtggctgggagcatcaggagaggcccctccct
tctcacctgagacttatactgctggcaaccgaaaacttgtccccacttca
gcccttcctaatgtcctaacctatgcccacatgccttaggtaagtttatt
tgggctaccagtacaaccttcaagtgtcccccaatttctccagaactgag
gggatctttaccccttaatgtccagctcacataatctgagccctcatcct
gtgtgacttcaagggggttgtgtactcctcaagtatttctaagagtcctg
ggaaacgctcctcacaaaacgtttgcaaatatatcctggtctttgttgta
aacttattcgaggctattattctgttttcccaaagttgttttccttccga
atgaaaattatttcatcttcccagaggcaacctcttaacacagttttgta
agtgtaaaatttttacaataggcatttccccaaatcacaaaagtacacca
aacatcacgtgtttctaaactttacatctgaactcaagataaaagagact
gtaggacagggaaaatgattctttaaaacacagcattactactattctac
tgtcctagactcttttggacaaaaatattttaggaaagaattccctgtca
gccaccgtactcgttaaacacagtcagccatagtgctgtagaatagcaga
atagctcccaaatcaaaaggcttccaacattgcactaaggaaagattttc
ctttgtgtatgtgcacacgcgtgtgcatctaactgattgcatacacaagt
gcagttgtggaagtcaaaggacaacctcagatgtcattcccagacactgc
tcaccgtttaaaggaagaagggagggaaggaaaaaaggaaaagggggagg
tgaggagaaagaagagaagaaatggaaggagggagggaggaaaggagagg
ttccggtgtattttaccacttattgggggtgagtatctgtttcatcagtt
tgttacaatcccattactaaataacaaactacatcaatcaaaaccagaag
aaaagttgaactaagaccggaacagaaataacttcgtgaaaaaccaggat
gtggcaccaatccgacctctgctgctccaccctagaaaggctaaggctgt
ggcgaagcctgagggtaaccaagagtccacctctgcgcaggcgccgaccg
agatgccaccacgcctttaaagtgcacccggaagtgacgcgattcgcgct

>NM_030215_up_2000_chr13_32279661_f chr13:32279661-32281660
ctgagttcaattcccagcaaccacatggtggctcccagacatctgtaatg
ggatctgatgccctcttctggtgtgtctggagagagcaaccgtgtactca
cataatatatatatacatatatatacatatatacatatacatatacatat
atatatatttacatatatatatatatatatatatttaaaaaaaaacgctc
cccaatcatctctgattgggtaataacaagctgaccagcctgtggctgag
cagaggagataggaaggctggacttctgatctcagccaggtagagagaga
aggaagagagggacaagaagaccaatgtttgccatgaggttgatatgaaa
gagcagtcatgaggacacacatggaccagagtgagccaggggaagaccag
attggcatgttaacagggcatttgtctgggtattatcagccttagagggt
tagaatagcccagaatggtccagcttaggcttgcttcttgttattaaact
taatagttctttgtgtcagctatttgggagccagaacgggaacagatgag
ttctacacttaggtatgtaacagaatttgtaactcacgtcacattagcta
ttgccagtttacttcatagcataagataactaaaccttcagtgggaaaac
agtaaataaaaagtttctactgtaacttgctgtatactgttgggtggtaa
agtaaatacacactcaaattttgacaagattcataagtctttgctttccc
ttaacacatttaatttctgattatcagcaataatcaattataataaaatt
ttgatgtttttggtagcccccaggtacaggttgagaattccagccttagc
aacttaacaagtcacactcctctcaatctacctatatgtatttaaatatt
ttaaaagatgtattacatttatatttacatgttttgcctgcatgtatgac
tgtgcattacctaggtgtagtgcccccagaggccagaataaggagccaga
tcctctgacctggtgctgcaaactgaaagaggaacctacaatagcagcaa
gtgctcttaactactgagccacctctccagctccttttgcatctttccaa
ggagtaacttacagaaaagcataataaaatcataagcagtaatacatgga
tgtagactaccacactaactttttaaatttgcttttcaaaagtaaaaata
caattttgtattatgtagccctggctgacttggaactcaaaatgtagacc
acgctggcctcaaactctgagatccacctgtcagtgcctcctgagtacta
gtattaaaggtacacagcactacacccagagaatatacatttataaatgc
ctattgtactcatttcctgctcctgtctgctggaaatacctttaaggact
gcctgccatcattttgttattgggatacaacggtgattttcagtttacga
ctattatatcagctagagataactattaagcaagtactttgggcgacagg
tcctaaagtaaaattaaggggcacaggggagggaatcccttttattgcat
ttccttgagcagccttcggaattgaactttgtctacctgtgtagctcttg
tgtgtttatgtcgaagccctttctccagcttcctaggcacttctggggta
tttccacttcgttttagttttattacaaatattctccctgatgacagcat
ttctagttccgcacccagaaggccaaaatcctggaaagccaggttcccaa
gttccctccgcttgggttttactcgaaggcggttgtttccggtactgagc
aggcatgcgcacgcgcaccacgcctatccaagcagcgccacagaaaggct
cttcccagggaccgaagaagacgagagggcctgttgtgacggagaactac
atttcccaaagttcaatgcgagaaattgccggcggcgattgggggcatcg
ggttgcggagtcttctgcccgctttggactacacttcccgacacgactcg

>NM_172563_up_2000_chr11_90211984_r chr11:90211984-90213983
gctggggttacaggcccatgctgctgctgctggaggctgttcttcctccc
tccctcccttttcatgttgatgcaggggaatccaagcttgtatcttcatt
cttatgacccaagtgctctttaatccactgaataatctcttcagcttcca
gcggagtcccttcttttctgagaagcaaaccgactgaagggttgggaagt
ttatgagggaccactggctccaagctcacctcaggcgcttctctgcactc
tccttccagtaacagatgcccacgtcagctctctctgttactgggttttg
gagtccagactttgtgtgcttctatggcatcctttccctggtatagccag
gtcttatccatccatcatctcaccagccccagcccagtcaatggcatgca
gtggtgctcactgaatgtacaccgcatccaccccagggctcatgtttctg
ggatctgacatcacaagagcatctcagaatgtcatcttaccattcacttt
gcccaggtgttagcaggaggaaatgaaggccacgggaccagccgtccatt
tacccggaaacttctgctcagagaaagagtcagggctacttatcatgaac
ttccagtgcccttggccagggtccggaatttcctgaattttagatttctc
ttctctcctttcttatctctcattttttggtagtggggtgggggaggggc
atcccagtaatatttgcaccccaggaacccagtctatgttcacaaaagcc
tttctgcctcattgaaaagcttcttgcagacccttccccacaggtctgag
gagacagctcactgtgatatagaactagctagacatgggtaaggccatac
attcaaccatcagtactgcaaaaaccatcccacatgctcctccacgggtc
agggggacttagtgctggatagaaatgtgtaattggtgggtgggtggggg
tggaaagtggaaagagaagcgtggagatgcggttcgtgtgtctcagttct
cctggctggggaggcagaatgcctacattccaatccatccactccgccaa
ggtgttctcccccacaccctcagcagcaaggtcaaaaaactggccttttc
acagccttcaaaaggccagagggatgtgctgcagccacaaacaagattcc
cctaatcttttaacaaagagtttacaaatttattttaattagtattcaga
ccttctaagttagcctaattacagccatgctgggccttttaaatactcct
aactttcattccttgtgtttaagtctctcctgctttccttccattgcaag
caaatgtctgtcttgttaattccctcggacagcgtgggagacagttcact
tcagtctgcagctcctgtctccattctacgtttttgcacattgtttggaa
ttcaggaaagttgatatcttaggtcggatatgcagtggggctagaaggaa
agtactaagctcaccaggagcgaggaggagaaatatccagaagtcattcg
cttcaagtctatccaaatctcctaaacttgtcctggggagctttaaaaaa
cattgctagccaggacatcgccccgggggttgggggttctaatttaagtc
cggaatgccacttggccatcttttaaaaatcatcttcttttaaaatcacc
aatttatttccacattgcaaaccactgacacgaatttctcattgttctgc
tctggggggcggggggggggaacggagggggaagggctcgcgtgcaaaag
gagtcagggtgagagttagcgcgcgttattcccagcgcaaggcagagagt
gaagcaggaaatctggcacctgtgcttttcgcagcccaccaacgccgcaa
gggccggaaaaacagcgcgtgcggcgatgctacacacgcagccctggggg
ggcggggtggatgggcgggcccgatttgggccccgcccctgcacgcctat
cggcgcgcggtgcgggccctgacgtcactcttgtcagggcagcggcacat

>NM_133765_up_2000_chr8_120960648_r chr8:120960648-120962647
gatgtaaacagagcaagtgtcacgctttggaatggaagcacgcccagcgc
tgtagtgcccagcctcctctgccagctgcaaaggttgctgatgcaaccac
cagtaccttctgttccctctcggcctcaggttcctcattcttcagcatga
caccttgtttgtttttattttacaggctcgcttggagagtaaacccccct
cccccaacctgctgcttgccacatccaactggtgtttataataagccata
acctttgctctggcatagtccccggagggacaacatgggacgcttcttag
aaggagtggttttgaagctggggagaagggtgtgaggtccccacagattg
ggaactgtgttcttcagggcacactcccgctccctcccgtccccaatcca
gtgaggtgatggaccaaatggaggtgagacagaagccagggctagaatgt
gagaaatgtgacctgggcagtcagagaggccaggaggtcagggaatagct
tacagtgaatgagcaatgcggaactcgccagcattttgtttacagcatct
acacacacacacacacacacacacacacacacacacacacacccctctca
cagttgttcagtgaaggctgattgacagcccatgaatgatagaccagaag
ggttcatcttggagcagacagtctagggtctcagccacatgcccacaaag
agcttaccctcccccgtgggcattaacacacggggacaagaggcagcgtg
tgctcagctacacttttacacgatgttaatattatcaggtaatttaagtc
ttttttgttttgttttgttttgttttttacatgaaatcttgccgcatagc
tcaggttgtcctgaaaagtccccaccctcctgactcatctccctaaggtc
taggattacaggccaccaagtggagcctttgcttaatgctattgttaatc
aatcaacgaatgcattaggtaatatctgtttgcttgttgggataatttac
tgagcggactgctaggaggcacagggtctcacgtagcccaggctggccgt
aaagtcactaagtagccaagagtgaccttgtaattctgatcctcctgcct
tgatcccctagccccaagttgggatgagagaccgccacgcaaacggttaa
ttttaataataaaaaataggcgatattgttatatagggtcattaagggca
gagctgcggaggataccccagactactcttttcctgagagggaagtttct
agacgccttgtgctgcgcggggcaatgtgagctggagagcaggtttgggg
acaccaggaactcccacctcactgagcaccagacctttccttttgcaacc
aaggtaatcttggcaagttagtttagatgtagtgttgctaggcgacggta
gctttggtttatggtttcccttgccagattttgttcatggcgaggccacc
acctgtgcaaaggccctggcagcgagcttgctgctaaggagcctcgttag
cgcagtaggtagcgcgtcagtctcataatctgaaggtcgtgagttcgatc
ctcacacggggcatcctgcattgttttcttgcttaaggtaaaaccccttc
gttctaccctgtaaacggggtcagaggtgggacttgtgggaggggtgtgg
tcatgctaggagcggggctttccggagctgaacccggcgaccctctttta
gtgagcagctgggcgtcctaagtttctagccaaacgttttgggggcggag
cctggaaatagggtgtggctccatacaagggcgtggacctaacacgtagg
gcggggcctactgctcaaggggcggggcgaagcgtctgggtggggcttgg
aagggtgggagcgtctaggggcggggcgagtcttcatgggggcgtgtgag
gggttggggtcggagggcgtggtcacgcttggggtggagcttgaggagcc
tgcaagcgggactacggctgcctggccgcctgcgcagagcgctgtgcgtg

>NM_172577_up_2000_chr12_53928950_r chr12:53928950-53930949
ttatttataataataaataaatctttgggcctgagcagggctgaccagat
agaagcagaggtactaatcaattccctaaaaccacatgaaggctcacaac
catctgtacagttataatgtactcatatacataaaataaataaatcttta
aaaaagatcctatatttaattagtaaaatatagttctcaaaaccttttat
ttgcttagtgatagaggagcaggagagagggcttttttgtttttttgtaa
ccaacttcatttttgccattagttttatttttatttttaatgatttgatt
ttgagattttaatatgagtacacgtttccctttcactccctccacattct
cgcttggactctttcttgctgtctttaaatccatattttttcattaattg
ctgccccatgcatatgtttatgtacataatatacatttctaaatataacc
tgctcagtatgtataatatgacttgtatgtatgttttcaagcctgtccat
ttggtattgatgaatattttcaatctggaaaattttattttatttttttg
tttttttcaagacagggattctctgtgtagccctggctgtcctggaactc
actctgtagaccaggctggcctcgaactcagaaatccgcctgcctctgct
tcccaagtgctgggattaaaggcgtgtgtcaccatgcccagtggaaaatt
taaaaaaacaaaccatttttgtgtatctgatcacataagcaacacattta
cccaattcctcatggtatgtaactttcctagtcaggtggtacaggcacat
aactgtgtgtacatgtggtgtgtgtgtctgtacatatggtatgtgtgtgt
gtgtctacatgtggagtgtgtatccatgtggtatatgcatacatgtggtg
tgtgtatgtgtgtgtctatgtggggtgtgtgtgtccatgtgggagatgtg
tgtgtgttcatgtgtgtgtccatgtggggtgtgtgtctgtacatgtggta
tgtatgcatgtgtatatgtggtgtgtgtgtgtgcatgtgtgtatacatgt
ggtggtatgtgtgtgtgtgtgtgtatgtatgtcagcagatacatgcaaca
ggagtgtttggtagctagaggttactgttggggatcttcagttgttctcc
attttacctttggagacaagacctataactgaactgaactgtttggctag
acctcaccaaccagacagctccagggatgtgcctatctttgcattctcag
cgctaggattacagacccagactaatactgtcttacatgtgcagggaaac
tggattttggtccttaggcttgcatggcaagcactttactgactgagcca
tctccccagctcactaccaccgacatttaatagctcaaagaatgaaaata
agatataagtattcatttcgtatatttgatttgacattgtattattttaa
attgcacatacccatgtttttgacagagaacaacggcagtttatatggcc
cagaatatatgcattaaacactacgttttagaaataacagcagcggggtt
tccacagtactttctcttatcatctccggcctgtcaggggtgtggtgagc
gttctaaatatctgactcctgtgtttctcttatactgcagtttgcacctt
gtggttcactaacaggcactaactggtacttttgttttgtcagtgattct
aaagagctagtgtgagttaattccacattttgtagaaagaaataagcagg
ttattggtgctcctctttcatgtctacctactgttcctaacagagaactg
cttaaaacaggtttctaggccctaagcccaaagaactcggctttctgaca
agtctgtcatattgtgcgcagcgtggtgaccctgtgaactgggcacagga
cacttgaataacaagtcctttatggttttcagtaagtaaaactcagttta
ttatgcatgaaataaaagtccaaaaccacttcccccgcacagttactgca

>NM_021304_up_2000_chr5_29407017_f chr5:29407017-29409016
tgtctcaaacaaaacaaaacaaaacaaaacaaaacaaaacaaccaacgca
aaaccactccaactaaatggaaatgactccaagatatctaactccagtct
aaaaggcctagccctcaggaactgaatatgctactgatttgtgcctggtt
ctgggttttgtggctgggtgttggcagtgaaggggtcaacgtttttttgt
tttgttttgtttttcgagacagggtttctctgtgtagccacagctgttct
ggaactcactttgtagaccaggctggcctcgaactcagaaaatcacctgc
ctttacctcccaagtgctgggattaaaggcatacgcccggctcggggtca
atgcttttaaggaaaaggtgtaatgatcttcaattaccttggagacaaaa
gtcaagaaaagctttgcaggctgaagaaatggctcagtggttaagaacac
tgactgctcttccagaggtcatgagttcaaatcccagtagtcacatggtg
tctcacaaccatctgtaatgggatctaataccctcttctggtgtgtctga
agacagctacagtgtaatcatataaataaaataaataaatagttctttaa
tcaaaaaagaaaaaaagaaaagaaaagctttgcacagtctcaagggagaa
gcaccaacttcctttagaagccagccaggagcaaagggcaggcacagtct
ctgtgagcgctggagcacagaggctgtccttagttgcttgagagagtgga
ctttgggtttcaggggaggtgtaaataccctaggctaccaacttgggctc
ccgactaatagatgcagatagaaaggtacagagtctaagaaaacggaaca
cgtaccagcattctcatttaacttgtcagaaactgaatgcattatcttcc
tcttcaagcctttccctcctgtggtctcgcccaggaatagacacctgcgt
ttatgctgtctggaacctgagcgtcattcctgtccctcctctgcctcagc
tttaccctactgaagagtcctgccaagtctaccttctatcttgaagatct
tcattcctctccctgactgccccagtacagccagctgttttctgtgccct
caacagtgtctgcgtggccccttaactcctttctcctcctccttccctaa
gtagcctgagggtttcctctgccctcagaaagctgttcagcacctgctcc
ttgactacccacacctagacacacatttctttttggcttctgtaagaaag
gccctaactccacattttcacttatcccacttgcctgggaaactcctact
cattttctgccattgaaagtttaggcgtcattttcgccgacccccaaata
gtagcagggaacactcccttcttttaatcctaagagttcgggctctggaa
catttagatctcatatagatttttcctttacatatgttgatatatccgtg
ccttggctggtccctggggcgtttatatccactgcctgctgcatagctgc
tgaacaaatcatctgttgcgctttttgttggtggggattagtaagagacc
acgtagagacatttaacctagggagtacaatgtcagcactgagcggctga
aacctgagtatgtatcaatttgttgggcagtgcttgtgcccagtgtgtga
gggtcacggtgaatggctgtactctgtgactgagccacaggagtggctgc
gggaccttcccaggatgtctgattcagccttcgccatccagaccgcaagc
accaagatggcagctgtgggggcgctgcttgccctagggattcagtgctt
ttcaccacgaaggggaagccggagtggaggatcgtgggcgactccgctac
tgccgctggggctagtgaggttaggcagacagccagacaccgcccctcgc
ctcagaactggcggtgggcggggccgacggcgggtgggatctgcagaagc
ctgccaatggcttgcaagaggcgggtgcacgacaaaccgcaagcggaaga

>NM_133691_up_2000_chr15_76129544_r chr15:76129544-76131543
tttgcttggaactcagtggaaaggtagaccagcagggcctccaactcaca
gagatccaccttgcccatgcttggaacaggcactcagaagcagtgcttgt
taaaaaccattgactcttcacttttgactcacaagatacctaaagcagcc
aaatactgtcatcatgcagtctgatctctggctagttctagagaagacag
attcaacatttcagagtttttatcagcttaccaaagatttttctgaaaag
caaggtccatcactatcagagggtggtgcctggggttccccctggtggtg
gtggtgagacccagcccactcaacatcctgtgtgtgtgtgtgtgtgtgtg
tgtgtgtgtgtgtgtgtattttcagagtctctagtgggcccatctaattc
taattcttgaagaatattggccaatgtgattatcgcttgttttcttgaaa
ctttcaactttatgggttttctgttttgtgttttgagacaggatctctct
atgtagtcttggcagttgcttggaactacttggaaaggtagaccaggttg
gcttccaattcacagagcttctccttgcccctgcctctggagtgctggga
tcacaggtatatgccaccacacatagctcaactttatttttcaacttatc
gaatcgctcatttgcagattttgttttgtttttttttggggggggggtgt
ttttccagacaagagtttctctgtgtagccctggctgtcctgaactatgt
agaccaggctggcctcgaactcagaaatctgcctctgcctcccaagtgct
gggattaaaggagtgcaccaccaacacctggccgttttaatttttctctt
ttttaaatggggaaatctaagttcatgatctttattttcttgtttggggg
atgcaacatctttaggtatcttccatttcctttgttgtcttggtttcttt
tcatgctcttctgcttggtgattctggctggccacttttgcttaagagtg
agatgctaagctgggtctcagcgcttcgttcccaggaggagctaatctcc
aggcactgttggcagagccagaacgactagtaacctgtattagggataga
agtctggaggcacctactttttttttttttttttttaaactatctgcaca
ttttcggagaattcaagacacaagcatcacacaccagcctgctaaggccc
tcccctggctccccagcattccacttctctgcccacttaggtttgctttc
agtagagctttttcctgtttaaagggggtaccgagggggaggaaaatatt
ctgccatgttttgctaaagatctctatattaaagtctgaaaacccgaggg
gtggaaaacgagaatggctatccggtggagtttgaaggtgcctgagctta
cagatgtggttggtgccttgcaggcagccttacggccacaaagcccagat
gaactacatatttacacatagctcaggacttggggactaacgtacacatt
tatgcccacaggacaataaccacaggacaggctggggagccatcttttgg
gggccatcttcgtgtcaacggctattttctcactaggaaagagaccatat
ttcaaaatgaatgaggattcctgactttagatggacaatgcaaaggacga
tgcatcagtctttttgtcttctgtctccgcagtctacgagctttcagcga
gtggactcaactaaaatagggtggtaggaaaagaggcagacggaactgac
tcaaaaatgtcgaccccccccccccccgaccaggggagggctctccgggt
cgccactccaaaaccccggcccgccccgtcctcctccggtacattaacgg
cctgctccgccccggaaatgcgtttcggtctccgctctcgtagctatgcc
gtacgtcgcgagatttccgcgtccgacgcccagatcgcgcgagactgcgg
agggagctgatgcttgtggcgcgcgcggcggccgcgacggacgcaagatg

>NM_019449_up_2000_chr19_3722016_f chr19:3722016-3724015
gcccacagaaatcgctctcttcttccactatgcagtgctctaggattgaa
ctcgggcagtcaaattaagcagaaagcatttctactagttgagccatgtc
tttggccccaatttctgttcttaaatcagtggctgactgggaaaagggca
cagatattaaggacatgatactggcctctgctctggtacacagagacctc
agccaatgtgattgaagggtgcattcctgagaggggtggggcttcttttg
ggtgcttcctctcagcctctgtcagagcattcacatatcgcaaacctcac
atatcacacacacaaacacactacacaccatgcacacaatacactataca
catataccatacataccacaaatgttacatgtaaaataaacatacatata
catacatatacacaatacacatatcacacatacatacacacatcacacac
acatacattacacacaaatacataccacatacactacatatcaagcgcgc
acacacacacatagacacatcacacacagagacatatacacactcataga
cacatcagacacacaccacacacacagtcacatcacacacacacacacac
acacaggcacaccacacacataggtacatcacacacacacataggtacat
cacacacacacagacacatctcacacacactcacacacacccacacatac
ccacacatacccacacacacataccaccttgccctttccactcagtgccc
actgagcccactccctgtggtacacccctccctattccagctgctctctt
ctcattacgcctcacctgacccctctatcctataggattgcatcctctcg
gggtctcaaagtctactgccattcccaacaatatgatcactcagccacag
gctcaccacggctaccacatgagactgtaaacactggtgtccactctgca
gccacacagcttcagagcttcctagtgtccactgtgtccctcctgtcctg
tgtcttccatgccccagatgatggcaccaccctctctctgttctttcact
tttatttttgagacagtatctcatgtattcacttcaaatttcaaacttga
gatgtagcaagatgactctttgaataccaggtctcttttctccacttctt
gtatgctggacttacaggtgtgcacagccatgaccaccccaggatcaccc
caggactctgctcatgacaggaagcacctgaccaactgcactacattccg
cctttgctcccttcatagagccaacaaaagcccaccttctgcttcaccac
acatacaaaagtcacacacaaaccaaaaacatatacagacatgccacaca
gacaaaccataccacatacacacactaaccacacattacagactgcatac
atacacgtacaccacacacatactacatacaccatacatacacactgtac
acacacataaaacaagcacacaacacacatacacacacaaaccacactac
acacattgcacacacatacacatacaccacacacatcacattcacatact
atatacaccgtacagccgggagtggtggcgcacgcctttaatcccagcac
tcgggaggcagaggcagacggatttctgagttcgaggccagcctggtcta
caaagtgagctccaggacagccagggctatacagagaaaccctgtctcaa
aaaaacaaacaaacaaaaaattatatacaccacacacaaataaaccacag
cacataaaaaccacacacacacacacacacacaccacactacagactgca
cacacatacaccacacacacataaacaaaaatcacacacgcatgcacaca
catgcaccacatatataccacacacacataccgcgcgcacacacacacac
catggacagtattaggaggaggcggcccacactagacggggtggggccta
ctagacagggcggtctttgatgaaggaagtcccaaccagctgctggtgcc

>NM_021715_up_2000_chrX_18296511_f chrX:18296511-18298510
atcacaatgatgaccctattcctgctccaccatcgcctttttcaaaattt
tccttttttaattaaaccaaaacagggtaatgttggcatttagtctaggc
tctgccccacagttaccaggaaatatccaggtgtgcctgactcattataa
aaggagctacttgccccatcctctctctttctctcctgcccttgctaacc
cttaccctcttttccctctctccccattcccctccccccttccacatgct
cacgaccagtctctactcgtctcttctcttgctctgcctttctctgtctc
tactaccctctcagctaccctccccatgccgtgaataaactctattctat
actataccattgtacagctggtacctcagtggaggaagggatatctcact
atgggcccacagaggcacacaactatctatcaactgagctgtgactccag
gtccctctcccatctcagagttagtgttggaagataaagccaaaagggac
agttggaggaggataattgtaattttattgtctccattactgggcttgag
gtttttataactaacaacagaagttatttacattctgctcagccatatat
ttctccccaagtgagcccagagcaaccttttttgcttaaaaagggaaaag
gaaaaatataatggaagctattaattttatgttgcaaaatagtatccttg
ctacaaaggagattaatacataagtgagtgaatgttactgatggaaaatg
aagaggttcaacatggtttcttctgacaaaaaagtagcaagtaatgacac
tgttgggaaaggagtgcagtggtacccctggttggagaagagcagagaat
tttgaatagtcctagaggcttgagatttggaattgacaggatgtctgagg
ttaatggtgttaaatttctcttggtgtaaacatgtcctttatggaatgtt
ttgcaattgtgtttgtgggtttgggaaagaatggcttttctaggggagta
atgaatgacagaaggcaaggaagtttagtttattgccatgagtgttatta
aaataatggcacaggaccagtaagatggctcagtgagagcacttgcctag
agctgatcctagcaacctgagttcaatcgccagtctccaggacatgcaag
atgagagaagagaaccaactccctcatgttgtcctctgacctccatacat
gtgcacacacaggcacacaggcacgcacgcacacacacacacacacacac
acacacacacacacgaatataatttgagagagagagagagagagagagaa
ttgcccatagtcttttagatgaacacgaagatttgagaaaaatgtaaagg
gagtgggcaaggtggatcagaaataaagaatatatatacaagtggctgga
aagtgtgagaattgtgggcaagaaacaatgattgacaaatacaaaataaa
tagttttcatatataaggaatacaagagaagggctggagaattagttcag
tgattaagaccacttactggagacccaagtttggtttgaaacacctatag
ctctgattacacccatctgcaactcttgtttctggtgatccagtgccctc
ttctggattctgctgggaccaaaacaggaagaaaaaaagtgtcattctcc
aggtggggaatcatgtccagtcactggatgccttctgtacacattgtgac
tctcccttgcctgaagttggttggttagcaaacttaaattcgttttgaag
gagttagggaaaggtggagtacactcagtgcaccccagagggtgtccctg
ccctgtggcagccctgtccagctctagcccggcgttgagcaaacccagga
gcagagcgtaagtgggcggggagaagtttcgggtaccatgggcagggcct
gcagctgctgaaccggccaatgagcgctctcaagaggctgagccaagaag
gaggctgagtgtgccgccaccactgcctcccaagtttcctgtagtggata

>NM_173737_up_2000_chr6_88348639_f chr6:88348639-88350638
atagttactgcagcactatgtccttaagggttccagagctcagggaagca
gtgagagttgtccaggcctcccagttgtgcctcagtgtgtgcggtggggg
tggggtggagtggggtggggtgggggtgttgatcatgtgtcactctcagc
acagcctccttcagcctcacaaaactctgcttcctctcacttacaggagt
attccggggtggtcatgacatccttgtgcgttctcggcttctgcttttgg
acacagtgacgatgcaggtgacagccagaagctcagaggagctgccagta
gatatcatcttggcatccgtgggctagaggtggcctaagccccactccta
tcttgtccaacactacgtcgaagccacttcttccctgtgaagccggtgga
aacccttccccagaccactgtgttaagaaacaatcaagagtcaatacaga
tttttttttttaattccatcctatcattcaggaatgctagggtagatttt
gtcaccatgcctgcaaggagagacaaatgaataaaatgttcagactttct
cttaatatttatactcaaagaaaccgtctcatccctatgataagtcagca
tgtatttcttgaataactgctgcttctgcaggctcgtgctcagggcctcc
acttctccctgaggcctcccttcaccaaatggagcgtgtgcatagcccct
cgggactgtcagtgccaagcttagggtggggttaaaggctagccgaatga
caacagctagcaggtctggtaagccactcatctacaggcatctgtagatg
gatgggtgtccaaaggtccttagagggtgtcatgatctgctctgggtcta
tgagtgggaaaaacagtatctgcattccttttgggctggagtaagaaatc
ctaggggatgcttcagggcttgggctttaaactcaaatcaggtggtttaa
actgttggaaacacttgaagaactggacctcctgtgaggctactcagatg
gctcagcaggtaaaggtacctatcaggacggactacccacttggtagaag
gagaggaccattttgcaatagttgccgcctaacctcatgcacacctgtat
actgtatgcacatgcacatgtacacattagaacagaggcctgcaccttta
agccgaatcccataacatgaagacatcaggctacacttgagcatcgttaa
gctgttttagctatggcctatttcatgactggtcctggctccaccatgta
cttggtcaggcatgcagtggtgaactaagtaacgtggtgtgaaacttcct
aacaggttataaagagatttctcatttggggggttttctcaagtaggtga
cctgaaggctgctccctaaagacatccctctgtcccccaccttccatccc
tctcctggggactgagcagttgctcttgcctggcctctctgcctcattcc
atccctttatgaaggcctctccaggctttaaaggaaagcctgaccttcaa
ggccacatcctgcttagcccttcctgactgtattcttcctgcctaatacc
ctccccttctactcccaggcctggtcatagcctggaagccattccattca
aataaacttcattaaagaaattggtgtcagcctccttttgtgaagattac
agcttactctagttttatttaaaggcttgcacacaccccacacacaaatg
ttaaaaaggaaaccaggtggggcttcctgacccttaggggtttgtgggaa
tagctagagagtctcaattcggatggccttacacattgagggtgggcagc
acaggttttctggcttcagattccggcctgggaagggggaccctgaggcc
tcctggggtgcctgtctcaggtcagtgcattttgtcttgcttcacctagc
cacacccccacctgtggggagggaaccccgacggcgcgacgtcacgtcgg
gggcggggcggggttaccgaggagcgggacgggcgtctcttaggcggacg

>NM_011021_up_2000_chr13_91057749_f chr13:91057749-91059748
tttccctttcaggaaaaaccgttctggatagcacaccaggcgctggccga
aagcccccgaggctcccaggcgtgctagagtcgcctaggctcctcctaga
gcgcacccccggcttcgcggcgcccagctcctgctaggcccggttggtac
ccgctgcccggcggccactgcagccccgccaggtcccgagctgcggagtg
agcgttctccggcgctctgcgacacccacgtagcccagaccctgcactca
caagcgagtgtgccccggtgcagacgcgcgcacccgggttgggcaccgca
ggactttgaaaagggctgaggacgaggaggaaacaaaactgccccagagt
tgcttcgccgcctcctttgtctccttgctcttccctgtcacacacagagt
aaaggacacagacacacacacacacacacacacacacacacacacacaca
caccctcgcatctgctctcgggcagcattttcaatgttttgtgtaagtca
attgggcgacgaacaaaaaaagccatttgttcggtattatttaaaacaga
cttcagagggccaccctttgtggaagctttatttgcactaaatgaataat
cttaattgcatcaccctcgaattaaaaatcaatgttaatcaagttgggag
cagtaaatatcagttttcattttgccttgggtagagggcatttttcttgt
gttgcaaataaaaatacaagtcaaataactttaaaggggcatcatgttct
gctgcaaatacaattgaaacggattgtttgggagcagatcagaaacggta
cagaattttgcacttaatttcctcagttatcatttacaataagaacctct
gggcttggcagccaagtctaaacagtagtaaattagtacaaatttatact
gattttactctaataatcgtaataaaagcttatagatttggcactaatta
cataaatgcctaatgatcttgaaaattactctggttagaaatatattact
aatctaaactttgttgttggctggctctgaaaaatcagaacattagaaat
ggttcgcttcacttgtgcaaaagcactttaaattgttcaagtagtttaac
acatccaagaggaaaataaagagcggttaactttatttactgccttaagt
ggctttggtcgtctagctgaacttagaaactttgaccgaaagagcaggtt
gggacctgggtgagagtgtaggcctatcgggcaggtggccctggaacgca
gcttctggagttctggaggaaggctcacttcatgaagtctccccctcccc
caaagcggacaggggaccttggcggggtggtggtgggggggcaacttcct
ctttattttctaggcttgcaatgggattggggctcagtaggccagagtct
gggtctctagagaaggcctgcagaacagtggcagaaatttagggtcgttc
tagagatggtagcttggctgcctggtgagctagggctttgactaccgcgg
tccagtgtcccctagctggcacgagcaggggcagcgggggcgcgggtgcg
gtgggatgtgtgtgggctgggggtggcgactctcaggtcatgcagaggtc
atgtcctgctttggtgtctgaactgcccccgttccagggacaccctagct
ctgatacacagagcctgtgaagcgagcaaggcaggacaaggaaaggggag
atgtgcccggagaaaatctctgggaagaactgaccgaggctcggcccaga
ggcccagggcgaggccaaggtggccgctgctgctttagcggctgctggag
gctggagctgcctgggctgcggccgccgcctcctcccggcaggcgcaggc
gggcgggcgggcggagtgggggactctccgggcgctgacatttgcaggct
gccctcctgattggtcccctcgccgagctgctcacgggttcattcatctg
ttaagcacctccccgtctctctaaaggacattataatgcaagaagccccc

>NM_176924_up_2000_chr7_23523219_f chr7:23523219-23525218
gacttatgaggactaccccacatggacgctgtctctgctacatagagcct
gatagagcctttcttctggtggtgcaagccttagtaatcacctcactgtt
cagtccccatgcacacctgcagagccagcgctaatgcgcaagatgccaag
gtccgctgccaactcagggtgcagctgaattcatttggaccacagctaca
gtggcttcttagttcctgtgcctctgaacagagaaacattcccctgaggg
gtcattttttgagcaagacaccccttcctctgcacatgtctctttttaaa
gaagattctttccattcacgtcataccctgaaaacgtcggtgggaggagt
gtcttccttgaggcaccttccccattgtgtgaaggttttcttcagttgta
ctggtattttggacaattgcatctgttatcactcaccttgtctgtagttt
taaatgctcttgggttcccaaactacacagtactccacttcgctgcccca
ctttctccgtctgctctccttttatacctggctagaagcagccggtgata
attcctctaccaaatcactccattactttgagattcaacctcaactcgat
ttttcttgggcagcatgtagcaagggtctttaccagaatggagcataaat
agcctttaccccaattcccaattgtctctattgtcccaagtctctattgt
ccacatttctattggcattttggccaacttcaaatttttccatcacatta
gccctatatgctcagctaccacccccaaaatccttccacaagcacaagaa
ccacatggtcaggtttaattacactaaaacctgatcttctctggaccaat
tttctgtatctgtaacatttatctttgttgtgataaaacacctgagagaa
gtaatgagagaagaaattcttttggctcatggtttgagggagtacagtct
atcatggggcatcatggctggagtgactccctccaaagcaggagcatggg
tggctggtcacctcaagcaagcaagaatcagagcaggacagaagcaggga
catgtataacctgcgaggcttgaccctagtagcttgcttctatttatgag
gccttatgtccgaaacctcctattccacaacttcacaaagttactggtta
ctgacaaccacatgttaaaatacaatagcctgggaagacatttcagattc
aaccaataatgtcatggtttgtactggccttttgggagtcactgactata
tcccagaaagctcaaattccctctgctactttttctgcaccctgatgttc
catatcatatcttaagaaaattctcgattaggtgagaggaaggcatatat
tcaccccaagattagccagtcccttcttcatggagagagatgggttaggg
gatatctcaaataccaaaccaaataattttctgagattggaacatcatgc
cctacacaagactcaaagccagggcctcagactatacatccctagaaaac
tatactcactggtatttagaaacaagatgtgggtggcttcggaccaggga
tcagcccatggggactgtaaggagccagaacccggatatggacctttaga
tattgttataagtaaggactaaagatcggaatctggccaggaagccaaca
aacataaccaatgctacatcaccctccgatccccattaccttgctcaggg
aacccagtccactggcacactactctccagctgtccctctaaagacagca
ctctttcaagaccagagttttccatagctcctggggtgcagccaccatct
gatctcacagtcatctcagaacacaggctgtagacttatcctttgccctt
cacaagacttcaggactcactattccctctggcctgatatcagcagcctc
ctccaggaagctggcaccatctgcctggaagatggccaatggtgtggccc
gagggaacaagaaacgggactatatagctcagtccccagcctgttcccgc

>NM_008368_up_2000_chr15_78546309_r chr15:78546309-78548308
acgccctgtcaaggagaactggcttttatcccaagtcttcatggatacct
tcctgtgtgtcagtcctcaccccaggctcaggcaagaactgataagaccc
tattccagtctgtctatgaggttctcccaccctaccccagacagctcctc
tgcaggaagtctggagccctgatatagctataaggatgcggccatgcgga
tgccatgggtccagggatgagtctgtagcttggtgggctgataggaggtg
ggaagtagttggaggaggtaggtctctgggaacatgccttggacacatat
cctgtcctcagccttctcccctttccccacttcctgcttgacaagtcagg
gagcagctttgttctcttatcatggtgtttcactgtggcagatctaagac
accaggggccgggccacccaaaagccacaagaaatctttcctcctttaag
ctgattttgcctgggaattttgtcacctcaatgaaactaaaatagtaatc
ccattttacagatttgtgaactgaagttcagcaagtccaggtcacacagc
cggggtgactctccctagcaatggcagcccacatacctcctttcctggct
tgtctcaattctctttttagggttcttgatttcactctccagcatcccca
gagtcctggggattttgtgtgtgtgcatacgtccctccatatcccagaca
gggcaccaacgacagagcaagaaacagctccactgaagtctagcttggtg
agctagtgagtttcttgtgcacatttatggagtaaggggttgcttacatc
agtttgggtgaccacccccccaagcaactatgttactgggaagtcacagc
tgagcatggatgatggcatccccatagttgtatagatggagtcacttctt
ctttggctaacctatcctctctagtgtgtaagtacccctgagttcagtta
cacatcgctaaagctggacctcaggggaggggttcctgttacttctcttc
ccttcttgtgaggggatgaacatcagcaggtccaatcgtgtggctctctt
gtggcagttacagctgccccgatgaagatggtaatggctgttatgtccag
agaacagaattcttacaactcccttcttttcacaagagggcagaagcttg
tcatatttccccaagcctggcattaaaaccaagatgaaggggagatagaa
acggggagtccctggtcctgtgatacaatatgtaaataaacacccattca
tttacggagaaattcgtgacttcattgttaaaaataaaagccgtgaactg
aaccctgccaccctatctcaccgagagaggaaggattagaacttacaact
cggaaaggaagaaagtgataggagggccactcattggccatcaaactgct
tatcaagccttaaaaccagtcagtcacctttgaatgctagcctaaataaa
gggcatctcagagactgaagtaaagggcagcatgtagcgggggctggggg
atggctaaaatggagatcagcaaagaggacacctagactctaggtcctag
agggatgatgtgtctgtgggtggctttggtgttagggtgtgagcatatgt
atgtgtgtgtgtgtgtgtgtgtgtgtgtgtgtgtgtgtgtgtgcatgcgc
gtgtgtgctcatgcgtgagcagaagtcgatggtgttagggtggcatgtgt
gagatgtagcggggaagagtaggcaaagaagggcctgccccctcaggttc
tgtgcatagctaggtccctgtaccacagtaactgtgtgagcgtgtgtgcc
accacattcagtggctgcccctgggcgtaggaggagatcttatcagtgct
aggtgtgtgtggagtttcaggctacctcatcaccccccatctctccacct
cccattgggccttgcccctcatcctctatacaggaagtgggctcgccttg
ggtttcagtctgttgctggcctagctgttgtctgctacctaagctgcgga

>NM_011749_up_2000_chr16_32186919_f chr16:32186919-32188918
aacttgggccctctgaaagagcagcaagtgctttgaaatgctgagccatc
tcagacagggtttctctgtgaagccctggctgtcctggaacttgctctgt
agaccaggctggactctaactcaagtgatacccctgcctctgcctcctga
gtgctgggattaacgtcactaccttatggctgtctctcattgttttaaag
tgggtgagtggaagaaatttaagatggaaaggaagcaagctgcgtggcca
agactggtattggaaggtaagcagcagcagtctggataaaaaaaatggac
cagcaagaatttcaagagccttcaatcactcttactttgaaggcatggtc
agtagtcttctccactctgcccattttagatggttgtttcttccttgtct
taattctcttcagaaacaaagagatgtattcctagtggcaaccctattca
tcttagtccactgggtgtgaccctaggcttttagctctttctagttatta
gctttaccacagcttaaacctaaaagttagcttcttggctgccagagggt
tttttttttcttctcttccctttttaaaaatacatctgaatttgatgtca
ctgcagttgctagaagttgccagaaggctgtcctccagctaactgtccct
tgctctagcttgtatcacggttttgttacaattagcattcagaatatgca
ctgtcatcttattaaaatttatatttttttagtggagaaggttcaagtag
agtttattgtgaggctgtgggctcatccctgcttttcttagttaactgtg
tttgaattcagctgaacttctgagcctcagctacttcaaaaggcgtcgcg
gtttactaaggttaacgcctgagggaatattaaccttgcagacagtaatc
taattcagtgtcatcacaagtgcataatgcgggagtttggagtttggcca
aaaagcctattcaaatgaacattcaaggggtggggaggtgggtgtggaca
aggagagaattccagaaatggttatgtagatattttaatgtcctttccct
ctcacctcaaaggttatgtttaagtattgcagagaggtgctaaaataaag
ccttgagattgtgaaacagaaatcctaacgaaggtgctccatctctcagg
aagttcccaataacccgatcgacattcactgggcacattaagttagctga
ccttgtactactgtgtgggcacaaaggtcattaactgtaagccctccctt
tgtataggcaactaaagggccttggtgttaaatgagggcgctcctaagaa
accaggatttagtgaaggtcgtcgaagggctgccaaaagatggctcaact
aagcaatcttaggtatgcagagattataaccaagtctttgctgacatgca
gaccgtggtttgggccaacgaagtcctgactgggatctcttgctttttct
cggtgcccacatcctgcatcgcggtttgcagactccaaccaggttttcta
gtttcaagggtgcagggtagcatcttccggaaaaagaggagaggctaggt
aagagaataaaagaaagatccaagaaatcctggctaaacccttcatcgac
gttcccgccccttccacttcccagggcctgggccgctatttaatccccat
ttttcacttctcggggtgccaggcacgcacccagcctcaaggggaggacg
tccctctcagtggctttcccagctcccatcaatttcaaagcgttttcctc
tcaggcccatcagggggacccccagagcggggcccagctttcccggccac
gccgcgctgctgacacgcaggcgccagaatcaaagccacgcttggtctcg
cagccaggtctccgcgccaagcgagggccggcggcccggagcgcttcctg
tgtgcgatgcttcccataatgcaccgcgccggcagcggcggcgaccgcgg
cgacgctctagccgcgccatgtctgcctctcgactgctctgggaggagga

>NM_175480_up_2000_chr8_109375439_f chr8:109375439-109377438
ttttgacaacctccattccctctcctctatccaatcccctccccctccta
tctctttccctccaacttcatgagttcttgttagaactcactgagtcctc
ttagtgctgctagtcctggagcatgggtaggctcagagggaccacatccc
attccctgaagaaaatagactcccctttcccaagcagccgtcaattctca
atagctcctcagtgaggagtggggttttgggagcatgtccaggaaggaga
atttgtaaagagggtccaacccagtagcttttagtactgtctaatgtccc
ccagggttcattctgggactttgtgtggggtaagttttgttttgtttttt
tgttttttttttaacctttgatggtgatggtgaggggtagcattgtgggt
gaaagtcagaagtgccacaaagccgacgatgtaagacagtcttggctaca
gaggaagacttgctagtgtgtgactagtcatttatgtaagtgaaaacctt
ggccagaatctaggactcagacaacgcgtgtagcaattccaggaatctga
ctccagcatcatgaagagaaaaaccattctgtgtttcactcagaactctg
tcaaaagagcattcaccgttttagatcatgctcttgtgatttttggaaac
accagcgaaagacaggagctctgtggctctgacatccgaattccatgtgg
gacaatggcaaatatgtatgccattagaccaaagtagtgttgttactata
aatcattttcatgtatcctctactatgtattacttgtgggtctctaggca
gtgccaattttcagttcccgaacagaagtcatgtctacagagactgactc
attgaactatagtgctgttgagatattggaatgctacaggtgccaaggct
agctaattatcttattttgggccagtgttaccactttgaataaccatttc
ttgcttatttttctgtaagaactaacatcctgtaatatagattaaacacc
tgttgggatcttgtaacaggccattgacttccaccaacacaaaagccaag
aaggttatcatatagcatccatctgaaatatagaaaggcgacccctatct
tgctgtaccgacctctctgatgcacccaaccaatatatcttttttttttt
ttttcttcttttttcttttcgagacagggtttctctgtgcagccctggct
gtcctggaactcactctgtagaccaggctggcctcgaactcagaaatctg
cctgcctctgcctcccaagtgctgggattaaaggcgtgcgtcaccaccgc
ccggcccaaccaatatatcttaaactttgatttaggacttttttgatctg
taaaactataaaactgcttccgcgttggaacgtggaatttggggcaacct
aaatctgggctcctgggctatgatcacttaaatttggtttgagaataaac
tatctcttatcccctttaaggtaagagttgttttcttgtgtcaacagcag
gtagttatgaatttcatggtaggaaatcaggttgttgttgttgttattat
tattatttgtcctggtttttgaacccagagtgcccgagaagcagtgtatc
attaagcgccatctccagcctcagcttccagaacaactgcaatcaaggcc
cagcagcaggcctgcatgacattacataacatttatttttaaagtggacc
ctgggtcctccagcctgtgacgcactggcacagtccacctgctggcacct
ccagctttaccaagacataaactcgggtggcctttctcgggtgggtctat
ccagtactccaggagtaagggtcctaagacatcagaacccatggcccacg
acaaagagcttgagtcctaggcgacagagaaccgcagaggccaggcgggc
accccagagagggagggggcagcactcctagaggggcggggtcgggccgg
tgacgcacttccggccgcgcgcggaccgtgctgcgcaggtgagtgcggac

>NM_026018_up_2000_chr4_114045629_f chr4:114045629-114047628
aagtatcccaatattctggggtttcactttcctgccccccttttaaaacc
tgtatgttaggcctttatttgatccctctgtttaacacacacacacacac
acacacacacacacacacacacacacacacactgcatcctgagggagcca
tgtgatgtgtcttactttgagacattgccactcacccaattgcctaactc
agaaacttaacctgagagtttccagtttccaagtgggcagcagttagtca
cttgtccagaaaccacgcccaggctttcctacctcccaagcactgagcaa
agccttctctaatgcagcccagtcagtggctgcatgtctcccaagtctcc
ctctcacctctgatgattttcttcattttctcaaatggtggtctgacctt
ggtttcctgcagcctgcttaagatgagggaggcatgttggatatttgcta
attccaccccattcctttcattccaaccagtggttccctggctgttcatt
aacatccaccaaggcagctcctccatgctcctgacgattctcagcccacg
ttaagaacagactagccatgtagagttagacatgaagagtttccctgcag
acacttgtggaatggtcacaggcccacagcacatgtatgaaagtagttgt
gcagacatgcactcagaggaaacaggctctcacctgtcctgtttttttgt
ttttcctttggacaggaactaagtaagacctgtgccttgggacaagcaat
gcagtggataccctcacaagtgtcatcccatccacagtgccctggctggt
gtttaatgtcgcagccacccattcttagcttccttatttcctaaatctgg
tcaagccaggttgatattggcttcttcagaacataaacttagtctcgtgt
tggaccaagatcacaggctctgtgttttgtagtcggggacagatgggcat
gatgactgtgccctggggctttctgagtacctgtctgaagccaagacagc
atgaaatctcctacctgagtgtgcactggaaaggtctgagcataacgtcc
ttttaggaaaccatgcaagcaacagggactgccaaaaaatcctctcccct
cctttccttaggaagggggtctagcctgctcttgcatctcaactcctata
ttctagggtagctgggacaaggaggtccaccacggacttacaccccagac
ttcagtaggtacttgggtcatccctagtgtttggaaggtctggcagatgc
tgtgtgtcctgctgggtgggagatgtgcttctgcaatgcctggccctgtg
atgtagatttctgagggacagatgaacttctcatggctattcctgtctgt
agactgcacccgggcatttggaagtctcagggaatgagcagaacaaagga
agattgctaagacacgtgcatgaagtaggcatgcacacataggggaagca
ggctcagggctcccacctgctttggacattccagggaaccactggttgga
atgaaaggaatgaggcagaactagcaaatatccaccatgcttccctcgtt
agttttaagcagggtgcagatctccatttgataaaataaataggtcactg
aaggtgggagatgtctgctgtgatgaagggaggtggatctgaaggcagat
gttgagacttctgaccaagtcaaatcttgtctaaggcctgccaggttatc
agggactgtgggaaccaagagggaatgttgaactgggctatagggaatca
ccagactggtcagggctggggactgtgaagtgagtctctgtttcacgtga
ggtggggtcccagggtctggcttggtgggtcggaaacaagaagtgagtgg
aggggctgatgtaaggaaagcgggcagctgagctttccctgagtcttttg
tccacagatgttttcctctggctccctgagccagctagagcctgtctcaa
gccaactgtcagtctttcaagaagccccacccactgggctcattcaaggc

>NM_010435_up_2000_chr16_17645801_f chr16:17645801-17647800
gtgcttgcagatcttaaacactggagtttggttcccagaacccacatcag
gggctcacaactgtttgtaactaggagagctataacccctgactggcttt
gggcaccccaaacacatgtgtatacatatgtcaggaacataaacattaaa
aaaaaaaaacccttaaagcaaaccttttagcaataaactaaataaagccc
caagaaagcatccaaagttcctagagtaactattattagtctttgaacct
ttctcccactcagtgaatcagaatgagcagggaagagcaaggcctatgga
aatacagaagttaagatatgccctttgaaacacataagactccttaaatc
tagctgctacttatttaaactactcaagtagcaatacatatatgctatgc
tatcatagtacagagctccttcaaaggacagaggcatccacttaaattta
actattagttccacagactgaaatctgcttgctaacccaaggttgggcac
tcttgctttgttttggtcatatgcatacacgtgtttctcataccccaaga
gctaagggttatgctggattttacctcatggggatgagatcccagaaggc
cagtaaggaagctctctggtgggtgtgtctgacgtgtgcctggcaggttc
cagggatcctgaaggagagaagggtatgtataaagatctggggaaagaga
aggcacatacacataactataggtcttcctaaaacccggaggatgtttgt
aagtatctattttgtatttttttcagacaaaagtctccctaattcgggct
atcttgcaacttgagacaattttcttgcctcagctgctccaccatgtcta
gttcatttgtattaggccagcaaggtcaaagtgaggaatttacagaactc
tgtttctcactggggcagagcctttacttgctctggcaggatcttcttct
tcttctccttcttcttccgtctctctgtttctttctgtctctctctctct
ccccttctctgtcccctctctttctctgcctctactctcttctcaattcc
ccttcccatacccacaaataaactctattctatactagacctgtctagta
tatgactggtacctcgaggaaggaaggagggatgcttcagtgtggaccac
tgagtaaagtaccccctcccactgtactatacgtcccttctataaaacat
atccttggatttttaaaaacacattgctcttcttcctttttttttttttt
tttttttttttgggtttttttgagacagagtttctctgtaaagccctggc
tgtcctggaactccctttgtagactgggctgacctcgaactcagaaatcc
gcctgcctttgcctcccaagtgctgggtttaaaggcgtgctccaccacgc
ccggcgtctttttcttctttttaaaaatggggtgtaatatagccaggttt
gtatgcagctgttacgaccttgactttctgacctagcctccacctccata
gtgctggggttgcaggagtaggccaccacttaagcacgacttaggcttca
cacttgttaggcaaatagcctgttaagtgagtacacttccagttcggatt
ttcatccgcaacagatgcggtaggctcatgcccagaaataatctgcgagc
actagcgagcagctacggggcaaagcccgcgcacgcgccctgggtattct
gccacccgcggctacactcaccagctccgaggccgcagagcccgcgcagc
acacagcatcaccccggtagccatagtttttcacgccacccgctggcggg
cagcttccgggagcacgcccctgggcggtccgacctgaggtacccggtcg
ggtctggcaggcctcggcccggaactcgcgggtctgggattccgagaggc
gggcccgcagctggccccgcccccgacgcagccccgccccgggcaagcaa
cggtggcttcgccgcgcccttttgcgggcgtcccgccttctgtggatgct

>NM_027840_up_2000_chr8_87921436_r chr8:87921436-87923435
ttgtgggccattacaacaaagagatagccattaacaaaccaggaagcagg
ctctcaccaaacactggatctgccatcaccatgatcttgaatatcccagc
ccccagaactttaagacacaagcttggttgtttaaaccacatggcatagg
gcattttgttatggcagcccaagtggacaagacatagcccttgcctgtac
ccctctcccatccgcttctgggcttcagagaaaagccagcacccagcaga
tgacaaagtctcctggtcacactggcccagttgtgttcctccaacaaaat
ctgggcacacctccatgtcaggtggtttccaaaaactgggcccctgcccc
aaaagaggaagcagtgactgtcacactattcccctgtggctgctaactgc
tgtgatgagctcacagggtttggagaagaatgtagagcctgctgtggcat
ctcacagatttcaagcctgggcagagacagggcaaggagctggaaagatg
cacggtaggaagaggaggggcagaggcacacacctctctgcaacctcttg
tctctttaccacactaggccctctgccaggcaacacgaggcagaggcaaa
tgagatccggcccttgcagctgggactggctagccagaggcacgccatgc
acagtagttctctcaagctcttgccaaaaccaaattcttatggatatgtg
tgttcttggtatgatagtgatggtggtgcagagaggcaggatgttgtaca
gagtcctgagcagaaaggcaaacgatgaggattttagtatgccctcagtt
gccagcctcacacgctcagcatgacaccattaagtgttctgtacaccttg
actcatcataagcttcctgagggcctgtggggttgaagcagatgcaaatg
agggcgaaacctctgtgacagtgaaaagcaagattgatttagttgagcat
ggtagacagcatctattcatcacaagatcctttcagtgcaaatgtgagcc
tcgggaggaaaaagagattaagaagcacatgtacccaaaggaaccctctc
ggcctatcttcagccattaacgcaattcgataaaagacaaagaaggcaat
ggactccaacggagaagagatgggtgggaaataagcctgtaaaatgtcta
ccataattatcctttgtgggacccagtgttgtaagctatgaggtgacacc
cctgcccacactgtagaatggcttcaagaagtattagccatgccaagggt
agagaaggtacagcctggctcattcacagccaggggagtgcaagatgtcc
acctgggccgtaccctagcctatcccatgacctttctgtgtcaggcactg
gctccgcatcccaccagctccatgcaccaaacctcagttctccagcttgt
caacagaacacgaagggccccattatgcctagctcatagctaggataata
actattaaaagaatgtatccccaaatcctcatgttagactgagatcccta
acataatgggtttgggaggtagggtcttctgagagttgactgtcataagg
acagtcttcataaagggatttatgctgtaactgtgaaactggggtgcata
aggtaagctttctcttgtctgtccacctcctaccatggcatgtcacatgc
ggcaggacagccctcacagacactaccagtgtgctcttgcatgttccgga
tccagagctataaactaaataaactttcgtgtgtgtgattttttttcctt
cagtttatcgtcttctgtcattgccacagaaaaggactaaaacaaaggac
tttgaaatgaattctccaaatgccagctatcgttcgggtgtctaatacgt
atcaagctgcttaaagctgctgtgaagttaaactgtcctcctgttggtgg
ccttgacccacgtggcctgtatgatgtactgcagatatttgtctaggagg
ttcaatgtacatctttcagcaaccaataagctggggcccctgaaggagat

>NM_010231_up_2000_chr1_162775863_r chr1:162775863-162777862
ggaactagagtattgtattattaatgaaaaggttagcaagagtggaaaca
ctctggtgctgggttattcaatagaccagaattgcacctgggcatattcg
ccctttcacctggatcctatcaatagctgactttagatagggctgatagt
acctcagttgtaaactctgcctggttcctgccagtctttatgtatgcatt
tctctgttttatgtcagataacttcaatgtaccttggctgatgtgtcact
taacttctttgttttcttctgtaatataagtctgatgctcactttgagac
attacgttcagatacagcactctctctgtgtcaatgtctgtttgtcactc
tttgccaacttcttgctcacctgtaccagtatcctggttccccatgggtt
gaagaaccaactgagtccagtcctaggcactaaagaaaatttattggcta
ccaatgtggctcacttgactaacaggctagaggcctttcttcatcctgta
tccttaactataggtgactaatattgatccctaaaagcagccagaatgga
aactaccagtgaaggtcagatgcctcattcatttaataattaataaaagt
ctctggccaattatggaaatgaatatagtaaaatgatcatgtttatgatc
actcagtagcctaatctcccttatgtgcagtttgtcaccaccggggccaa
gtgactcctttagtgttctccatgtacacaccaacgtaatttgaatgcta
aactttggacagtaacctagtcctaactcttaagatgcttctgactgaag
gtcacattcaaagggacatctgagctaacagtcgtcctgaaggcttacct
tatggtcaaatttaagttttgaaatccttcaatgactaccatcctcagag
cttcaggagggtaacttgaactaagaactcacagccagcaatgttgtcga
cttgccaagtgcttaatgagtcagcaagatcagagctgagccgaacaaac
aatcggaatgtttgatgttctatagcatcctccagaagtgaagttacagg
ctgtgctgaaatggttaagaaaatatttagcctgtcaagagccttttact
gcctcagtccaccagtgtctcttggagttttctttttcatgcctgtagga
atctcttcaataccgaggatcaatgataaaaaaataattgagcaatgtct
cttggagttttctttttcatgcctgtaggaatctcttcaatactgaggat
caatgataaaataataattgagcaatgcataacactatcaacacccttat
gcaccagagtttcctatgcgcatgaccatctcacatagattacctcatct
aactccacaataactatttgaggaagccattgaattacatatttttaatt
gaggaatctggagctgagcaaaatcaaacatttttcaaagattactttga
taaaaaaaaaaaaaaaaaaaaaaaaaaaaaaaaaaaagctagtgaacaca
ttagaagccaggactcatgacttcgaaggctatgtacttctcacacatct
gtcttgcatttcccaagcacctggacaatcatctacagttaaaggagctt
taaaatgtgtttaataaatgtaagtaatgtgtgcattttaaaataacaat
tttctctaagtgagaaatggaccaaaagtcttaaaatgcaagtttgatgt
agcagctgttaatatgattgtgaatttatgtagcagatgttaatttcatc
cttagcccagggaagaatgaaatgaaggataccattataagtacccaatt
tcatttatagtttgcaaacagaaggatgagttttaagtacatatcaccag
gcagtctgtctctcagcataccactgttgcaagtaatcaattgaacacac
aaacaacagctaaccttcggttccaattttttttcctaacgcttcttatc
tcttagaccaggctcatcctgtgtgcagggaactcccaaacactggctca

>NM_144893_up_2000_chr2_164744562_r chr2:164744562-164746561
cttgtccttgcaggtatcaggacaggtagtaattttgccccaagccctca
gcctcatcctggccaggcagaggcctccagcctgagtcctgctctcttag
gctttaggaatgaacactgcagggaaaggcaggctgaggcctctggctcc
ccctacccctccagtcctctctcttccttgctgaggcacaatattcccat
gccccctcagttacaggcccctccgtttgcttccctcctgcctcagacag
gggtgttgccttccctttctccccttcctggcgctgtggtttgtgccatt
agccatgatttcacagcggctggggccacagctgtgccacggccttcatt
ggtgctgcagcactggaagcccacgcgcacagcctctttccttggacgca
tgttaccatggtggtattcagtactggtagcctggcatggtgggtactac
ccagtgaagagtgtactatatattttctttactataggccatacttatac
agacatgtatatatatttatataagatcttcctatcttaggatagaatgt
ttaagggaaaataaaatcaagaacaaaactgtagtgctctcagtcatgag
ctgtgagtgtaaccagagagcagccaggagcttcctgtcagtgatgtgtt
ttcaataaatactctttcatgtagactgcttcctatccacacctcttcct
ctgcacttattccctgtcccaagggtgaggagcggcctgacagccttcat
ttcagtgtgcctgggagcatgtggagagctcccagccactctgagagcat
ctccctctcccctcatctctcctgctcttgtcatgcgcaaactactcaca
cctgctggctaaggatgctcacagcttgtgctacaggacagagcgttttc
tgctcagtcgtgctgggtacaacgtggaaaggcatactgtacacccccaa
gaacccatcctccctttttcccctgccagggacacagccagggaacagct
cgagtacttgtgcctttcaaagaagacatgttccgcaccccgcatgttgc
ctgcagttagtgcccagcttgccagctggtgctttaagctggtgctccca
tcagcagccttggtagctgggaggtttgaatgaaggcagtgatgaaaata
gatacttccccttgcctcagtcagaagggggtgaggacaggcgctttcag
aaggcatagaaagtgcatgcaacgcaggctttgagggctgaacgaagcca
agaccttgggctgcgatgggcaccattgtaggtctcaggaagcattgaat
caacgaatgctttcgtgatgccagctggcaacagcctacagcagcagtgt
gcacaaagcacagcttacacgctggccttgagccttctgctaggagccag
gagcccagccaagtcatgtgcaaggattcctgtttgcagccagtcctagt
agagcccggatgagcagacgccgagaactgggccagctcgggtctgcagc
cctagcttgcatggcttagaggttatcttgcccacatactctgtacctga
aatgagtcaaatccaggtgtgctaaattggtgttctgcggccactgtaac
ctgcttccctgggctcccggtaagactagatccttcttacccccttcctt
ttgggttccatttcctctgcgatgaacttcacgtactcagcctattgaat
aattctcacaaatttataggcatacgcaatgtcacaaagtgtccattatc
actttgccaggacgttttactaataaaatttaatggttgtcatgtcattt
ccctgctgcttgaagtccctgaagaaataagccctgtacagagttattag
tagctgtgattcgttcctggtgcccgtttaagggaaaggtacagagggac
cgtgttgggaagcttgctgtagccgccttagagatgctctggctccgccc
accccaccgacttccggcggaagtctcgcctcctgaggcacagtgcccac

>NM_008213_up_2000_chr11_57557778_r chr11:57557778-57559777
ggggaaaataatcccaggaatgtgtggatcttgcattagtgtacacatgc
catatcactgtattattgctaaggtggaagacatctgtaagaacaccacg
ccggtgtttgtgtgtgccggcgaagggatgagcctgtgtatatgtatgga
cctgtcatggagtccaggatgaagactgctggagtcagaactgtgctgtc
ttgagaatccaggccctttccacccaggttccctcattctgagagtgact
cccaacccgcagggcacaagaacccgcggagcagctgcgcagctgcggaa
ccggcgccttcccggggagccttccccaggcccctggctgagcccaaccc
cagcgctgcgggcgccaggcgcctgcaaaagcagcgggtttccagttcgc
ctggggcaggaaagtgaggttctccggatctctttccactgccgctcaca
atctcttgcacaaccagttctcacaggtgggaccttggggctcagacctc
agcgactgagcttccatccacgcctcaaagcgagattactctcacagaca
cgcagaaatcacaattcgcacacattcctaggatttcacacacagggact
gtcatctgttgagcccacgacctactccacattcgttttcacttacccac
ttgctactgggcctcacatcccgtctgcgcacggtggcctctctcccact
gtccctgcctggtaattgtcttacacaagctgggcctcagcgagcaactt
tcgagtggctggatcagaagcgaattaaaaagaatttgacatcatctcat
ttccccccttaactgacatttgataggcacaagcccacctagggaaggag
cgagaccagaaatgttggtgaggatggagggggtcctagggacagggacc
ttaatgaaaagatgaagaagacccagagtttcaagcttaaaagcctggtc
tcccacgttcttatcaactcttggaaagccatctctttgtggaatcccac
cttggagaatctaggctgatggggagcaacacaaggttgcacagatattc
cctgcctcagcagagtgagtgtgaagcgcctaggctgtttctccgtggat
atcaggggtgggggtgggctggtttcttccagtgtgagcctcagtggaag
tatctttataggatcaaagattttcatgcaggtggcgagccagatggagt
gagcagcccagcagtcgccggctccttagccctacgtgcgaatcttccga
agacaccggggagtcctgccacagagatgccttggggccaaggcgccgcc
aggctgcctcgccaccagctcagcctgccggcgtttacaccgaaccaggc
gcctgagaggctagaggagcagagatcagccaccgtctccacccccaacc
cccaagcccggaacaaactggtcagtgcccaagagctggaagccccgctc
cctttccctcccacttccacctcggcctctgaaggctcttctggaagtcc
gcagctgggcgagaactggatctcaggagaccaccttgttgggcagcagc
tccaggtcctgcctgaagcaggggacctaaaggtggggctataggtgtta
gggcctagcctacttccctgctgggcccaatggccttcaggctcccacga
tgagcagttcgggttcaggaatgctgcatatcctattctgaatttcaggc
ctaaaaacaacaatttgttctggtcctcagtttccctatctgtgaaatca
agtgtgtgtgtgtgtgtgtgtgtgtgtgtgtgtgtgtgtgtgtgtgtgtg
tgtgtgtgttgatgaggctctgtctgttttcaagggataattctagaatc
ctttccttggatccatgaagaaagggtggtaggttcagtacagggagtga
gcaggcctggcctcaagttcgtagcccccgcccttccaggaggggaactg
ggagaggggagggacataggcggggcgggttttcagtccctgtggtcagc

>NM_146041_up_2000_chr13_31818168_r chr13:31818168-31820167
gaaaccataaataaataaataaataaataaccaaaatcacaaaacaaaaa
actttataaaaataattaaaacaaaaagtaattggtaattggataccttt
tatttttaattactttgtttactatttttttcttttaaatgtgtggccga
ggagagcttgtaggacttcattctctcctcccagtatgtgggtataggta
ttagattcaggatggcaagcgcctttacctaccaggccatctggctggct
gggagctatggtctttaaatggaaattaaggtaatgtggggtcattaggg
tggttcctaatgaaagggagtcactgtccttacaataggaaattggaacg
caagcacatggagaggaagtgtgtcatgaccagatgcaaggtgacatcta
caagccaggagacaggcctcagaggaagtcaaccccgatcttgaatatcc
agattctaggatggtaataaaggaaataccggttggatgtttaagggaca
cagttttttatttctgacagtttgcaatatcttctttactatttttgcat
ttccaggccctaaaaaatattggttttatttgtttacttttgtactattg
ggcatcaatcccattaggcaagtgctttaccaccaagccatagctcagca
catccaatacatatttgatttttatgatttttttctgttaaattttttac
tagacagataaattcctagtattcattagtatgatagaaggtgtcagacc
tacagaacaaatgggacatatctctcctaagtattcatttttttctattt
atccttacattacaacatatttacataaaactaaatcaatagttaaagat
catctagattttagacatttcttgccttaaggaatatatttccccaactt
ctaggtctcattttccatatagaatgcgctagaggaaaggtaaaaatatt
aaaccagacaagcctatgtataaagtttggaatgtttccgaggagtttgg
gcactctggttttggaactacaggtttgtatcatatctagcaggttctat
tgggccctgtcctagtagctcagtttgcaaagggaaagacggtttgagga
tgtttattggagagataagctggacagtatgtgtgtacgtgtgtatgtgt
gtgtgtttcttccctacacccttgtccctatgtctgagtcctttgtcagc
ctttctcagtcagtgaatctgtcagtgtgcatgcactaaatagaaacaag
ttcaaaagacactgcaacaaccccacctcatgaaatttgtacaggtttta
ctgacctgtggatttttgtcaattgtttccttatgcaggatgggggcggg
gccagaaacttccagccctcgaagtaaatactgttccttgaacggaatta
ccgggaacccccaaactagtccaaacattagcaaactgctaatgttcaca
gaagattcacaggttagagtagccttgaaactctagtgccttcgagaaat
gttaaaactgacctgctcacaaagacaatgaagcagatttctagaaattt
aataaggtcgatgactccagccttggatacctagatttggatttcagagc
tctttcctaccgagaaggtcagctcgtcattcctcctggcatcatggggc
gatatgaggattcccggagaccgaggcccatgcaggccatatcctctact
ctgaccgcagacttacatccttcctcttccaggggcccggcgccctcagg
ccccgcccccagagaggcgtggctcagcgcggagaccccggcaggggcgg
agctgtcgggggcgctgctgacgcgtcgctgcttgggcgagtgacgcggc
gccagccaggcctcagcccggctcgcgccgcccgccccgactaagctggc
ccgcccctcgctccacgcccggcctcccgcgcgccctgtcagaccgtggc
ggccgctgcagctccgtgaaacgactggcgcgcgcaccctggtccctgcc

>NM_008668_up_2000_chr10_127403390_r chr10:127403390-127405389
atagtcttcgatctgactagctacaattaacaatttccacacaggcgctc
tacttaaatctcatggcaagtcttgaggaacaaagctacaaatgatactc
cgtagtttcactctcacactcaggttctcatcgggacccattctgaccca
caaagggacccgggcaagtgtctcagcgaaatctatcttctctccttccc
tcctggtcccaaacacgggagccaaggcctcagattcggcgtctctccat
cgtcttctttcctggaccaggaccaggcacacagtaagttccggctcccc
ggcttcacgccccaagcttccccaccccctaccgcggcactagctgccct
ccctctctccagaccccaggacttagcgccaccctaaagggacctgtggg
agggaggggggcgcccggagcaaaggcagtgtgggcgaaggatgtgcgtc
acggggagcgtgggcaggggggagggcgggggcacgaggaaacccggggc
cagcggctggcagcccagactccaaaataaccggacgggggagtggggga
ggggcgccgcacacattgaaggaaaggccgtctagtcgcgccctccttag
tagcaaagggtcgggagaaggaccctgcaccttcctacaatccctagtat
gtttggaagacaaaaacctgagctattgaaatcgttcctcctaaagtacc
catccctcttcgggaaaccaagagatccccctcctcgtcagtctggaatg
aatctggaatgtagaacccgccccgacccacaccacccacgccctgctgg
ggcaagccactcacaagtgctgagcagaggggcggagccgaggtttcaaa
ctagagggacgtttcctctggccagtcggccacgctttccacccccaccc
tccctttccccaaaggcctacacaacccccgcgtgcccaatacccccccc
ccaaccctcctagccgtgggcgtgtaatgggaaccagatgggactagaag
aaaccgagggggttgggctccttgaaggcggtcctccacggtggacagtc
acgtagactactcttagccttttgctcagcttccacttcactgtccagag
aggttcaataactcatgacctcagagaaggtacctgccttttcctggctt
tgctatctagtcgtccaagcagtaaggcctggccatcagaaaagagggtg
ccacgaaaacatggtaaacccatccgggctctacctagcaaccccgacgt
gcctaaccaacgctcaagtaaatagtagattctagtataacttacgacca
aggtttgagagccgcctcttcatattacaacctttaggccagagaacggt
gttaagataccgaagggattcctgcgcagccccgcgctaacaggtttacc
ctaaggatacatcctaggggagccgagcaggaggaacagcacaccccgac
ccttcgctaacttttcccccatcacttctaacattcaaactaacggctcg
gcgcggccagagtgcggccaacgggcgtccgcgtcgttgtttggacgcgt
gtgcacgtacgtgcgcgtgtctttgtatacttgtgcgtggttgtgaaact
gcgctctcggctcacaggagtaggagtggtgcagggagtaggaatgtagc
cggcggggcgctcacgtgggtacgtgggcgcagagagggccggctgtgca
tccggcgtgggcggcaaggagcgacctgccccgcccgttgggtccccaag
ctcccccttccacagctcggcctcggtcacctcggtccccaactcagcgc
ccgattcctgagtccccgctccgcctccacacctcccccccccccccttc
ccccaagtctcctcctctcagtctccacagcagcctctccaaggctcagg
cctgggctcccacccaccgcctccggtcccagcccccggttctgcccacg
ccctcctcccgccagcccggcagccagcgcagcgccgggcctcgctccct

>NM_175121_up_2000_chr15_96767322_r chr15:96767322-96769321
cctctccctctccctcccctctccctccctctcccctctccctctccctc
tccctctccctctccctctccctctccctctccctctccctctccctctc
cctctccctctccctctccctctccctctccctctccctcctctcctctc
ctctcccttcccctcagtccttctctccctccccacctctctccttaact
atcctgcagtatgaaccatggaaaaagtccaaaggacaataggtctaatt
gtattccaaattgcagccataaccaataacctacagaacttcctgaatac
ctctaacagggcaagagatttacctagaatgaaaaagtggtttaagatct
tttgagttttatcagttgaaacctgatagaaaggaatttcccaggattcc
tgagtccaccaccaagcgtttcctgacaggagtttatccgatgttactag
ggtgtgcagttgggaggggggcggggtaaggtaatcaagacttttttagc
tacgattatatgtcagattcctaacctcccctctgaggagagttcggtct
ccatggggagactgtcgatacaagactacaaacaaattcgaacaatctga
ggactgtgcaagacagcacaggtttatgaagtccggacaccacatggttt
agaaaacagaactgcaaaagtaggactgaggaggggagcattaattatag
gcaagccgaaaaaaggcgttcctggctccttaggtctagagtgaccaccg
cccttgagaggggcgaggggacgtgcagcattcattctaaggctattgtt
taagtatggctgaccggaccagaggtttaggatgaagaacacagtgtgta
aaggggaaatagggtcctgccctgtcaatcatgaacactgacacgggctg
aaggtaccccaagactttcgtgccacggaaataggcagtgttgcagattt
cctcaggaaaacattgaaggcaaaaaagtgtgatcacacccaaccctttc
ctctatgcccagcccaatctctcccacgtcccccaaaggaagagagcacc
aggtcaaactcgtttgtttattctttcattcaaccagcatttcgctctcc
tcgggggtctttgttcaaccgaaagggaagggccctcgccattccggcag
caccgaatattctcgtctaggggtccccctgagccgcccggctctgcaag
accaaaagcaccaccgagggatctgggctgtagagaaagctccaggccta
cattccaacgagggcgctctcgctggaagcccggggagacgctagcacca
ggggtggggtggtagcaggagggaaagtgtccaccaagagggaacagggc
gcccctgggcggcctcggaagaacccagcccgaggttcttttattaaagg
tgtgtctggcttgctggtcaaacgcaaaccctccctagtacgctgtggca
cgtgcaacccaaaagtctatgccgacacgcaactgcgagccgcctctcat
tcaccaccaggctagcactggagagtgaaagcacatctaggtggaaagat
cgagaacacaaaccggccctctgggcagcgtggcagcgcccgcccaagtt
ctgcgggagaaaaaaaaaaaaaaaaacccttcacgtaaatcaaatcttaa
gtcacgggctgggaatggttatgggggggggggctgggagggtagggtac
tgcacactcgccggctgcgtccccgaaacgcagcgttggagaccgggctg
ggagggaatctaagggatccggctccgtaattacagcagccgcgggtggc
ggccacccacggggctgcagtgccccgagccgcggggaagcggggtgcgg
ctggccccccgattcggggtgcggggcaaccgggagggaggcggagccca
ggtgctgttgatacacaaaggcgaacgcccgcgccccgcccactgacgcg
gcgccccgccgctataactcgcgctcgggaagctgctccacaccgcgcca

>NM_201411_up_2000_chr19_6819520_r chr19:6819520-6821519
atctgccttcctcctgaacctgtgatttcaagagaagaactctggtttgt
gtctgttatggagaggttggggttccaggctcctaggacacagcccccat
cctgtgtgtgtgcagtggcctagctgccaccttccgcctctagcatataa
aacaatttccttgtcctgtccaggaaggcagatgacctcactggactctt
tccatccctcgctttcagagagaaattacagtttataattggatgaaatc
tcgcgggtggtaatgacaataatggtccaggctgtagctaccactgcccc
ctctgcaggaacaggcttatcttccctcctgcccagcctcaccctgtgcc
tgcttgggactgtgcccacctgcctcctggcacctgcagccctgactggc
tctcctgggaaaggctcctgagagagctccttaccccatcatttctttat
acactgaccacatagtcttttcttcccatgtgttccctgtgggctgaagc
catggacagccacctctgcttggcatgtggacttattaaatatgcaccct
agttgtgccagctccaggcacctagtaggccttgaaccagccacctttgg
tacaaaggaacgtgccctgatgacagctgagcctatgccctcagatccac
catcaaagctcctgtctaaacaagggtgcctccagagaaatgcagatacc
acagttgggcctttttggctggctgctaaccaggaagggataacattgtt
ttgttctgtattggtaggggcagcctgcagcacccaggtctctacagaag
aaagggcagcagggtgtagaaagcctggtcccacaggagacagacagctg
agggacagaggttagggacagtggaaaccctacctcactggcctttggtg
agccagaaaagctgagcttgttctggaagccaagtccaggatggcccagt
tggagccttcaaatgatatttagtcagagaagcacgtgctggggaaatgg
aggctgctctgggttgggtggtggctctgcatggccaggtactccccaaa
cattgttcattgttggttgttgatgatagtgacgatattattattattac
acttatctgtttattttgtgtgtgtggtcagaggacatcttgtgagagtc
agttctcttcttctaccatgtgggctcctggggactgaactcagatctcc
aggtttggtgctaggtgtatttacccactctctaagccatcttgccaagt
ccctaaacttcatttttttgtctgcccaatcctttcaggcagttacacgg
aagggtaacaagcggtggggacagtaatctcagacccttgcctggcttgg
agggaagtggtacttgtccaagatgcagatcctgggatgtggcttggcag
caaagcgcctgccaagccctggctttgatctccagtactgcaaaccaaaa
ccagacctgaggatctgtgtgaatgtttagctagcctgatctacattcca
ggctagccagggatacatagtgagatcctgtctcaaaaagcaaaaacaaa
aacaaaaaaaacccagagactgagaaaggatgagagcaatggggctgtgg
ccatggatgcctgtggtacttgtccctatggctctgttttcttggggttg
atcacttgtgttctttggcaggtgaagaaccaggcagtaggcgagaaagg
ccccactcaggacagctgagccccagggctgaagcaggagtaaccgaccc
ttctgcctcacccacttcagaagcttctccacaaacaggagcagccaagc
agaccagcccctgccccctaaagtggcttcccaaagcggagcacacaggc
ctgacagctcagcagtgcgaggcgaggtgaggagaggcgaggcggctgca
gcctgcggtgaacatctgaactcctcagaggggtaacagacccccccaca
cacagatgcagcctgagtggcaggaatactgagtctttggagagtggctc

>NM_028447_up_2000_chr18_57569394_f chr18:57569394-57571393
tctttgtctatatagccggtcaaatagtgaccctccccaaagatttgcac
atctgtggccttatttgtaagcaagttctcagtaagactccagagtgact
taggctggatcctcaatgcaatgacaaatatatttacaaagaaagagtca
cagagccatggaatgaagggtagccatataaacacagggacagtgactgg
ggctaggttggtacaagctcagaaacacctggtgacagcagagaggctgg
aagggacataaaggattctcccctaagtcttagagagtgcccccccccca
ctgacatattggtcttggagcactggcttctgtataaaatctgttggttt
taaccgctgccatttgttaggacagactcaggcaatgtatagggtccaaa
tcgaagccaacagtaaattagatgcggctcaattttcaagacctgtctag
cttacacaccaccctcacagtccctctactggtcatctttttacctccgt
gtgctacaggtgtatggtgatcagcctgtgatgtaaaactgaaataaaag
cttgtcatgtctgtctatcccatccacatgctgcccacttcacttagaac
tgaacccataggcttcaccaccaactacaggctgggtttgacctggctct
ctctgtccttactcttacaggcctctgacttcctccttcaaaaagcacag
ccccccatccccaccccccagctttctttgtgattttccttatgtctaga
taaccacagcctgctatgggataagtttctgctcaaatctcatgccttac
acgaagccttgagttttttcaccccgcaccctaagcgtgaaattatggtc
catgtcatatcactgtgttgtcttgctaattttccagttcgtgggctttt
tgttatttgaaggaaaactacccattaagaaagacctcgtctgtcttgtt
cactgcgttatccaaagtaccaatgctcggcacactgcagccattaatta
atatttgctaaacgaatgaagaaatcaacataccttataactattaaggg
tgtgagctaaggggatgaagatggtatctactttcagcaccaccccaaac
aacactgaagagtaacccagaaagaaggccacccacacacattctgagtg
gataaggtaacaaaggggacaacccactgtagctacagagccagagctgc
agtcagggaactgctaagtagtattagttttcaggaaagtattgcagtgt
ttaaagctgccaagttcaagagttgcatcaatgtcaaatctgtgactaaa
ccccccccccccccccccccgtaggaaaagttccaactactgcaaaagct
gccatccttcaaatattgaacactaggaagcttaaaggtctgctcgtctg
tcttattttattggcgactctgttacctgagttagtgatggacaatataa
ctcccattttatacgtggaaataaggagaatagttgattcataccaggga
atgctgcagaacaaggggtctttagatccaaattaagatttctgattgtg
aaattgcgttgtttttttcttctacacttcattcatccgtttctttaatc
tatgtggttattggacaataattgtgtcaggtgcatatatgataagcacc
cagactttcgctttttttttttattataaaataatgtgcataacctgtac
ttgagaagaaaatcgtcaagtacctcgccgtccttctcgtgcccagtagc
tctctggaggtcacctcagctacgcggaaagctttgatcactctcctgct
gtgacaggggtggggacagaacgacgagggcggcggtgcacccgggccag
ttgtgggtgggtgtggggcagcccggtggaggccggccgaggggcgtgtc
ggggcgtgtcgccgacgtggcagcggggcggcgcggaggccatcttggcg
cggggcacacgctcctctggtcttcctcgtccaccgtaagccggatcccc

>NM_016747_up_2000_chrX_95367114_f chrX:95367114-95369113
gctgctcagtccaaaaaaaaaaaaaaaaagacatttcagcagacccaatc
cagtgtcaaaagcctggagagtcactgaaaagtcactggtgttaagttca
cttggataaagtctggtggcggccaataatggcaacagcagtgatacgtg
cagtcaaaaggaagagaagagggaataaagggatggctcagtagctaaga
gcactcgttgttcttgcagaagacccaaatttggttctgagggacaacta
tctgtaacttcaatatctgaggatctgacacgccctactggcctctgcca
gaactgcacgcaaatggctcaaatacatacatgcaggtaaaacactagta
cacagaaaatgaaacaagtctacaaataatttttgtaaaggaagtgaaag
caggcataggcttgctgcattttactcagacctctctgtatctgggtgac
ccattggaagatgccactcccactgaaggtctgttcatccgcacttgaaa
tgccctcacagatatgcccaatgcgtatcttctaggtgattctaattcta
ctgaagttgacaaccatggctagttaccataactatatggttttctgttc
tttgttgcacttacgtttgtctacatcctctcagggactgggtctgtttg
ttgtatatcgtattgttctattactatattctagaacagtgtttggcatg
aacatctgttgaattaagcccaagtctctattcacaacacccatgtgatg
gctttacaccgggtaagtgctcaattaatgtctgttaaatgaaacggaga
cctaaaatctgcagaacttagagcacagtgcttatctgagtagtttagag
catgggttccagtcaaatggcaagaactttcatctctcagttatgctacc
tagttgtgttagcaccgctgagcttacagttcttattggtagaatggagg
tacctttagtactgccttgatagagacttttgtttgcacctcagactttg
taacgattcagtcattgtctgctaaagataaaacaaggacagaaacaaaa
agctagcctgggtggcacctgtaatatcaccaatcaagtagttgaggcag
gatgatcactctgtctcaaaaaaaaaaaaagattctttctgtcttatgat
taccctttccccaccttccaacagcgtgagcgaggagaagtcaaggagac
ctccttcaatcgggattcctgggtgctgtgccagaaccaaagaattggct
tctttcactttagatcttttcttaccacttccttgtacccgaactccctt
tcctcgtaacatttcaagcctcttttccctaacataaccatggagtggag
gcagaagtgtcggaggcaggcataaatagttttctctcgttgccggttct
gaggttagtctctcactggtgatgtaagaaaggtcgactgtgagagatac
tcattacagggcctaggaaatgaaagaacaatggtcctgatgaggatgcg
ctgacagacctggatgctgcccttttccttggtcccctgcaggaggcagc
acttcgcgcaccctgtccagatgcccctttgatcggttctattgctgcct
ttacttctgatggccctagcttagagcaagcttagggacccattgagcat
ctcactgcaactccctcttgccagtggggcggggtggagcgggcagaaga
cagcctgaaattggcaacacgagaacacaggatcgcaggatcatactctt
cagctctctagtggcccaaatctcagccacctagactagggttgccagta
actccacagaataggggagatgtgtctgagtccggggggtgggggggcgc
ctctgcttctgctcctttaagaagccgctgtttagcattcctgctgctgc
cgctgccgctgcctgactctgcgctctgattggctggaatcaattgagaa
gggagccagggagagatgctcttgactccactcagatccatcctggggac

>NM_008438_up_2000_chr10_97585748_f chr10:97585748-97587747
ctacctagtaggtagataaacatatgttggcatgctggttttattccatg
gctattttggagataacttgtttaagagacattgtaacagaaaggcggat
ggaatcatataggaattgtgtatacatcaggaaatgccccagaatagcag
gcagcaactcagaacctttatatgcttagaagcacatccagaattataca
tagtgttaaaaagaaggaacacagccccaagacgcagataaaaggggatt
taatgaatggggaaactatattggagacagtgacatcccattagaggaaa
attgaatgaactaggtggtttggtactgtcctggggcctgtaagaggctc
aggaaggtttcagtaaattggtgcatgtgtagatcaagacttattttgtt
agaactatgtaaagaaatgacagaactagaaatcgcatttcaatgagtag
attgtaagtggaacagtggatggaaaatagactggagacataagtggaat
gcactgatttttcccactgaatacatagaaatatttgggtaataagttta
gaaatgacctgtcagtttgttccgaaagaaagttggaactttggaactgt
gtagattcgaacgtcccatctcacttctatcccatgagtttagaaaaata
aaaagaaacagggagaatagaaaacaaacaaacaaaaagaccaaacatga
tttagaaaagagagggttggttttgaaaaaagagtaaaaaatatctaact
tattattaaaattatgtcctgagtgtacgagcagggatatgaagagattt
ggatgaatcatcccttatttaatctgcagccattaccacgtgtgtctttt
ctagctaggtgtatagcacaaattccaaagaaagccttgtacctgtattt
acttattgttttttcaaacctaaatttgttaagtagtccattgttgatgt
gtagatgatacaactgagttctaattgacccacataagatcagggaaagg
taggtttagaaaggcccttccacaacagtgccctctgtctttgatacaac
tcctgtgaacagtgttgctggggcgtagtcattaaagtcttttaccactt
ggtagcctacacttctcaaacaaaatgactacagtcaacagagcacagcc
ccacgcaagacagggtttatttgcatccccccccactccccatgaacaga
atttctgctttctccccttgaacgtgataaatagaagaacttacccatat
gttaaataaatgaagccactgcaccagaatgccttttaagtcactgaatg
caaaacatgtgctaaaatataatagtaaaagacctcctgtcttattagtt
acttaaagttattattaaggagtgtggaatatagacataaaattgattct
gtagaacaaaggtgattaccaaattcagtacttagatgagctatagctac
tcagggaggattttaattttttgcaaatgtatgttttccttaataaaaag
attccagcatctgtttcatatcagagatgaataaaatatgtccacatgag
cagaatacattggcctttacttttgtgtttaattgttttaaaagatcatt
tagagaaaaaaaaacacatttccaaatcttttgttttcgttacaattaaa
attctactcagttgctgcctggtggatcagatctgtacatcagtgcattt
taacatccctggaattgtggagtaagaggaaaacttcccttgactattga
aaaacattcgtggacttaaaagaaaatttttctttgctgagcttcatagg
tgacaaggtactggaattgttggatgggttgaaattggagccaacagtgc
acacaccttacaaaggactctaaaaatctgacagcaaagattgggtcaat
tcattactgggagcagcagtgaccaataggaaaggaaggagaagatccaa
gagggctgaggtaagccatcctgaagcctgtcagagtggaaacaatacat

>NM_030564_up_2000_chr5_122001098_f chr5:122001098-122003097
gacaaggtcattcactgagcctggagctctccaattatgctaaattggcc
agtaaactcagctatcctcctgcttctacccacagagtactagaattact
gatgaataccaccaaacctgatttttacataggtgccaaggagggaactc
agatcctggtcttcatacagcaggcatgtggttgatgggaaacatatctt
tagccccaccagcaaatggcttttaatttctttgcctagatgatgagcag
aaaaattactgtctaatagtttttcttcttgtcctctgtgtaagccctgg
ttgtcctggagctttctcagtaggcaggctgttcttgaactcacagagac
ccactgcctcttgcctcctgagtgccagacaagatattacattatctcaa
tagagcctgaagaaaaataggcttgacatagtccaaggacatagcatgct
atggtttgttttgttttgagccagggtctgacgatgtaaagtggctggtc
tggaattcagagacattcacctgcctctgccatcctgggtttaaaggcct
gtgccactgcacccagctgtattcgtgttctgtcaaaaagttcatctaag
cagatgttgaaaaagaatagaacaggggctggctcagcggttaagagcac
ttgctgttcttacagaggacttgggtttggtttctaacactcacatagtg
gttcacaactgtaattcagttgcagggcatccaacatcctcatctgactt
ccctgatcactgtacacatgtggtgcacagatacacatgcaggcaaaacc
agatacaaagaattttaaagtattattattattataagaataggagttgt
ctgggtcttcgctaaggaagaagtaacatcttgagctctaaaatttcaat
tattattattattttattattttttaagacagggtttctctgtatagccc
tggctgtcctggagctcactttgtagaccaggctggcctcgaactcagaa
atccgcctacctctgcctcccaagtgctgggactaaaggtgtgtgccacc
acgcccgacctcaaatattattttgaagtgagagaaagaaatgtaggaaa
accaactaattaaagccttaatccagcaaggctgaagaaatttataccat
cttttgccacttgtttttctgccccgacgtcagtttgaagggatcatgtg
aattctttgaaagggttagttagtacttgggtaaatttgaacattacatc
aattggacgcagttgtggtggaacacatctttaatctcaagcactcggaa
ggcagagaggcaggcatgatttctctgagttccaagccagcctggtgtaa
actgggagttctctggccagcacagccaggaaaaaatcttgtctaaaaag
aaaaccgcacacacacacatacgaaccgaacgacaaagaattggaattgg
acagcctttggttcttcagccgttctcagtacatcttctaaatggctcgc
cctagatcgtgctgcccctcttccttgaggagatccgaggttctcctggt
gatgagatctagaacattcggagaatgggttaagcccgagagaggccctg
ctccgcaggttagaataaaagcttcaaaccaacagtgtttcctacttcac
cacagctctttttctgcctcgggccgagggaagctatccacccaaaatag
gaagccaattcagcctgagcggctttctctccgacagaccgggcgtcacg
tcgcgtcacgccccgccccgcccctcttcgccccgccccgtttccctccg
cccctcccctctccccttcgctcgcaagactgcgcccgaaaccccgcccc
ttcttcaccatttcattggctttggtgatcgggccccccgaagacccgct
tcggattggtgggctccgcccgccgctcggcgtcttcccggggcgtgagc
cgagcgtggccatgcccccttacgtagggacgctcagtgggtctcgggag

>NM_172260_up_2000_chr11_20144212_r chr11:20144212-20146211
tggggagaggaagaggaggaggaggagcaaatagggtagaaggtgagaag
gtggtgtagtccctgagtggtgcaagatctgtcacactggtgccagcctg
cctctgtaaaataccaccaccactggagttatcaaaaaacagcaactatc
aaaacaacgccatctcctcagtctgcaggaggtgccccacagaagctggt
accacttttcccatctcagcttaccgtgaaataaccatcacaggagctgt
tcacaatggcaacacctcgtccagcctccccaagcagctgggcagtgatg
gagcctcagccaaagcagcctgtggctgggaaggtcctcccatcccaacc
cataggcccgatgcaaggaaaaggggtggggaaaaaaaacccaccaatcc
ctgagcttcaaacaaaaacatagtaatccctgagcacaagaatccaccaa
tccctgagctccccaagctcaggacttgaaatcctaccaatcctcatcct
ggaaatctctgtcctgaaaagccccacccactaagaaaccctatataagc
cctgctctttgttcaattccctgctctctgctcctggagcggaggtggcc
acccctggattcatccctccacattttggaccctccaataaatatctttt
atgagctttgctgcctggtggtactctctcatcagaagccaagaagcaat
gaagagaaggaaagaacaggagtggggctgagctggggataccctccccc
tgggagctgcaacacctcagttaggaggcttcctcttagagcagtgtggt
tcctgggcttctgtgtttcaggacgcccttccaactgagcaagaacactt
agagaaggccgctgggccaaagtcaaagaagagtacagaacacatctggt
tgagaccatccaggtgctcaatcgcattaccatatttactgctaaatgac
ttcatacgtcctttatttattttttcctttaaacaagtaactggatacac
gctggtaaatgctacctacctatttgacacatttcggttctgaattcctt
tttaactttttccttctgggttgaagagagaattcaaggccttgcatata
acaatacacttttactttaaaacacccagtatggggaagactgggacaaa
atcaggagttcaaattcagcctgggatacgatgaaatttacactcactct
ctctctctctctctctctctctctctctctctctctctctctctctccac
acacacacacacacacacacacacacacacacacacacacaaaacaaagc
caaataaaaagctgggcatgatagggtttgcctgtactccctgcactggg
gaagccgaggcagaaggagcactatggccaggcaggccagcctggcagtt
aagtttgtggtcttaggttggattaagtctctgtcgtgttaagatcagtc
cagctccttctctaaacttcacaggcccagaacactgtggaagtcccttc
tcccactactggtgagacaggctgggcctcctgagcctcagagtctcagg
acggtggcgaggggccgggggtggggggagggagggagctcgacccacac
ctggtcccctcgcccaacttctgcccgatgcccagattcggacatgccct
gggggttccacacaacgcaaaaggggagcaccaagcctggaaccaccctc
ccagccgcggagagcacgtcgacccaaacaccgcaagccttcgatccgcg
gagagcgcgccttgctatccgcgtgggcctgcgtggacgccaggaccgcg
aacacccagctggcacgcgcgtccggacagcggagaaagaagctccggcc
acccataggccagggtcctgcagggggcgggttcccatggcagatacgag
ctgtggattggtgaagcatccgaacggagagtttggattggttgcttcat
ggggcgtcctccgcggagaagcggcaagggcggagggcgtggcgggcgcc

>NM_010813_up_2000_chr11_74554585_f chr11:74554585-74556584
ggaaaggcagagcctgcacccctgtaggcttctaagaaaaggctgcttaa
cctgtagacaactgggctctcaagagtctaccttctcactaaagatcacc
tggtcttacctataaacatacttagccagttgtctggcatgtgcttgtta
aatgaatgttacctagtatatccctagtattttcctttgctttagcttct
tagtgacactggacatttgcataagagttattcatgctcaggttcacacg
ctacagttcaatacatcaagatcaaagactccattcagctgtgccgggtg
tctttctctaggataaacctgaaggggaagggagacccgccaccctcttt
tgttctgtgttcctggcagctcctgaagtaggcaggtaatgttggatagg
ttggattgtcacggtggcccgctctacgatcttatggttgggtttccggt
gctgtgcgatggagcccaagatcctgaaagcaccgactggcatgtctcca
tttcccttgcattggctaccatggaggttgaagcattaacaggtaactga
ctatccctagcactgagagtaattgcatcggcttcgttgtgcccataata
ttctagtgcttttcaatgctaactgtacgaatggagattgtatggctttc
caccaaagagagttccagatgtaggatatttttgttgtcctaatcaagaa
gatgtaagtgctcagcccccttcctgaactgcagtttgatagttcttcac
ttttgcgaggacccgaggtggtaagaggcagctggcggttgagagaggtc
tgactagactacgagttgctcaatgaacaaggagcagttggagtagtccc
ttcacttgggcctcagttttcttacctgcaaagtgcaatgatttgggcaa
gctgacttcaaagatctttctgactgtacctagggacagtcctaagccct
gcagccaagataaagactgactggcgagcttaggagagtgcgcggttcca
acccaacacagtgagcgaccccgccccgcgcccagcgggccgctagggta
gcgcgcggcttccgccctccacgttgttgttcctgatttaggccacgcct
cctcggcctgggctttggacgcttctccttttgattactggtgccggggc
ccaacaacgaggtgccctctagagtggcacacttttagtccccacccata
tcagaaaccggtggacaaagaatttaggagaagggaagtaagccctggtt
ttgaatgggagggtaatgtaaagcaggggatggactgcggaattcccctg
taggtgtctcacccttccgtcacccggtggccctatccgcacccgctaat
acgaccctgtagacactgtccctttaaaccgaaggctggcggcgcggggt
gtccatgtggagctgctccatgccgtgttgtcctgcccgcccattggcgg
gcggcctggtgatgtagcctaataggatgcgaacgcactgcggggggagg
aacagagacaaaatccggaacgggatcagctctcccgtccctctgtcagg
actctagcagcctgctgtcagctccgcccaggggcggatcccggggggaa
ttgcgacagaccggacggctgcgggatttaggtcgtgtctacgtggggcg
aagagacctaggggtcagactataggtctccctgacctgtgtcaccgctg
tctcagctaaccgaagccttgggcttcccattctctcagcaaggcagatc
ccgccgtgaatgccctaagcacgcaaaccccgtttaacttgtggctggcc
acggagaggaggggcaagtagggaaagcggaaacagcgaggaagcctggt
tccatcttctcacccccacccaagccacgtgtgcgcgcgcggtgggcggg
gccatccctggcgcggccccgccctcagtgagacgccgcggccctgcggg
cgggggctccggtccgggctttggctgcggccccggtgtagtagcggggg

>NM_133973_up_2000_chr8_110142770_f chr8:110142770-110144769
aaaaaaaaaaaaaagacaggaatcatggctctcttctgtaatcctagcac
tcgagaggcagaggaaagagaatcactctgttcagtgccagcctgagtca
cacactcagttccagcctatgatacaaagagaggcccggtctcaaacaaa
accaaacttcttatggtcaagggaaccctaagctcaaaaatcctatcagt
tggacaacatagagcaagtggttaaatgccagaacctacaacttgctcaa
ttaacaaacgtgccttttgtgatttttttttttttttttttgccagacaa
atgagaacctacagttagctgtagttcaagggtctacacatccacattat
tcaaggctctaaaaacctcagattcatttcccagagaccccattctctct
ctgggttataaatcttaccaaacttacatctttccatatgcttatatatg
tgcatgttcaagaacatatatttattgcatattttatgtgctgtctttaa
ccaaaggatgaatttttttgagaaaccaacaagacagctttctgctacag
ataccgagaatcttactcaatgcctacactataattcagttagcgaaact
gttaacgctacatataagcaaatgaagttatacctctaagatttagtcct
aaaatacctaataaactaatatctctaaggcttatccctaaaggttgaac
tggcactggcagcttgagggtagaggacctcacaatttacaaggctgtca
cggatgagttccggctgcaccataagcagcgaacgtgatgttatgacttt
ggacatttgctttaacaggggggaagatggtaccttgcctcgtaaggctc
tgtatgcagaatttcgtgtttgaggctacgagaaggaaacctatggcctt
gggcaagtgctctctaccattaggtttggaggattaaaatgagcacctac
tcactcaacaccaaaacaaacggatctcctggcttactgaagaggtgctt
cctggaggaatatccggtatcaggtaaccgtaacagccaaaccgtggaaa
gcttcctcccccgcctctgcctataatctccggttccaccatcacctcct
ttttatcttgcacagtcttcaaatgggtactattagccttcgggtttttt
ttttctttcttttacagtaaacagaggttcagaggagaaacaacattttg
cctaactaccaaatgcacaagttcaaaccagatccccggctcccgggcgg
tttctgatagttgcacattttgaacaaacagaatttttaccccttgctga
ttgaatagtctttcaatctcgagtcttcctatgcagcctcggtgggactc
ccacttcctcaacctcccccgcgtggtggaaatacacgagtgtgccacca
cgttaaactcgcaagccttaaaggactcgttcccactctgaagacacaag
tgggcgaagagtccacgaggccatttgcccacggcaagcatttccctaac
ctcacgcctaccgaacctctcgggcctaaaactgcccctgcggctccggc
cgaggtgccgggcagctctctcctatgagcgctctccacttcctccgcga
cagagaagctgggaggccacttctttaccctgctgcaagaaggatggctt
cggtacccgacggatgctgaatcgcttcaaggcctaagccaccgccactg
ccgatccgccggcgtccgccattagccttcaagacgggccttcgggtgcc
gcgcgacgggaaaaaggtatctagcccccgcctgataaatagatgtaaat
ttgggatgttttcatcttgcacctgaagactaatgagttatctaaaattt
atacgttacggtaagttttctgtaaaatagaaggttagttttaaaaatag
acttccaatggttttgatcgggcatatctgtgggcagccccaaaggtcac
cgcgccaacgcagaggggacctcgcaagcccggaagcgcccaccgggagc

>NM_008078_up_2000_chr2_22582119_f chr2:22582119-22584118
gttttttaaaaagacaaacccaattccagcctgcattcgaagtggggagt
ggcaaaattttttttcaaagtatgataagattttaaaaatactcagagct
gtgggattcaattgcatttccacagtatcgctttaagttactatttttga
cgaagtaaaattcagatgttgaaaatctgtatctcttgttttcatccatt
tcttccttggaaggtgtgtgtgtgtgtgtgtgtgtgtgtgtgtgtgtgtg
tgtgtgtgtgtgtgtgtgtttaagaaccttttttttttatttccgaccac
tcatccatggtaaaaagcttcaaccccagccagctggcttgaagagaatt
attttgcaggatttagtatggatttaaacaaagactcaggctctccaagt
cttgttggcaaggctgggcggaagcgccctttccaggagctgttacctct
gccagctgaagccaccaggcctggaggaccctaaagacttactaagttga
ggcctagggtcaaggtgactgccttcccttagagacacgccttgggtagc
acctcagcagtgccaatctcaccgccctccccctccccacctcgggccac
tcaccggacctcagtgggcatcctctagctagatcctccctggcccccct
ggattctggaaaccttgggaagaagataaagctttgtggagagaatgcac
ttggtcatctgcagttattcgaggtctccggatccctaacaaaataagtg
atcctggtcaccaagactaaaggtcccagggtttctcctccggcaacagc
tttggtgactcatttgaaaaactcaaagaaggaataaaggactatggaga
gcagggaagctgcagtccctcgctcggagagaaggaaaggagatcgggaa
cggtttaaagcagcactttcctgcaagtctttcttgagctctctgtaagc
ctggaactatgggtttagtataggcaagaggaaacggaagcggagccaga
gggccccaaatcttcctcaaggcgccgtccctgcatttaagagcctttgg
gaaaagggaaacagaaaggattttttcattcctttattagaaaacacaaa
cgaaactacttctttctgggctgggaaattgccactgttgtgttcctagg
cacctgctgatggcaagaactcctcttgggaagggacgaggtcagtgggt
tgagtatccctgaaaagatgggagtgccttttcctgggatttggaaaaac
tgattcgcttactttgagactccctgaatcctgtgtatgtgtcagctctc
acccactccaagaagtttctgttcgttttatttatttaatttttctcagc
ctgaggtcctcagtgatagattccagcgtggattttaattgcttcaatca
gcagcctttctcttcagccgtcagtcaaaacctggacgatgggtctgggg
acccaggcatgactgcacagaaaccgtacgacccccacccccacccccca
ggctggctcagctcagcaggcagacattaggctctgctaaggagatgaaa
tgagttcgttggtgtggaagcggtccaccttcctccctccttggttcctt
ccccaagctttggagctcttcctgattgaggccaggtggcctgggctctt
gaggtcacagcgacctcagcactggtttggaggaaggcgggcgcgagaac
cacttttgctcggcagcagccagagacagccctcaaacaatgagccaatc
gatgcacacgtgaaattgccctcggccaccattccaatcttgccaaggtc
tccctgtccctggggtcacctaggccagcgtgctgagggctgtggtagca
ccctggacagcgcgttccggcagaagcagacctggagcgcctgtggctgg
gtcagcactacgcaggcacgcctccctcccccgcatctgactcgcacctc
acgacccagcgcctccatttcccttccgtcactctctcatctccccacca

>NM_175200_up_2000_chr1_59399841_r chr1:59399841-59401840
ttgtaggacccacagaaggacttggtcagttctgcacttgtgccctctgt
cacatgagcacagtgttcaggaggactctgcagggcaccactgagaaagc
acagactggaccctcagcagacagcagtcttcctggcatttggatcttga
acttgccagccttcagctctgtgagaaacccatttctgttcttttcaaat
tgtgtatcactaatggactgaaatacttagagatatgaatctgttcacaa
gactatatttctgtcccacccaaagaccatttgctagtgccaccatcaat
taagttcaaatgaattttcagacttggtaacaattcagaagaagcaggtt
tttgtggaccctgaagaactatatctttcctttatacttcatatatttca
ctgtaaaacaataatgccattgttttccagcagatgcctccagaagcaaa
tgcatagagtaagattttgaatagtgataaacttttcattcactgttcag
gccttggccagaaaatgttaatggaaaatgcatggagctaactactaaac
tgtcctgcagacctggactctccttaaggagccagtaaatagagcacggg
aatagtttttttgttttgttttcttggtttttcaagaaagggtttctctg
tgtagaccaggttggccccgaactcacagagatctgcctgcctctgcctc
ccaaacactgtgtttaaaagcatgcaccaccatgaccacttagtgggaat
agttttacagtacaaataaaattatctctctttgtttaacaaaacaaaaa
ccaagattatctgtaatgaacctgtggaagtcagaaagattggtaaaata
agtctcactgggtatgcacatggataacacacgggaatcaagggccttgg
gattttatgccaagtagccagaagtgcaaaggcaaggaccatgttcttgt
ttctaaagaattctgtctggagcagctgctactgtgacccagtgtaaggg
gtatgccaagcagtaggatggatacagcagtcaactgtgtctggggcata
tgagagagcacttggtgaactgtctgctttccagaggctcttaatctact
tagagaggtgggagtggagaatctaggaaagttctgtaggtgaggttgga
tgtgagcaggaactgtgtgcagtggaagttttctagtgctaggggttaac
taaagaccaactaaattgactttggagcaggctcttgcctaaaagaagac
aacatttcaaatattatagcagtgaataatagctctgaggtaagaaaata
tatttaaaatgtctcatatttttaaaagtctaatgtgctatccaccttgc
cttagagtcacctttgaaagatgtttttaaatgttaaatggtcaattaag
tttctgggtctgctttgtgtataatggtaaaattgttctagtactgagag
agcaggagttgatgaggcaagctggaagggcataaagtcaatcacgtttt
tctacatgacagatatcccagaacagggatggtaaggagaatgggttctt
catatcaaggtacatttttttttaagtgtcataattttgccaatgtgaca
ttactacatcaaatgaatttggaacatattagaggctcaggaggtaagat
aaatatataaatgtgtcttttgtttgtggaacagtcaaaggtgttcaagt
aggttgctggaaatatccggttggcacacaggtgataatgcacaggaagt
gatgtctgatactctaaatctagaaagatatggtgtgcagagaagacagc
tcctgagacgtgggtagtatttcccatcatgtggaggagggtgcccacca
gcgaactctggcttccaggggaaatggaaactgcctgacaaggaaccaca
cccgatggtccagcttgggcgacagaagcgcaagctgactcaggcgttct
gcacgtggtccaggaaagcgcgggaaaggcagcgcgcgtgcgcagcaagc

>NM_009045_up_2000_chr19_5424281_f chr19:5424281-5426280
aaacccggtcttgaaaaacaaacaaaaacataaaaaggcgcccgtcgtcg
tcgtcgtcgtcgtcgtcatcgtcaagcccgatgaccttgatctgctccca
ggacctacttagtgaaaagaaagaaatgagtctggcaagttgtcctctga
ccacgtgacggtggcaggctcccacacagagggcagaaatctggatggga
agagcctgaactcagggtaaaaaggaatggacggtgaggagcacacctgt
ggggatgagtggcgtcagtgtcccctgcatccccttcgttttcttgacct
ttcttctggagtgctggagataaataccagtcttcagtatgctaggcaag
tgctgtaactctgatacactcctacccatctccccctctgagacaaaatc
acaccggctagcccctgctggtccagagctctctttgtaaacaaagctcc
atttttttcatttgtgttgagaaagtgtctatacagtcctggttgtctag
caactcactatgtatagactgtactggcctcgaactaggagacctgctga
gtctgcctccagagtgctggggctaaaggcctgcactaccaaacacaact
cacatttatcttttattttattttattatttttatttttgtatatatgtg
cacatgtgaatgcagttgctctcaagagcccagaacagtgtgaggtctcc
ggaagctgcagttacagttgctgataactggactctggtcttctgcaagg
gcattatcgactcttaactgatgggccatctctccagcctgcaaccatcc
ttttttaaagagcatcttctgtagttctggatgggttcaaactatgtaga
ggaggatgacgttgaacgtctgaccccatgagcgctgggattactggagc
atcctggagtcagagatcaaatcccagcttcctgcaacgttatgcaaaaa
ctactgagttctcatttctagcctttactttttagtaaggacgctggtat
tcatattaacttaaattgtaactatatgtgtttttacaagtggttcatgt
gaggaccaatgatggctgtgtgccattaattggagattatattcattctg
tcgccttgacatccgccctcgcaaaatattaaactgctttttctaatctg
cgccaagtgagaaactgaaatgagtgggaggggcgtaactattttcactt
ttgtcttcctgtttttttcagagcctgggaaagcaattcagaatttccaa
tcttttccaattcccacatgatttcctaatttagagaaaataagtctttc
tctgagtgctgaaacctcctgtggcccgggaggcgcctcctccttctggc
atagtggaggcagcctgatgtgttgcgtcctccggccagagtccccacac
tcaatctgcacacctgcccttggcttagatggcaatttttgctccctaca
aacgctttcctcattggagcctggactcctgggaggccttgaaggagatg
ttcacggtgtgaccctagctggttccggagatccctaaagatctaaacct
tagcagacagcacctatgtgtgcagacgaagccctggggctcttccagca
ctcatggctctcagggactcttagaggtacaggtgtctgcctagtcctcg
gtctgcccctctaccctaaggcctgtcggatgcagcacgctcgctccgcg
aagcactcctgcgcgcagccggatctaggttggggagcatgtggcccgta
gcacgcgggtccccagaaggcccctgcacgcttaggaaaacgtgtggaat
tcagtcactggcctccgcgggagcagcaggcctgggcctctccctgcgca
gggcgaatggccgcagcctgccaccagccctggctcggctccagtcccgg
ccagggtgacatcaccaaactcctgagatcagagcggggcggggaacggg
acccgaaatcccctaaaaacagagtgagtaatcgcgggcccgccctccag

>NM_139141_up_2000_chr13_21011163_r chr13:21011163-21013162
catcaaaacagcaactggccctgatagaatctttaatcttccctctggaa
tttcagagggaaattccaagcctctgtcttcagcactgcttccaacattc
ttgtcttccaagctcctacagaacactgaggtttcaacaatcaatggtcc
ttctagcccaaatgtccagtccttccacatttctccccctaaacataatc
aggtctgtcacagcaataccctatacccagtaccaatttgtatagggttg
tattgctatgatgaaacaccatgaccaaaaagcaaattggagaggaaagg
gtttatttggcttacacttctagatcatagtccatcattggaggaagtca
ggacagggactcaagcagacctggagtcaggagtagatgcagaggctatg
gagaaggctgtttactgtcttgcttcccctgctttgtccagccttcgctc
ttatagaaccaggactatcatccatggatggcatcacccagaatagactg
tgccctcctccattgatcaccaattgaaaaaatgacctacagctggatct
catggaggcatcttctcaactgaggctctttcctctctgatgaatctaat
ttatgtcaagttgacacacagaaccagccagtacatgtaataaatgcaga
aaaaccttcattcaacaagaacatcttgttggaaattatagaacacacac
tgaagtcctataaacatagagtatgggaaagatctcagtgggcacagagg
tgttattaaacatcagagaatccatataggctaaaaccctatgggtacat
aaagtgtggaaagcctgtataagttaggctctaactaggtatcagagaat
ttatagagtaaattagttctactaaaaagagaacagtaccaaaaattact
tagtgctcaggattaatagacagaatctaccttagagaccacgagtgccc
ataatgtgggcaaaacttcaatcatcatttaaaaacttgaatcaaagaat
atgagtcaaatattcttttatttctaatttagttgttttgaaagaggaat
caacttcagaaggctttaacctatttgtattgacttacatttataatacc
aattttataatcccaaatttataatcacttgatttatgcttttaatccca
acacttgggaaggtgaggcaggaagtttgccctgcggccagctagggcta
cagagagacttgatctaaactagcaaaacaacaaaatgtaaccctgtcta
ttgtgttcacttgtgacccaagcttggcaattcctggctgaatatgactt
ctcccttctgttctagttctttgcttgtccattcgtttatatgacactag
gtaagacattcacatgtcctctgcctcatttcctcgagatgagaatgaga
ttcaccaactctatctcaacaagttgaaacagataaaagttgtctttgac
attaaaaagtaaaccaatgttcattgttttccaccaattttctatttaaa
ttttaagttaggggtctggttattttgtagacgttttgttgtttccaacc
ataagtatctggaggatgagaacactcatagtcaaagagaaagcaatggt
cagtaggaactttataaatatactactgttcctaggaactacaaaggttt
aaattcttcaatacgcagtgaaagttgggaatttggagtaatcatgaagc
attaatgggaaagcacaaggtaactaagaagaataaagagaaatccgtta
agtatactcctgagcccagcgcaggcctctggatctgtgatcagccaccc
aactcttaaacttgtcacctgaagcccgaggctggccagacaaaagctta
ggtgacttaaagctatgtcactcctcaggatgtcccgcatagccgccctc
cacctggtgtagctgagggcgctcggtccttttgctggcctaccatagag
ctgtcagacctccgagcttcctagagagcttccggaagtggctgtggggc

>NM_007747_up_2000_chr9_57633239_f chr9:57633239-57635238
gttaaatcattctaaacaagcactccgcccctgagctacatccctggcct
tttaaaaaaattattattagatattttcttcatttacattttaaatgcta
tccccaaagtcccctataccctccccccgccctgctccccaacccaccta
ctccctcttcttggccctggcgttcccctgtactggggcatatgatcttc
gcaagaccaagggcctctcctcccattgatggccgacaaggccatcttct
gctacatatgcagctagagacatagctctgagggtactggttagttcata
ttgttgttccacatatagggttgcagacccctttagctccttgggtactt
tctcaagctccttcattagggaccctgtattccatccaatagatgactat
gagcatccacttctgtatctgccaggcactggcatagcctggcccttttg
taaaaaacaaacaagcaacaacaaacccactttcttccttaaattgtttc
tgtcacatattttgttgtatcaatttaaaaagtaactaagagctggtgag
ccagctcctttaatcccagcattcaggaggcagaagcagacaggcctctg
tgagttcaaggcctggcagggctactatgaaaccttagtgttctattgct
gtgaagagaccacagcaactcttataaaagtaagcatttaactggggctg
gcttacagttttagagatcagtgtccattatcatccaggcagaaagcacg
gcaggaatggtactggagaagtagctgagagttctacatttgaaggtagc
aggaagagagagactctgaaccttgcatgggcttttgaaaccccaaagcc
cacccccaatgacacacttcttccaacaaggccacaccttctaatccctc
tcaaatagtgccactctctgatgaccaagcattcaaatatatgagactat
gggagccattcttattcaataactaccacaccttataaccaaaaataaaa
ttaagataactaacatatgtcccataattggctcagagaagtcaagatta
ggaaagccaattcatggattcatactcgtttaatcaaggtacattttttt
catttttcgtttacttattcatccgtgccttcatttcatttgtaaagttt
atttacatgtatgtgtgtgagtatatagcacagcacaatgtgggtacttg
tgatgtccagaagagggtgtcagattcccttggagcgggagttacagaca
gttgggagccacctgatgtgaagtaaacgtgagtcctctgagagcgcaga
aagttaataaactattaactactgagccacagaaagcactttatccacta
aaccgtctatcttcctagaccctaaacaacgtaatttttgagtcggtttc
ctaatgggtaaaagtaaataattgggctttagtgggtgggggaggatcat
gtgacccaggctgtccttgaatcccctttccccctgcctccaaaatgttg
attattgtcttgagtcactactcccagtatgattttttttttttctgaga
ctcaggttgcataagagagcctgaaattcctaatacttagcctgtagagg
gctagaattatagcatacaccaacgcgcgggggcaaagcggttattctta
ttatagtttgccgttattatcgctacaattccaaattgtgatagtctcct
ctgttggcgattccaaatccacattgtccattgctcaccctgcctttcct
cccacgcaggaatgttcactacggtcacccgggtcatcggaccagctttg
gcgcggcgccgacgtggtttgtcctccacggccgccgtagccgccggcga
ccgcatggcgccccacccgcttccgtaggcgcgagctccgcagtgggccg
gccttatgctccgcccagcgtgcgtcgctgcgtgagtccggcccccgcga
actgctgtaccgcccgcgagctcacaccggcttctcgtcagcctcagcca

>NM_175112_up_2000_chr2_172458605_f chr2:172458605-172460604
gccactgccgtgattaacaccataagcaaagcacgctggggaggaaaggg
tttattctgcttaggcgtctacatcacaggtcattagcaaaggaagtcag
ggcaggaacctggagcaagagctgatgcagaggccatggtgggatgctgc
ttactggcttgctttctgtggcttgctcagcctgctttcttatagaaccc
agggatggccccatccaccatgggttgggccctccaccactgatcactaa
ttaaggaattgctttactgtcttgcgcacagcctaatcttatggaggcat
tttcttaactgaggttccctcctgtcagatgactttagcttgtgtcaagt
tggcataaaactatccagcacaccccgcaggactataatgcagtgctgca
agggccatggccctaaagggaactgtgctgtttgctgcttgatggttgtg
gccgttactgtaaagcctctttggtcactgtcagctgccctcactaaggg
tgtgctgtgctggctagttaatgaattctttagacagggatcacaaggct
ggggagacagaggaatcagtctgggcgggtcctgggaaggtcatagtaac
aatgccctgtgaaaccaacctaaaggagccctctactctggacccaactc
ttcccctgagccccaacaggaataaacacgacgacgacaaaccaaacact
atgtacgctaactaaaccttgttatttgacttctcaggggatgggagtaa
gtagatgatcaccaagtgtcctagacaggcctgtttcctctgtgttgtac
tgaggtcccttaagacaggtaaccagcggccagtttttattccattgttc
tgtaaccctgttcctgccttacatttttaaaaattgttttggagacagaa
catttctgtgtagttctgattggcctagaactcacagagacgcccccccc
caccccctgcctctacctcctgcgtgcagggattggaaggcctgccaagt
tgcccaacaaggaaactaattttgtagggaccaatcacattttgttcttc
ctcactgacacttgtcctttctctctctctaaaaccgctttccctgattg
gttcattggaacccccattctggaatctagctaactatgttgtcatttta
tctgacaccttaaacactctatgtggaatgtttcatagagcaggactttt
gtgtttcaaacaggcttaatactgacctattagtacatggggctcagtaa
ttaagtgtacttgttgctcttgaagagagccatggttcggttcccagtac
ccacatgatggttcgactatctgtaactcctgttccaggggctcctacac
agttttcatgcctccccaagcatgtggtgcatatacatacacacagggac
aacatccatgcacggaaataaatcttaaacatctcagggagtaggaacca
ttccccttatcataccgctcgggatgttccaagtaggcagcctctcagag
gacagtgctagatctgagctggggaactctttttttgtttgtttgtttgt
ttgttttttgtttttacatgtatatgagtatgttgcctgaagaagtttaa
gcaccactgcgtgcaatgaccacagagaccagaagagggcgtcagttctc
caagaactggtgttggttctcttggacctgtgagccgtccagtaggtgtt
gggaatagaatctgggtcttccccaagaagccactgctcttggccgctga
gccatctcttcggctccacgatcatctttagacgtttaaacaacaatcaa
tataacgatacacacgcgaaaacaacgccctctctcaactagttgcctgg
caactgcgctggccgactttccacaaacgcacaactgctggcataaacac
ttcctctcgccctcagcagggcttctgcgcatgtgcgcccgccttgagag
gggcgggacgccgtgctctgacgctttccgggcagtcccggaagtggctc

>NM_144880_up_2000_chr1_191133308_r chr1:191133308-191135307
gagaactggagagacagtctttcccagggaagagcacactaagtggttat
ctaatcccaaatggtcacccctgaaacatacacatacaggtaacattata
aggatagaggttttatttatatacttagcaatatatctatctttctatac
atacatacatacatatatacatacataaacaattaaagaaaaagagacta
tgaatttgaaagatgcaagaacgatggtttggagggaagggagaaatgat
ctaattatattataatctggaaatatatgtaaaaatggccttttgaaagg
ccagctggcagtgatcttgaaacccttgaattatgatgggtggatcattt
gcaaattgttaaaataaaaagctttgaacattatgagctagtcaacttaa
tctgattggatgagaaaggtcttttagttgttgttgcaatctgagcctct
ttgactgggaaggctgtatacaactttttattttttatatttaattttat
attagaaatttcatacaagtcttttctgtacatcaaacatattccccttc
cattaatccctttaattcccttggacaacttcttatgcttagcttttatt
tcgcaaattcttgatttaatgtacctatgtaaaatctaggaatcgcaagc
aaaaggaaacaagatatttatgtttttgaaactggcttattcagcctaat
atgattatctccagttggacctattttcctacatgttatttcgttcttta
tggtggaaaaatatgtgtatacacaccatatttccgttatacattcttct
gttgttatataatttggttaagcaaatgttttgagtgtaggtttagaact
ctacttttgcatacttctcgatcctcctcaagcattaggccagcctactt
aacctccgtttttatgtcaaaaggaaaaggtgtgggacttgcagaagaga
ctgcagagcaaagggggcactatgggcaggcgggatcactttctgttgaa
gcatcatacggatgcccaaagctaacatgagcagttcttggctttaaata
taaaacttagacggaatctcttaggaagagattccccaaatcagctaatc
tgaacttgactacagatgactgaagggcctcagcagaagaggttaaactt
gggctaagttcgaaacgggaaacttcttttcagagggcctagacttgcag
agctctctgaagtggtagagacgagcttgcccaaaccccacgcgagatca
gcgatcagcgaaccgcggcgccaagacctcgggagctacaaatggactcc
ccaaccaccaattacgcggtttaggaccggagaggagaaggcccgcccaa
gaacgtagccccgcgctccgattggacaagctcatttctctcccggggct
ccttcgcctgtcaatcacgttgctctgacacgaccttggccccgcccccg
ttcgactgacgcaatgcttggtgttcttgggcaccccggccctcgcttca
tgttctcattggtaagcagggcgcaaagagagggaggacgctcttctgct
ttctgagctgcctgtgtagtttccctcttaacgcgctgtctggagaacaa
tcccagcctggagcctagcgcaggcgtacacaagagccgacagcggcgcg
gcgtttcccctttctccctcccgagagctttcctttacagttgtgacgca
caaggcaccccgctcactgccttcacttgcgattggttgtggcccgcgtc
tgtcacgtagcccctccctcccacccagctatggactcttgatagacagc
cgggaggccacgcccccacccccgtctgccgcttagccctgcgattggcc
gagggcactggcatgctttcccgccccggccccctccggagactccggag
gctagtgggaccccgcggaagttgtcagtcaaactccttcctccaccccc
cgcgaggacctcccccgggccgcgggagcgcgcacgcacgcgcaccgagt

>NM_007992_up_2000_chr6_91653738_f chr6:91653738-91655737
tgagatcagcactggtgtgagtaacacctctgccccctgtggcactttgt
ctggaccttgtcagcctataacttcctccaactctatgtcagccaagccc
cagccccaaattcctggtgggtgatgcataccctgtcttgataagagtcc
tggcaggctctaggcgagccatgactctggctcaaatgtcggaggtggga
aacagcctctgtgttatctggtggaaagacaaccaggcccaggctccttg
tctgcagcctgagcctgaatgttggctgcttgcctcccttctctccctca
gccgggacttgtagtggggaaagggtccatgcttgctgcagctatgctct
tggccatagagagaagggtttcatctgctctttattctcatatactattt
actgaacacacccctctggaactttgggatttcagctcaacccctgatgt
aggctttgacacctattgtttagtttgcccctgaggaagtaagccaaaac
tcagagggaagggacttgcccaaggtgactggcccaaggacacacagctg
catgggaaagaagtcttagctgctaagtaattctacaaacgatcatttat
aaaccaatctcaaaaaggtagccagggagagaatgcagccaagtggcagg
atagaagggctctgatgtggtctcagaaaggggatattttatctcaaaac
aaggatgcaccagccctaggctcctgggggagaggtgttcgggtagaggt
taacagcatacacaaaggccctgagagaggcgtttgtggaaagagcccac
agaggcaggctgggtcagacttttccattcagctctgctctccacaaccc
atcctggttcctctacaattccctggctctttctaggtgcagctatgtaa
ccctgggcagatagcttccttctctgtctttttgtttgctcttggctgcc
tcacacctgttctgggccatggggtcttactcttgggccacagctgctcc
taggatgacgggcagtggctataggggcatccatctctggcaggtatggg
aggtgattagcagtcctggatctcagacagtgaagctcactgttgacttt
ctaccatgcacaggccctgggcctgctgagagtggacagtggtgaccaga
cacctctgtcatttggggggcagggagccaagggcccagtaatgatatgt
tttgagtttatatcttacagagtgttgactgcctcttgggcactgtgctg
tggatgacagtgttctccacagctccctacccacagaggtcaagaggatt
ggctaagccacaccatagtacaggcaactgaatcaggataaaaaaagaag
aagaaggaggaggaggaggaggaggaggaggaggaggaggaggaggagga
ggaggagaagaagaagaagaagaagaagaagaagaagaagaagaagaagg
aggaggaggaggaggaggaggaggaggaggaggaggaggaggaggaggag
aaagaaagaaagaaagaaagaaagaaagaaagaaagaaagaaagaaagaa
agaaagaaagaaagaaaggaaaaaaagaaaaagggcagggtgatctagac
agtggagaactaagatgggagcatgcccatgcctagtttctgcagacctg
tccctgggcagctttgagcctgggtacctctggctatcacagggtgctgg
gtccaggaggagaagctaaagggtggcgcagtactgagacatctgagtct
caatatagccaaagcatggtgagagggagtggaaagagggactcagagac
ccggacaggagagcgccggctcctgggctcctatttgggcttgttgagca
ctgggttgggcgaagtcttagcaaaatcgaggccccgccctgaggcggga
cctgtggggcggggtctcaaggcctggctagtcccgctcttctccaaccc
cgagccgcgcgccacccggactctggattcaccgacggcgggtgcgcgga

>NM_010167_up_2000_chr10_23328939_r chr10:23328939-23330938
ttcgaatctcagctttgtcacgtggacaaaaacatccaaccaaccgacaa
tacagcactttgaactatgaactggagacaacaaaataattgaggttttc
ttgttgctgatgtcccttgagtgtatactaaccggtgctcctctccatcg
caggaatgcactctgggtaatgctcccaaggctgcaaagcaccaccagaa
acccttccactcagagagccagaaagggggaagttaggcctggcctggct
caagctccctgaaactgatctgtgggagaaacagccaataagcaagcaga
gggaagacactacctttatcagcttaaatttaaagccccagcatcttttc
catttcctcttaatcattgtagacaatgccccgctcattaaaaacaaata
ttcagcatggattttccttttaaactagagttcagggctcctgttagtaa
cataaaaccaagctcaagtgaaggatgaaatttgtttctgaaaaaagtcc
agaatatcatttagttgataaaaatattaaaactagattttcttcgaagt
ggagtggtttttttttttttttcatccctatggccatatctaaggcagcg
ttgttgctagagatgacttgattttctttgggaaaaattattttgatttc
tttgggccttggttatcttttatacagctttaataactattaggaaatta
attaaacaaacacgcgtgaaccacaagtgagcagtacagcaactgacaat
aaattcaaaatgagttgatacacattatcaaagtatcaggacagatgtta
ctgatggagacaatgggctttagggaaaggtggggttatatgggagtaat
atttggggattgtctttgctttggtccaagagtgtgatatttatatttgt
ctgtgaaatatgaaatccaatgtaggtacaaaagacatcaacagaaggca
taggctcaaaatgccatttcagcagtgtgccctgagcagttctgactggc
ctttggaagtcactgcagtctgacctttgggcgcctgggaggggcgccta
tagctgcgcccggcctggaaggggcccaggcacttcccagtgctgcccgt
ctgcacgctgctaactccttcatcgcttccatctccaggaaaaagctctt
tcctaaatccagagcaagctttgggctggtgtcagttggcgtttaacttt
gttgcaagtggactagagtcccttctgcctcctctcttggggtaagtggc
aaggagtccgactgagggcctgtagctcgcacagggtagttaggggaccg
ccgcccagaagcaggtgggggaccgaggagcccggtggcgggctggtccc
ttcagtctaaaggcctcggtggccagcgccaggcggggtgggggcggggt
gaggcggcgcagagggcgcggagattaccgcggcgccaccagagacgcgc
agagccggggagccccggaggtccccccacgcgagacctcaaaaaagaaa
aaaaaagccgatgataacaggcagtttccagagatcgaataaaaagagag
ggcttctgcgcccgccaagatctcctgctcttccggcggcctgccgggag
gcccccagcggccaccctagccccaggacgcaggcggcgacgtccccccc
caacccccccacatcccgcctcctgcctctaggctccagctccgcgcgct
agggagaggctgcccgcggcgcggcgcacgctccggcggctcccggcttg
cgcgcaaacctttcccggtcggcgccctagagaggggactgagcggcggg
gacctgcggagggacgcccggccacccggcgcgcgcgcgctttctctttt
cttctgctcgctaacgccgctcggctgctcggactttggttcggctcctt
tcgtcctccccccccccccctcgcagccggctcccccaccccgccctgtt
tctcccccacttgtgtaagctatttgttgggggtggccgaaagggatgtc

>NM_021356_up_2000_chr8_80092489_r chr8:80092489-80094488
gaatatgtatagtccccatagactcatgtgtttgaatgcttagtccataa
ggagtggcactattaggaggcgtggccttgttggaggaagtatgtgcgtg
tttggagcgggagggctttgaaatttcctatgttcaagctatgcctggtg
tgtcactcagtctccttttgctgcttgtgcaatatgtggaggcatatctc
atgggctcaagcataaatcttaggcaatacttttaaaaattattcatttt
atgtgtatgtgtgtatgtgtgttttgcttacatgtatgcctgtgatccat
gtgcatgcctgatacctatggagactggaaaaggatagctgaccttctgg
gaccatagaggtttaagagtaaaatccagattctctgcaagagcagccag
tgttcttcacccagagccatttgccaggtcttaatgcaacactttaaatt
catcttcttttttggagattggttcttatactctatcaagcttaggctga
cctagaactcacaataatcctcctgcctcagtttcccaagtgctggggtt
gcaggtgtaagtttctaactgcaggtgtagatttttgtatatagaaatgg
aataagtgaaacttatttgggaaaaaagctctatttgaaattccaaaagt
taaataatacaagatagattacacttttccatttcaaaagcactttatgg
caaaaacaaagggcactgtctcttcttatatgcaagggcttttgtcttat
tattaacttagcatctacttttcttttctttctttaatttcttcactcct
gcctccatgtctctctctagtctttctttccctccccctcccctacctac
cttggcaggcctgggattacaggggttctgccaggcagggctcccagcac
cttttcctctttacgacccccaaggtttcagactcagaacacacatttat
taggagagccccaaactcatgcttctcagaaatgcttgtttatctatttg
tattttcacacaaactccctttttgagacagggcctctttatgtagtcct
ggtcgccttagaactcactttgtggacaaaactggccttaaactcacaga
aatctgcctgcctcggcctcccaagcgctggaattaaagacatgcatcac
catgcccaactctttaaaatttttgtctgattatattgccttctaaaatt
tgttccaaggctttgtttcaaacacacccgtaaagaagagtctgttacaa
gactgtgtcaaactcagcccagatataataactgtaaaacacacaaaaag
gcaaatagaattagggtacccagaatgatttcttttcctgtccaacatcc
tagcgcaggttttaaacaaacacaacgccaactggaagaaacagcccatg
agtggaagcagtgtgagactttatcctgtcttagagatacacgcagctga
acgctttgtggaggctaagcggtagcatcactcggtagaacagctcctgg
gtcaggccctaggcacccaggaggtcccccacccccttggtctctgggtg
cacagtgagggtcctagcgcgctcctggtccgggagacgcagtccttcag
tctctcgagcagccaggacccgcttgagtgagttctcctcctggctgggt
tattttttcagactgtcaagtagggaaatccttccgaaaactctggatcg
cgaaggcacagccgagtacaaactcctgaccctgggggttgtcaagatgg
caaactcagtcggagctggcgagagtgcccggcactcccgctctcacact
ggggtggcgctgcgttcccggagaccgccgccttccatagcgcgcgggcc
cggggcggcggggcggcgaggaccccagcgcgcctgctgactacagatcc
cagggtgcctctgccatctcgctccctcccagcgccggccccgcctcccc
agcccttgttgttttggctggaagcgctccggaggagtttcagagaaagt

>NM_144547_up_2000_chr15_102503840_f chr15:102503840-102505839
ctcaaaaaaaaaaaaaaaaaaaaaaaagaataactcttaacagctcatct
atgctgaatcttagtgagtagaaaaattagataatttaaaatgcatattt
ctggctgttctctaaaacatactagatgcttaataaaagatatcctctcg
atggtggtagtttcctcagtgtcagaagtgagtgcatgtatgcgggcttt
gtactgtttgtacaagagctctctgtagactctaggcagttcctgttacc
atgctgtcttctttctttcttatggcaaaatatacaacacattaccaatc
taatcattttactttaattttttaaaagattttatttattttatgttagt
acattgtcattgtgttcagacacaccagaagaaggcatcagatcacatta
tagatggttgtgagccaaacatgtggttgctgggaattgaacctctagaa
gagcagtcagtgctcttaaccactgagccatctctccagcccctttacct
tttgttttgttttgttttttcgagacagggtttctctgtgtagccctggc
tgttctggaactcactttgtagaccaggctggcctcgaactcagaaatct
gcctgcctctgcctcctgagtgctaggattaaaggtgtgtgccaccatgc
ccggctccttttttttttttaagctagttttgagttgttgttgttattgt
tttaaagatttatttatttattatacgtgagtaacactgtagctgttttc
agacaccccagaagagggagtcagatctcattactgatgattgtgagcta
tcatgtggttgctggaatttgaactcacgaccttcagaagagcagtcagt
gctcttaactgctgagccatctctccatcccaagttggttttttttttgt
tgttgttgttttgtttttgaggtttttagttcttgagacaagagtctcac
tatgtagctctggctgtccaggaactatgtagaccaggctggcctcacac
tcacagagatctgccttcctctgcctcttgagtgctggaattctaaccac
ttccaacatttttctctttctaaaggtttatttattttggatgtctggag
agatggctcagccgttaggagttgttaggtgcacgtgctgttattttatt
tgcttgggtgtttgactgcatgtatgtctgcacaccatatgcatgcccgg
tacccatgggagccagaagaggatgtcaaatcttttggaactggagttgt
gagctgccatgtgagtgaaccaaacctggttcttccacaagagttccaag
tgcttttgatcacagcaccatctcaccaggcctactctgaaaattttcat
atcctttctgattttttgagtttgaaaaatgagatcagctgggcggtggt
ggcgcacgcctttaatcccagcatttgggaggcagaggcaggcagatttc
tgagttcgaggccagcctggtctacagagtgagttccagtacagccagga
ctacacagagaaaccctgtcttgaaaaaaaaaaaaaaaaaaaaaaaaaag
aaaagaaaaaaaaatgagatcaactttagttgatctgtgagtcttctctg
ttcaggatgctacagatctgagttctccatccatgggaaccatcttggac
agagctgagcgccctaaatgtttgacatctttctgaaaaagggcagaagg
tccagcaccttcttccaaggtcagtaggggtagagatttcgtagtcaatt
atcacagggttctcagctggacagccaaggtcccttcctcccctctccga
ggagaaaaagaggaggtagctgaagaaaagattgattctctgctcctccc
tttctctgcctgtttccctcacacccacctctcccccacagcagccttct
cccccacagagaccgggataggacagagcggggcggagttggggattgaa
ggcttggaagccccacagtgccctgtatttgtaggaagccttggctgagg

>NM_021358_up_2000_chr4_137956052_r chr4:137956052-137958051
atccaggggtgaccttctgtttcctcaggcctcacagtgtggagtgaaag
acagggtccgtcttttgggtgctgcggctgacttcacccacctttgggtg
tgagtggataccgttgatctgcggatttggacaccgggcatcttaagcac
cttctgccttgagcacctggcggaactcggttccaccagatccttggttg
cctggtgctggagacctcggtagaggctcttgacctctctgagcctcagc
gtaacaccttcttcctggtatttatatttctggcatgtatattctggctt
tatagttgggggtaggaatctgggtagagatattccaggacaaaccaagg
ccatgaacgcagtgggctcttctaagtgggaggtatttccatttcaaaaa
agatacgtgtcaggttctcttcacactgctgtacattttctctcctcctc
ctcctttccctcctcccctccctcttcttcctcccccctttcctatagaa
atgaccactttacgtttcctttgcccatttcttgtccatttccttccact
agaatggaagttcacagatgggaagcgtcatctaatgtcgtggtgtccag
atagatggtccagagcagtacctggtacctacaaggtgtgaagaaaactt
ggtcatcactaggaggcgctaggccctacccctgtttgcagtgactaccc
ttccaatggcttggagattcccaaatccctcacactgagacttggagcgc
caacaggtcagggagggggaccttcaccaaaatcactcagtgttgttaga
gaactggcagggttgatccaaaggtgaagtgtggtagaaattatttaccc
attgtatagatccagcagctgaggctcagagggatctcaaaggacttgct
cggtatttcccagctgacttctcttgaaagctcggtgattcttacagtga
gtggctcgacccccattggggagcagtctccgggtacatacaggtcacgt
cccccttccttgacttctgcctgcgccatcaccacatgtgggcaggggag
ccacaggcgaaggtgtgggggctgcgggcgcccgggagcgcttggagcat
ccttctccaggcctagggtaccacaaccccgctcgccagctaagaggggc
tcgactctgcccgcccaccgcggggcggggcggggcgcacgctcggagcc
tccgggaccgcgcgtggctgaagcgtcgcgggctcctgcgcaccatctcc
ccggctcgggagccctatgcccgccgcgccaccagccgctgcctgtagtc
tccagccccgcggcgcttgccgcagtcgccggcagcggatcacccgcgag
cgcccaggtagggagcgcgggcgggaggcggccaggcgagccggcgcggc
cgggagggcggagcgccgcgccgcgctgcgctcctctgccagccctctct
cccccaccaggtctggcccggcccggtccgcggcctccggtacccgggat
ccttcagtgcctaggggagaaaggagacctgctttccgccgccgagctgc
gctcctgttcttgggccaccccattgcgacccccacgcgcgacagctcgt
gatcaagcgtactcacacgcccaccctcctcagagagactgccccgaccg
gaaggcgggagttcgcctcctgctcccacctccccagccgtgcctctggc
caggagccccacccccatccttaggcatccccggtggctctattccattc
cagggctctcatccagccccagcccaactttcatggactcggcgcatcgg
tacccctccccaaacttcttacccgagtactccaggtggccccgccatag
gaggcgcccctacaatctctccccgacctcttgtaatggttgctcggtga
cctaagaaccctgttttgccacctactcctctgaggtgcagtttttaccc
atcttgctttctcttcctttggcttcaccctgtatccgcattcaccatat

>NM_153423_up_2000_chr4_132089533_f chr4:132089533-132091532
aggcagagaggcagagaggcagaggcagaggcagaggcagggagatccct
ggaagtttcaggccaacttggcctacacagtattccagaacagccaagag
ctacataatagagagaccctgttccaaaaataaaaataaaaataaaaaag
atccagcatccggccacctcactgagggccccagtgaaattttcgtttgg
cttctgtttgggttattcattgaccggtcatctcttttctcttcactttt
agaacgctaggaacaagttgaccatatctctgggggcacttttcttcttc
tttttttttttttttttttttttggttttttgagacagggtttctctctg
tagccttggctatcctggaactcactctgtagaccaggctggcctcgaac
tcaaaaatctgcctgcctctgcctcccaagtgctgggattaaaggcgtgt
gccaccactgcctggccacttttccacaagaatattggtctagctggttt
tacagtgaccagagtgaaagaaacagtcacccagcacccttaggaccatc
ctggcctgttaaggggatgagaaaaaaaaaagccattttcaggtgacaag
atgtcacagagtaagaaatacaggaatagatgctaagtggtgtaggtctg
agttctgtggtcatttccaactagctgggtggctgcgggaaaactgtatc
aagtattcagggtgttgtatgtgtgcgtgtatgttgtatgtgaggatgga
ccagtgcaggccagagaatcacctcaggtgctgttcttcaggcaactttt
accttggttttagtaactggctctctcattggcccagtctggaggagcag
gctaggctaggctgggcctgtgagctagagctctgcctgtctctgcctcc
ccagcgctgcgaagtcagtatcatcgggcctgttaggctttgtttggaat
ctgagttctcaaacgcaggtcctcattctttcaaagcagcactttactga
ctgagccgtgtcgtgtcgtgacctccaccccaccgccctcacaccgtgca
ccctttttgaaaggaagcaaagagggaggcagacgtggcggtaacaaagc
ctgcctaagatccattcttccacaagaggccaatacctgctctacagaga
tgctctagtatactaaatgtgctaagccggactcgtcacgttgtcaccca
gccgcagcattttgtattctataagtcacttgggagtgtattctcaaact
gcccaccttcatggactgggacgtgccagggcctactgcatctattttgt
agaacaaagtgagaactaggtaggcagcagttgtccgaagttgcagagtg
aagtgacaggtgtttggctcacctgacagtggcctctcagaactagctcc
caatctcaggatgccagcttcacccgaatacctatcctttggggtgagct
gaagcctatgactcactcgcccccacccgactttcggtcccgcttgggac
aaggcgtgaagggacagaacgatctgccacttgaggggtgtctacagaaa
gttcataggctcggcctgttctttacacaaaaaacaggctggctctctgg
actctaataaaaataaatcgtgtttcaatacatgttagccgaggtctttc
cctgtcttagcagatatttttgtacttaaacttgggcgtcgatgtacctt
tagtcccatctccacttcacttggtttgtcctcgcctctgtttactccga
ttgcggaagtcgctcgggtggagttcccgggacactacctttgaatacgt
cttttgcgtacttatttaattggcattggattcagaccaatgggatagct
gggggctccgggcgggtggggcagggagccaatcagaacggttggcgggg
tgtggctgcgtcccggggcggggaaatcgcgtaatggcggactcaggccg
gtggagtgcggctgggggcgtagcgcgctgaggggggcgtccggctgagt

>NM_177323_up_2000_chr5_22249642_f chr5:22249642-22251641
tcatttgtctttaatcattttattaattctttctttctgtttttttttcc
tttttaagatagatgctcagtatatagcccaggctaatcccaaattcaag
agcctcctccctcagtctcaaaagcactgcaattataaacttgtggcatc
atgcctagcccatttcactaattcttgtacagctgcacattcttggggct
agggtaaattaataccttaatgtcctaaggtcagcagactcagatacagc
tatatggtataatatagcctagatcctgttttaattttaaatttttaaat
tttattatttttattttttaaagtgtgtggatgtttgcctgtatgtgtga
ctgtataccaggtgtgtgtctggtgtccagagagttcagagagagagtca
gataccctagaattgagttacagacagagagctgtcagctgctgcgtggg
tgctagaaagtgaacctggattctctgaaagagctgctagtactcttagt
tgctgaagccatctctccagatcctgtttgtctgtctgtctgtttgttta
tacggggtttcactatatagctctgtctatccttcaactcactatgtaga
tgaggctggccttgaattcataaagattcacctgcctctgcctcctgagt
tgtgggataaaaggcatgcaccaccatacccggctcttatttatttattt
tttttcattttatgtgtatgggtgttttgtctgcatgtatgtctacacct
cagtgagttttcttctcacggagtagtttctgtttcctctaaagattttt
gtttgtttgtttgcttgttgttttttttttttctgttttctccccatttg
tttggtctcaaaggcattgccttccagggtttgcctgtcaaatttccatg
ttctctacctatcccttgcttctaagtaattcagttcctcctccctggaa
aacagtagaggtttagggggctttgcccagcaaactggatgccagatttt
gagtgctctttctctgtctgactcccagaatgtttcaaccctcctacaaa
cagatctggaccttccagttcgaaaatatatgaaggagtgttccttttgt
ctagctgtccttcaaagcttactcttgagtctacaaaagaggttacttag
tccctaccttttaaatggagtatttttttctgtacaacgcttaaacagta
ataactattagttacaggctgaggcaggcggatttctgagttcgaggcca
gcctggtctacagagtgagttccaagacagccagggctacacagagaaac
cttgtctcgaaaaaccaaaaataaataaataaataaataaataaataaat
aaataaataaataaataaatattagttacctttgcacgtagacttttgtc
tctctaagactgtgaaatatagaaagagcactttgacactcctacctagt
accacgtgggccaagtatggaactccggtgtcttggtggcaaatgctttt
atgcgctgagccattttgagataggtgttgttctagctgataccgaattc
actttatagagcaagctggcagggactagtggcaatcttcccgcctccgc
tcccgacttgtggctcaccatcctaagggtatcatgagtattttctcctc
ccctccttcctctcccctccttgaattcagtgtgtagctggagttgactt
tgaactactggttttcccgccttcacctcccaaacggtggaattccaagt
gtgagacaccatgccagggccgaattttatttttagtaactccaaagaag
tggagagagctcctgcacagaactcagcagcctgggaagcagtagggctg
ccaggttccctgagcggccaacatgacatccaaccagcagggggcgccac
agaacaggacagcggcgcgcagatatgcctctctaggccaagagaacgga
accagagagtcggtgataggaagtcgaggtggcgctcaaccctgcgtccc

>NM_144523_up_2000_chr15_25971257_f chr15:25971257-25973256
aaccaaaataaataaataaataaataaagtacttagtcaacaccagaact
gcacaggcaaaagggaagctaactgccaccctatgaagacaaatattact
atggggagattcaattgacaaggaaagaacatctcttactattagccaag
cgagtcttctctgatgagactcctccagccatggtaaaatactaaccctt
caggttacttcagccttcgccacaggttcaccatgaactcatgtgagagt
acataagaaccacctaactcgggcacgcttgccttgcagaaactgaatgt
tttgatgctaaatactagtgattcaatatagcacaacagataacagtgat
aaaaagcaatacctagtaaggacttaagaaatggggtgttgcagcagtat
gtagcagaggattgcattgtttggcctcagtgccagagcatgtgcctaat
cctctagagacttgataccccagggaggggctttgcaggaggggggtcac
cctctctgaggtgaaggggagggagtataggggaaagaactctgtgaagg
ggactaggagagggcaacatttgggatataattataataataacaaaaac
aacaacaacacaaaaaaaatactggcattatttttgacaaaaggctctag
aacccccccccccccaaaggcatttgggcaaaggtttacaaaagggagca
agctggcagaaagatattcaggcagaatagcatagcaacggatttctaac
acaataccaaaaatatacttgcttaacctgttagaacaattgacattgaa
tcagggtgagttaaaggcagggatagaacagaggatttgccaggcagtgg
tggcatacgcctttaatccaagcacttgggaggcagaggcaggtggattt
ctgaaggtcgaggccagcctggtctacagagtgagttccaggacagccag
ggctacacagagaaaccctgtctcaagaaaaaaaaaatcgaactgatatg
aattgctgctgttatacacacagggtctccaaggtttagtacccacgatg
gagcgtaaaatcacagatagatccttttaaagttttagatgctgaaagag
tatttcgatcattaaaagcaacttcacctagtttgacttttttgtttgtt
tgtttttattaggtatttatttcatttacatttccaatgctatcccaaaa
gtcccccacacggtcccccacccactcccctacccatccactcccacttt
ttggtcctggcgttcccctgtactggggcatataaagtttgcaagtccaa
tgggcctctctttccactgatggccaactaggccatcttctgatacatat
gcagctagagacacgagctctgggggtaatggttagttcatattgttgtt
ccacctataaggttactttctctagctcctccactgggggccctgtgatc
catccaatagctgactgtgagcatccacttctgtgtttgttaggcccggg
catagtctctactttgactttttatatggctacttggatttaaaaatctc
acatgtggctcggattatattttgtgggacagtggctaggctgtactttc
ggctcccagcagggaatcttttctgttcaagagctctgaccgcccccttc
gctgcaaagagcttgggtcggtttggcctccggaagttccacgctgtcgc
cacgtttgatccccctttccagaggcgcgagagacagtcttgacgggatc
catctctcaagagcagtcccagaaccatcccaggcacccacgcccttctt
tccctcacaagcccatccctctgacctcgtcacggcaagcgacacaaccg
ctaagccctcaggaggcagcggcatcctccaggcacacgcccacctttga
ttgacagggcggatccaggcgcgaagagagcgacatgaaacttcgtcatt
tccggggacccaggcgggccttcttaagccagctgccaagagtttcctgt

>NM_053014_up_2000_chr10_78461808_r chr10:78461808-78463807
cctgtttgctggtggtcacagcagcttatgtagttgaagagagctgggga
tttattactcagtaaattgtgacattatgggaaggcacatactttcctgt
ctgttactgccctagaacaggagatcctgcccagaacagaagcttttaca
ggtaggcagctcgccctgtggtatatggcctaagtcgttttcaagtgaac
ttggaaaatagggcttggatcccaaggcctgagcaggcaagaggccacac
aggtttcaagtggtgtgcagatggcctggtcctgatgcagcatctgagcc
tgcacagtccttcttggcctgttttaggatcagtcccttgcctggtgagg
gaaggagactcaggtggctgttggtcctcagatccgatgactcactatgg
acggaacaggcttcttagagaagagggtcctgaccttcttctgacccaag
gctgaccctaggaagaccctggactaggttaattgaggtttcctcctgga
ttggttgtggatacaatgttgctagtcagttgccaactataaataaatca
aagggtacagcacgtgggagtgaaaagcgatcctggtgccttaccaggca
ctggggacaatcctacaggattccaggatgggatccttacttgggggcag
gatggggtgtgtgttgggagtggggtccaggaggataagggaaatggggt
ctaattaattggcggggaacccccaaatttccaggcgtccccaggaggac
tcagaaggaaggggagtctaacctgagccatcaaaacatcctgggtctca
aggggacctccgggactgggaaggggtctaggctgaggctcagaatgatt
tcaggaggctgaacggaggcaaatccaggctgggcctaggaatattccag
ttcttgggggaggcaacccaggaggactccagggaaccatcgggggtcca
agtacggcccaggaacaccccgaagaacttcagggggacaaggggatcca
ggctgggcccaggaacaccgcagtaccccagaaggacttcagtgggctaa
aagaggggattcaagctgggcccaggaacaccccagtgggactccggagg
accgcaggcagctgaaagggagtcggactgggtctaggaacatcccgctg
gccagggagggtggaggctgctcccgcggggcgcgcctcgcgtcccctcc
cccgcttgctgtccgttggccgaggcggtcgccgctgcgccgcgggccgc
gactcctcccccgcgcgtcggtccgcgcgtgtccccgcgtccccgcgcct
ggcgtcccgcgccggcggaactgtgggatcgccgcgcacaggaagtggcg
gcggcgccgaggcggagggcggcgatgggggcccggggcggcgggcgccg
cactcgctgaggccccgacgcagggccgggccgggcccaggccgcgcgcg
cccgacgcgagaaccgcgaccagcaggtggagtgcaggtgagccgcgccg
agcccggccgagccgccggaggtcgtcccccgcccgcggtcgccgggccc
cgccgcagtggccggctgcgctccgcggggcgcgcggcctggagagcgcg
gcgcctggaggctccgggtcccgcccaggcccctgtcggcctgcccggcc
cgccggtgctgtgcggggtgcgcggcggcctggggatgcgggcgatcggg
tagagatggggatgcggggcccgacgagagggcctgggcggccttggggc
ccctctgccggggggaaccttgctcggctcccggctcctcgctctggggg
agccccccacgcctgatttcggggccctgtgggctagtttcacttttttg
cttgctcaacgcggagggagggctgcaggtgggacgccctggaggaaggt
gcgagggctcggttgttgttgttttttttttttcttgactttggcgtttg
agaccaaaggccgactgtgaatttccacgtttcactcaggcgctggggtc

>NM_025607_up_2000_chr6_72694357_r chr6:72694357-72696356
agtgctctcagcattatcttccaagttcccacaacagttcattaaggtct
aagcacttgggttagagagatggctcagcagttaagagcactgattgctc
ttctagaggtcctgagttcaatttcagcaaccacacggtggctcacaccc
atcagaaatgggatctgatgccctcttctggtgcgcctgaagacagctcg
atctaagcacttgaacaactttcccagctcctcttcgtcatccttcccgg
tcttcctaagaataatatgtccacagcaataccccagtcctggtactcgg
tttcctttttgttttgtgtgttaaaacaccatgaccaaaagcaacttgtg
gaggagagggtttatttcatcttaaaattatactccaccatgaaggtaag
tcaggacggaaaatcatggcaagaacatgaggcaagagctgcagcagagg
ctatggaagaacactgctgaccggctctttcatcctgcttcctatacacc
ccaggacctgccctggggtgttacttcccactgtgagctgggcccgtcta
tatcagtcattaatcaagaaaatgactagtctacaggccaatggaatgga
ggcattttctcagggtttgagggtccttcttcccagatgatcttagctta
tgtcaagttgacaaaaagataacaaacatacagggcttaagacaatactg
tttgtttgtttgtttgtttgttagaggcagtgtttccctaaaagcccagt
ggcctcttaaattctgagacgatgggtgtatgccaccttgagagctctaa
gcacttgttaccttccttgggtttattatcatcttcctcttctgagaaag
atggggggatagcactttgccctgctaggtgggtcagcagcactcacttt
gggcaagctacttctgagacccaggtcagtggtagagcagatgctcagca
tgaactctaaggcccctctgaggtgccgcactacagtactagacaattac
aatcaggtatttatggaatgctcttttcctgaatatgcctctcctttgaa
tttttttaaagacaggattttactatgtagcccacgctggtcttaagttt
gcaatcctctggcggtcactcccccccttttcaaaaatttcaaaaaaatt
tattttataactatgtgtgctttgtcaggtgaatgtaggtaccggggagg
aggagcaaagaggcattacctggagctggaattacagtaaactgcccaag
ttgaactcctaatcatgcatggttttgtctattttccttcttttattgtt
tatatttatttgttttaatttttatttttattgattgagacaaggtctca
actttttagccttggctggcctcccactcacagaaaaacacctggctctg
cctcctgagtgccagacttaaagacatgcaccatcgattgctttatttat
ttataatacgagtgggtgtcttgctgcatgtctgtctgtctgtcacttat
ttgcctggtgcccgcagagcatcagaccctctggaaatagtgttgtgcgc
catccagtgggtgctgggactaaaacttgggtgcgctgagccatctctcc
aggcccttcacccatttttatgcataaaacataatcaatgcgtgggaatt
ttcctttcagggagtaggtggaacatgcaggtaaactcagccaaggagac
acagtagagatacttccggcttggactggcacttctagaaaccggcgaga
gccctcagatcctggctccgaaaagtccccggaatttcctctttctccaa
ccccattggctttagtctttggtcacctgacttatccaaccaacgagagg
cggctgcatcggtacttccgcctctgtgtgcgagtcactatgcccacccc
aggagcactctgattggctctcctcttgaaattcgatcgcttattggcca
gcgctggattcggctctccagcggcaacctaaagctgtgtcagacaagcc

>NM_024412_up_2000_chr4_140279963_r chr4:140279963-140281962
tttttaagtgagctgagcaagccgggaagagcaagccagtaagcagcatc
tttccagggcttcctcatcagttcctgcctccagggtcctgccctgactt
cctgtcacagccgactgagattggtaggaacaagctaagttaaccctttc
ctccccgagtcgctctgagtggtgttttatcacagcgatagaaaatatct
aaagcactgggcacgtttgcatgtgcctgcaatcccggccacgaaagagg
ctgacacggaagactacttcagcccaagagtgaaagtccaaccaggtctg
cgcctgcccgggctcctcggtgccaggtatctgtcccaacccccactttt
tgttcacggattcctgaagctgcttctgcacctttcggaccccgtggagc
cttcatttatgacctcactttccacaggctcctcccaccctcccatcatg
ctcagcaaagctcctggactggcctgaggacacccctgcgtggacaccca
tcctctttcgattcaatgtcagtgtgacctaggggacatacctcgcagtg
ctgtaggctttacatatttgtctacttttaaataatatctatttatttgt
gtgtgtatgtgtgtatgtgtgtatgtgtgcgtgtatacctgggcacacat
gttagagggcaactcagaggagacagctctgtctttacgtgttgagttat
cttgctggcccaagcaattaatattattaatttttaaatttgtatatttt
atgtgtatgaatagattccctgaacctggacgtacaggaggtcggaaccc
acccaacagggactcatgtgtgtgtggagggacagagagcacagagagca
ggaaaggcggtcagacctggagctatgcttacaggaactaaattttgggt
cttctgcaagagcaacaaagactcctactcactgagccactccccagcct
ccccaccccgcccctgcaatgtatttttttttaaaactccttctattggt
gggcacagtgcccatgcctacaaccccagcggttaggaagcaaggcagga
gaatttggagtttgaggccagactgggttacatagtgagaccctgtctca
aaagctaaaggttggcaatggagctaagccagagagtccttacctagcgg
cctaaggcctcacattctcccgtcaactctcatggtctctcactaaatcc
ttaaagagatataataataataataataataataataataataataataa
taataataacaacaacaacaacaacaacaacaacgacttcttagcttact
tttaagtctttttcttgagatagcctcgtacaatattgttcagtttgatc
tgcagctctgggcttcaagcagtgttcctacctcagcctcccgaatagga
gacatcacaggtgcaaattcaatatgccaggtgacttctgtgaccttgga
taggaagccccacagttctacaatgtcatttctctccagcagggcaactg
gccatctttctgggttttggaagctctgagctgttttgggaagtgcctag
ctcccagggatgggcatatatagagactcccctccttgtgcccccacacc
tccatgggcggcctcttctgcactctgcacctctttgcaatgcccagcta
agaaacccgaggctcaattacagcagagaaggcactgtcaatgtcctgcg
tgttcctcagctcctgttcccaggaaccccaggagccccagagtcctagc
aacacagatgggggaaccctctgcccagctgtcacatgcgcgatacccct
gtaccccttcctcacctctcagacgctgcgtccttcgtggtctgttggct
ggggtagttctggttggtttgtctggaacattcttagtggtcacggtaaa
ctcgagcctgggagggggaggggagggtgttgattggtggaatgcacacc
tgtccgggtgcacagccgctgttcctgccgtgaacaaagaggctgtgtta

>NM_027156_up_2000_chr5_109701458_f chr5:109701458-109703457
atagggtgaatgaccttgtctcacagagtggtcctagcatggtcaaggag
aatggcgcaagccccataccaccaagttgtctgccatttcctcttcaact
gacaagacaggaataatccccccagctatctgttcagtctgctggctcat
gggatggccttaggcggtggccaccacggtcctccaggtcccaccaaggc
ctcaccctgaagagtgtgcgggggaagaggtagtggctttcccactgagg
cttctccagtggttttgctccttccagctgcacaaacttcatgagtgtct
tgagggccagttcctgggatgcagagaagagtgagcgtgaggcctccacc
cttcaggaggcccccaaagctcctctagcctcagggaggagctctcacaa
ccaagcttaggaccgggccaaaaaccaggagagaaaggaggccagacccc
agcttatctcgctccatgttacatgtgtgtgccgatggtgacctgggata
gaactcttaacagaacttggcttgaggcatgtacacagggtgggcctgca
ggggaggccacctaactattcccttgtcccccccagttttggaggtgcct
caacaaatgtgacaatgtacaaagcagatctgctgcctggaactagggtt
acagactccatgtctttaggtccggatgattcacagcacacagtggaaaa
gaacagcaataaagatgtctaggtagaagtctctcagacaagtgaaggaa
gagatgctcgcatcaaaggcctctacccctgtgctgtgaagtactttaga
gatgagaggaaaagctgggctaagggcttcaagactcaccttgacctgga
aggtgggatgggccaggagttcctctaggcggttacagcagctgtggtat
cgatgtcttatccacaccttgtatttgtatgtggctccctgggaccctgg
ggacagagttaggagagctaactcacactcatatttatgtgtgccaagcc
tgaccaaggtcccaaactcagccccaatcttccggctgtttctcatcttc
acagctgtaaactatttaagatgccagaccggggcttgggaaagacgatt
tctgagccctgcaaactgggaagggggtattgaaatgtagttcctctcgc
tttgcctcagaacctgggtctccccactaggacagagacagtatcaaact
cggaaatggcgcaaataaaacatgggtgtgtgtgtgtgtgtgtgtgtgtg
tgtgtgtgtgtgtgtgtgtgtgtgtgtgtgagagagagagagagagagag
agagagagtgtgtgtgtgtgtgtgagtgagtgaaaacggctacgtatacg
gattcacgcagtcctggcaagtatacggatctcaactcgcttcctgagct
acaatgagtgactgcgtcgtcctcccagatcgcatggtctatgacaaggc
cctggctcgggggtgcatcctaagttgacaaggcgtcccaccggaactgc
ctagcggagagtaccccacgccctccaggtcacccacctgccagggccgt
gtcttcgctcggcagcgagcccacgaacagctcttcccgctccagcaagg
taccgaagagtcggctgcacgtgcgcactccttcctcgatttcctcgggc
tcctcggactgaacacggggaggccccgacaaggtgacgctcggccccgt
cgcgactcccactgacctggccgcccccaggtccgcccctgcggctcacc
tgaagcacagccaagatgtcgaacaccgcgttcgcttggccacgactcgt
cagcactgcctccaggaggcggccgagctcttgcctggagctcgccgaag
ctgggtgccgctccatgccgccgccgccgatgctgctcccggttcctgga
aaccgaagtgtgcgccgagcggagtcgcgcccgtgacgtcacccgagcct
ctaggtcgcggggcggcgtacgtcatcaaagagcgccggagaggaaccgc

>NM_178672_up_2000_chr5_73366372_r chr5:73366372-73368371
cttccttccttctttcctcctaaactgaatccttgtatggatatgcttcc
ttggttaggattaatctctccatttgccatgggaaactttgacattaaat
aatttgactattttatagactgtctcttgcttcttatattatgaactcat
ctcactacaatatcacatttatcctgagtatacttatttgccatctcatt
atttattgctgttctaagcaatgatgatggtgatgttgctgctaacccag
gcctggcagtgcatcctgtccttccaggtcctctggaggccagggctaga
gcttgactcaggctagcagagtaagactccatctcagaacaatgtcaata
ataatgatatcatttaatatgaagtatactttttttttttgaaacagggt
ttctctgtgtagccctggctgtcctggaactcactgtgtagaccaggttg
gcctcgaactcagaaatctgctgcctctgcctcccgagtgctgggattaa
aggagtacgccaccacctaccaccacccggctgtgaagtatacttttgag
aagtaatgaaaaggagtgcttagctataagaattagacaatgaatagatt
actgctcaaatcatgccaagagaccaggtatggtggcatatgctttaggg
aggtcaaaacccaactgtatacacacacactctctcacacacagaaacac
acgaataaaactttaaaatgaaagcaattgccatgtgtcacaactagatg
aatgatgttaggtgaagtaagttaatcacaataaagcagatagtacaggg
acccaattataagacccacagtgccaatgcaaagagaacaggattaaagt
agaggctgacaaatgctggggggggggtgcagggagctgaggttgagggt
ggcaattgttatttaaagggtatatagttttgaaactattttgattttgc
aaaataaaaagttccaaagattggttgtacagcagcatgaatgtttttta
atgtttccgaactgtacattttaaaatgactaatggtggacatggtggca
cacacgtttaatccaagcactaggaaggcagaggcaagcagatctctgtg
agtttgcaacgaacctgatccacatcatgtgttccaggacagctagggct
gcacaatgagatcctgtccacacatactcacacacacacacacacacaca
ctcactcacacacacacaattagaacagtaaattactaaatttttttatc
tcatgcatgtttccacaattaaataataataataataataataataaaac
aggttctaaactgagatgtgtagatcagtatatctattcctcaacccaat
tctcatcttagtagctgtgaaatggaccccaaagccttttgactgtgtgg
agacaggatctctctgtctctctctgtgtgtctgtctctgtctctctctg
tgtatgtggtgtgtgtgtgtgttggggatgggtgattgtgcgttttccac
aattggcacatggaggacaatttttccgggtcctgtttttctacattgag
tccgaaggatcaaactcaggtcatacgacttgtgttgcaagcgcttttag
ccttatgagccatcttgctggtcccaaaaggtatttcacgaggctggagt
gcaccaacgcagaagataacctacacaagaccaactattacgttgcagta
gttgtttggcttctccaagttcagatgggggaagtactttgcttcagacc
aggttttattattcccgagaattcttaacctggaggaaaaggtgatgaga
gctgacaagggagggacgaacaaaacccatttcaattctttcctagaaag
ctgctgcctccagcttttcagggactatcgaccctgtaagcacattccgt
tcctccttcaagtgcagacgttccttccgccagcccgcgcgcctgatcag
ccaatgagcgcctaagacgtcatcaccgcgcgcgcgaacgccgagcgtca

>NM_025296_up_2000_chr2_126761597_r chr2:126761597-126763596
gtttttatttcaatgcagaggggggcgctgaccttttcaccaaatcctag
ggcctgagccattcatgagacaccttgcacatatctaataggaacatact
agaactaaagagtgtcaaagaagaaaggtgaggacttttgagactagttc
aaaggacttgaaggcaacaagatgtgaccattgggtcccactgaccactt
ttatgtttaaaatcaggaaggacatttctgctttcatactgcacagcctt
tctcctcactcctagaaaccgaggaggagctaggaggctcctgagtcagg
ccctcctctaagccctagactcctatctcatccaataaacagaccagatg
ctttcttctgcctgctagtctgggaaatctgttgatgaataaagcaaccg
tcttaatatggcatacctgtaaaggcatggaaaaccaagtttcaactgtt
gaaggtgttaatagaactgatatctgatgacctgggatgccacaagtccc
ctctattgtaaatccaattatcatagaatactaaaatgtcttttacaatt
ggtcacattaacagttctgatttctccatcgatcgagctgccccaaacga
ctattctgcatctcacatgtccgttagaaaggggaggctaattgtaatac
ctgacaaacacccttttttcttctacctacctctggcagaaacctaaaat
agcagcagtttggattagcatgacggtgaggagtaggtgcttggctgaat
aacatcaaaattaatgagaggctagacccccaaacagagccacctggtgg
gcatgaacaccaagcaagaatggggctgtttcctttgacaaatgactgcc
tctggctatctatacttcagccagcctcatatctgttctgcaccgcccct
caagccaagagagcaggagctcagcgctctcaccttttagcagatccggg
tttacatagcccagcacgtccgagacccccagctcctggcgggaacaggt
gcctccatggatgtgcaaccaagcgggctccgcgagggcagtgcacagcg
ctgtgatggacagggcgccaggcagggccgaggccaggctccgctccggc
tgcttgggaagagcgctgcttcccgggcttctccgccggcgccctcccgg
cagcccggcacctccaggggcatacatgcccggggctgcccgctgtagct
ctgcggtcgttggtggtggccgccgacctcagcggggcgcgcagagcctg
tctgtacccaggtggagagcaacgcaatgggcggctggcccggagctgtc
agggcccgcaccagagactgcggggtgggacccagggctgagcacagacc
aaaggactgcgggaattcggggggcggggaccgagggctctggatgaggg
gtgctggatcagggctcggagatggcaggggactacattggctgtagaca
tgccaggatgaacgggcggaggtactggggggccgggggaggggatcggc
tactggcaaggggaccggaggagacttggaccagggttatcagacagagg
ggtgctgaggggcggaggatgcagctgggccgccgagatcgggaatccgc
actttggggtgcgacctaagcctcagtaaccctccctactctagtccctg
ctcctcaccggtcagcaggcctcagggctgggatggcgccgctccgcccg
gtcacaggcttcttagctgcccgggccaaacgatcccaggccccaaaccc
gcaacgcccagacggaccctggccgatgcacttccggcttcctccaaccc
caccccacccccgcctccttcttctccggccctccgccctgccctccgtg
cgcgtcactgtgtgcgcgcgccgcttgttcttgcgcagggcatcagggta
ctggtagttccggactgtcccgcgaggcttccagttacggaggatgaggg
gagtgactacaagtcccagaaggtcacgcggcgtcaacagcgggcacgtc

>NM_008801_up_2000_chr1_86388345_r chr1:86388345-86390344
aaaaaaaaaaattaacatgaggggaaaatcctcaacctctgagtaagagg
ttctcagccttcctaacgcagagaccctttaatacagttcctcatgccgg
gcgtggtggcgcacacctttaagcccagcactcgggaggcagaggcaggc
ggatttctgagttcgaggccagcctggtctacagagtgagttccaggaca
gccaggactacacagagaaaaaccctgtctccccccccccccaaaaaaaa
aacaacaaaaaaccaattcctcatgctgtggtgacccccatccctaaaat
aattttcattgctacttcagaactgtaatgtttctactgtatggatcata
atgtaaacatttttggagatagcggtttgccaaagggatttttgacccac
agtttgagaaccactgctttaagttcaaatgtcatttccaccatgaagtt
ttgccagctgttaaaggcacgtcaccagaacctctaaggcattctccact
tgatcttgactaaaaggccaacaagtaatcctctgtggcattctgatatc
ttttcttttatgccacttgtcaactccatcttgaatctccttatctccct
aatcagttatgtatcttctgaataacagtggcctatcttttacttaattc
agtacccaaccaaaaccaaaaaccaaaacaaggtttgttgagttacttgg
aagaaaaacaaacaaaatgggtgggtgatcaaatgggtggagtgggaaca
agaacaggaaagaaggccagaggaaggacacaggcgtctccaaggaaaca
gagggttaaaccaactttatctactttctgggggaaaaacaatcattaaa
tgtcaacttgaatgtcaaaaaagcaaataaaaatagcaagacctatctag
tctgaggataaaggactgtcacaccagctcctttcaggaaatccatgaaa
taaatgctttcctattttctgggtgtttcaacactagttcagaaactgtt
cattaaggagaaaaacaatcacattgccatgcttctaaaaatattacctc
cctagtgtagtgtagatactagatgacaggtcagtagatgtaaagccaga
ttttaactgtgtcaatttgctgtgctctctggccagtctctgcctcaccg
ggtctctatttcctcatatttaaaaacaaaagataaagagattggattgg
caaaatcttttaagtcttcctgtactaacattgagtataaacaatcttta
gctcacccagtccaaagcagaaatataacataaaccctgcaaaacaagta
aaaatgaactccagactaataaactaacactatttgaggaggtcattttg
ttctgttatctctcgtggcttaatatgtggttttgttggtggtttgcagt
cttaccatggtttgcagactcctgagttccatgtaaacagaagttaactg
tcggtgggttgtcacgtctccggggtaaaagaagaccttcctgctgggtt
tcaagtaacaggattcagaaaccaaccccataggaggatttcaaatatgt
gcacactgctcggcacactggaacccaagttaaaaagatggagcgcatag
tatgctgggacttgtagtccctggcctctaatggtgcgctgggatcgcct
gtgctctctgggatgctgggaaatgtagtttctgccaccttgtacagtgc
agcctgccatagtctcagaccactagtgtgcccggcaacaagagcaggca
tctcaaacgcctctgaagatttcaagccatcgctcctctgggacaaactc
taggcaacaacacgaaagaaaattctgtcctccgggactctccaagaggg
cctttcccactgacgctctccgtccccgagcgaagccgctgagcgttgct
attggctactcaagatgccaatcgccaaggctggcttgtcattggtttca
aggcgggagctccacgactagagggaaggagaagggatcaggagcgggag

>NM_178766_up_2000_chr5_8427485_f chr5:8427485-8429484
gctcccctcagtcatcagtcaaatggctcctggtattttgaaagaaaggg
caggtttactaggacataggaacctcatttctttataccaaaccaccaat
cacagaaacttgacattttatcaggctacaaaaggctttaaaaaaaagcc
tttatcttctgatgttgggacttgaacacagaaagtctttcacatgtcag
caggtgctagaccactgggttacactcccagttcccaagtgattcactaa
taaccaatagctcatcaaagctgctactgctaaatggctgtaatttccaa
aatgaaatgccctggtaatttatattacagaacgccaagtattacttttc
tcaacttctggtgggtgtgcggttctcacttacccctccgagttccttta
tatctttttgtagtttctcacatatggtgatagaaggcaagtcaaggtaa
aatatttttccccaaaggggcttatatttggatttttccagtctattatc
agccttcagggatttcaaggatggtcgattcttttcatttctgtcttgga
tgccacctgtgattacaaaagaatcaggcaacattttatgcagacaaatt
tttaatttattttacaaaaaatgttcaacagctttattgcagaaaggaaa
cattactagtcataacaaattaagtcattagaatctaaatgttttcccta
atattaccacttaggatgaaggcaaactgtcctgtatggtttccacaaaa
ctctatactggagaacaagagctgaatcagcagaaaatagttattattta
ctcctgttccgtgtatgaagcaggaattctatagagctgttctggaaaac
ttaccttctcatggtgtaaacgtcatgtgggtaattaacaggtcggtgaa
aacccaacacaggtgtttcaaatatttaaagcttatttacctaggtagcc
acacacactcatctagaataaacaacctaattcttaggggttactaaatg
ctggcattttggtttcatagtttgtctagtacttaaaagaactagacgag
ggagttcatgcactttgtttacatattaagaacctaagcccactaaggac
tatgccatccatcttttattttaaaagcagatgagaatcaaacatcttct
ttaaactttcgaagacaacctgcactttagtacttagttactagacacac
atgcacctcttaggaattttccctataatgaaaattttttatattaaaca
ttgagattgaaatctgcttttgtctatgaggttgaaacacacacacatac
acctctccgtctccctcacgagtgacgggaacagtcacaaatgggcgtgg
gcgcctcctccgtggggccgtcggggacccgcgcattgtctgaagcctgc
agccccgggaatgccgggtcgctcgcggccgaggcggggagagcatgagg
ggcccggccagcgtcggtccctcacggagaccaacaccgaacgcctcgcg
ggcgccgagaacccacagaaacgcaaaagcggcaagaggccctccgcagg
aagactctctagaaccctccgtggaaccagccaggcaggaaacgattaaa
gggaccgcggcgggggaggggctccatacccgggagaggtgctttgctgt
ggatcctcatggtctcgaggttcatggcagccaccaggcacctacatgct
gggtccgcaccgggggccgcatggaacggccgcgaacacaaagctcccag
ggcctccccggccccggctccggcctcggcctcggcgccgggccgcgctt
gagggccggttccggcgcggaggctcggagcaggaagaggctgtagctca
gacccgggagccgcggcggttaaagatttgaaaacgcgtcacgcgaccgc
ggcgcccagacgcgctccccgcccttcctacgccggggccggcctcgcgc
aggctccacctgccccgcctcgcgccccgcgggccccgcccccggatgct

>NM_025385_up_2000_chr15_102517652_f chr15:102517652-102519651
aagtccaacagtccagtacagtccacgtgcttggatgtcttcagtacatg
gtggactcccaaagaactaggctttaatgccggtaaagaaatggactttc
ctttccaggagagaacaaactggccaagagcaaagtgtccttcttcagtg
tccttatctaggtttccagcagatggtatggcccaggttagaggtgtgtc
ttcccacttcaaaatctagattaagtaatctattcacctacttcaggtta
agaagaaaaaaaaaaaggtgtgtcccgacaaccaagaatagttatcacac
ctaataaaaattgttgtaaatatttgtaaaagtttgagatcatcttggca
acatagcaggctgaggccatcctaaactgagtgtgagatcctgtctcaaa
aataaataaaagtgccgggcatggtggcgcatgcctttaatcccagccct
cgggagggagaggcaggaggatttctgagttcgaggccagcctggtctac
agagtgagttccaggacagccagggctatacagagaataccctgtcttgg
aaaaaaaataaaaaaaaataaaataaaataaaataaaataaaataaaata
aaagtgtagagggtggggagaggaatgtagacagctaaggtccaggcctt
gtgtggcttgtgggaaagtccttgatttattcatcattttatctatgaac
agggtctcatgtagcgcaggatgacctaaaactctctgtgttgccaaggg
tgaccttgaactcaggatcctgtaagccctatctgcaaagtgctggggtt
agctgggcttggtggcccacacctttaaccctagcactcgggaggcagag
gcaggtggatttctgagttcgaggccagcctggtctacaaagtgagttcc
aggacagccagggctatacagagaaactctgtctcgaaaaaccaaaaaaa
aaaaattctgagagttgtggcttgcttttgtttttctagcacccgagaga
gagagagagagagagagagagagagagagagagagatatgggatgactgc
ttttcatccaaagtcaacccaagtcatactggtagattgtctcaaaaaca
tcaaaaccaaaaatgaattcacttagttacccagaacaatgacatgaaac
tataactgcaccatctgctgaacacattgaaaccctgtctcttatctttc
tacaaaaaaagaaccacaggctgtggttctagcagctggcaacattgaag
cccagggctgggactcagcagaacttcctccttttgttctctgaggcctt
tttttgtttgtttgtttttgttgttattttccgagtcagagacagggctg
gtctgtgtggctctggctgtcttggaactcactatgcagaccatgctggt
ttcaaactcagagattcacctgcctctgcctcctgagttcagggactaaa
ggtgttgtgccatcatgacagagctctctctgaggttttatgtagggttc
cctaagaagctaatattgtctttaaattctgattctcttcctccatttcc
aaaatgctaggttacagacaagtctacccatcaagcaggcacttggtgca
catacactgaggcaaaacactcatacacattaaaaaaaaaaatcttaaaa
tttaagcaaaacaacaacaaaaaaaaacagtgagagtttatctcgttggc
tcaggtccttgcttggagctgaccccgcctcggtcccgccctaaggagca
tttccgctgcgtctccgtatttcacctgtatgtatttcacaacgcaatgt
tttctccctaaggctccgcctggcggccagcgcaacggtttcctccttgt
ttagttggaccacagcgattgacaagtcagttctccaatcatcgtgtcaa
agtgatcacataattattaactaggtcacaggggcggtgcggaagtatag
aatgaataggagtgaccaggaagtgcgaacccagactgagaaggaggaca

>NM_022420_up_2000_chr7_112871014_r chr7:112871014-112873013
gcttctgtctcctgggagctgagattagagctgtacgctgtcacacatgg
tttatgaagagttggggatcaaacccattgctttcttgcacgactaggca
aggactctgctatcaagatatagctcccaacccccaaggcatgtttttga
acataagatgcactgtgcatttataaccgctagcaacaacatttagttgc
acaatggtagtagtctatgggaaagtgctcaagggttgaatagaaccaat
tggatggtactgagttccagtctggtgggagacaccaatggacaacgtcc
cacagactgtgtgtcactggaaagcccccagcccttatcatttttgaggt
gacaagttgaaccagggaaaatacttggtttgggagtttatttgtttggt
cagcctgacctaggttgagcgtgtgagcacatgagttagtgactcgctag
agagatgtcacccttgggagatcccagtgtccccagagcagttctttcca
agcctgcacacccagccatctctctagggacttgaaacttctctgtgatg
ctctgactctgtaaatggcagtagttagacctctgggacatggagccagg
tgtttctcacccaacactgaacggaactttcaaaggccagatgcctgtgc
ggagaactttacaatgtattccaggtgtacaccagtggtcacatattaaa
acagtctgggttacacagttgaggtcctgaagaccaggaaggcaaacgtt
taaaagctgtcggtgtcaattccacaaactaccaccaggggacagtgcac
atccacgttccagttcttcggtctgaccagtactagcttgggaagacctt
gtcctgcaaaacatttaacaaacgcctactgtgtaccaagccctgtttct
ggcgccgggacaatgtcgctaacatggggaagggctgtgtcataggagca
cgtcccttacatgtgtccttaaaatatacatatgtgtgtgtgtgtgtgtg
tgtgtgtgtgtgtgtgtgtgtgtgtgtgtgtattcacagagacgcatagc
caagctctatgtggcctgaccctggagaaaactaacttgaagaaagagag
aaaaggactttcagggactaagaaaaggtaaggaacaacccgagactgac
agctcgctgcaggggatgccgaagcgcagtctccctaagcctagcctaga
tgatgctgacctcagacagccaggtgagcgatgtcccagactcctccagc
atgtatgtccgatgcctgccctgtggtcactggaggtatctgtgccctga
gcgtcagtgcagcgcacagccagaatctggtctctctaggtatgtgtgcc
caagagagtggcgggtgtgtgcctatgtgaatgatgtgtaagagatggtg
gtgatcttgtacacggaccatcgtgaggaggtcacctcggtgatggtcac
gtttgggatagccaaagatatcggtgctgggttcagtgtgcttaaagagg
aaaggacgggctggagcagggtggaagagggcagggaatgtgctcatcgg
ggaccttcctaagtgcatcacagcgaggctttggtgactttagaacgcat
gcagtagaaccttgtccaagacctgctgccggtgtgtgaggggagtgccc
ctctaggatcctcgtaggaatattgcgtcctatgtggctgaggatgtttc
tacagatcaatctgagcaactgtgcgtctggactcttaatagggaggagg
agatgtcctcgaatttggggcaccaggagttttgggtgagaaagccgtct
tagcgctccgagcaagccaggaaggcgcctggggatgcgagcaagctgtg
gctctggtcctggtggtgagcagagctgcagacccggcaggggcggggct
tgctggggcggggcctaacggagaggcggggccgcggctgctgcagcgcg
ggccgggccagggggcgcctcgcgcggccgcagctcggaagggcgatgca

>NM_013919_up_2000_chr1_171216770_r chr1:171216770-171218769
gtacatccacgatttcctcaaatatgagttcgacatcgagtttgaagtga
gtgtgatagaatgggaaggatgaaggttagtagaaaaggcttggtgacct
gattggtgacaagctaacctttcaggaagggaccaaatgaagcttttaaa
gtgggaagggaaagctgaggcctgaagcagatatgtaagagttgctaatc
tctgtgcctagaatcctggtgtgtacatgctgcctgtggaatctgcggaa
caagcagttcagccaagagatgcatatgtctgactaggctagttcatttt
tctctcgtcttattatggctttgtaattcctccagattcctatcacatat
cccactactgctccggaaattgcagtccctgagctggacgggaagacagc
aaagatgtacaggtaggactgacgaggtggtgagagagagcaaaggtagc
cttagggaagagcccaagagacaatggtttccccagagcctgctccagct
gctccagagtctagggggagtccagctctcctctgtcaagcctgagcaaa
gtacttagctgaccttgttctccattctgagcactaacaatcttcctgtg
ttcccaagaggctgctctacgttaagactgtctcacgtgtcaatgctttc
ctctcgtctttctcacaggggtggcaaaatatgtctgactgatcatttca
aacctttgtgggccaggaatgtgcctaagtttggactagctcatctcatg
gccctgggggtgagtttgttaatttcggtgtatgagaggaagagggaggg
ttcagggataagtaatatcctacacgtagctgagactagacattccttgg
gcatgtcctcctaggctctaggacctagagtctccggggaggagactcag
gtggaacaagaggcatggactgtgacagtaacttcacagggtttcccttg
cattgcagctgggtccttggctggcagtggaagtccccgatctgatccag
aagggtgtgatccagcacaaagaaaaatgcagccaatgaaggactacgcc
cctgaggccggactgagggaccgtggctaggctccattcctgtttgctcc
tttttcaggattccttcaagggtcacctctggctgttacaaagtagctgg
agggacaaataagaaaacccaacaatagggcaaggtcacaaagtttctaa
atgaaactgtacagagagatgaaagatttgggccttgaaataggcggttt
gtatcccttctccaagtagagccctggaggcattttggaggcctggggtg
taacttacagcacatagctttttggtttctggagacaacctgtcaataaa
agctgcttcccctggtagcctgtggttctcattgatggctgttaagaagg
tgaacaagcaaaacgcggaggtacatgaacaactacactaggttgggagg
agggtatgatagaagaaaatctggtttctttccttgctgttggggttcac
tttttccctttagcagtgaaccatgttttacttaactgcctgagcctaca
aagaagcttgaagaatgagttttacaggtccagcgttctcttcccactag
ggatctccccacccttaggtggagttgctaaatgcttctctattggtttg
ctggctagacctggacctgcatgctgctttctcactgcatccctcttgct
tccgaagaatctgtgttgtaagcccttccgttacttttcgactcttgggc
tcttcatctctatggaccatatatgactgggtgaggggccttggcctcag
ggacttgcagcaatggtttaaagaccaccatcaggcagggcctgaaacta
gtggttctaaagttggctgcgtttccatggtgtcggtcggggagccgtgg
gggcgggctcacgcaagcgccgaggaggtaggtgggaggattccgagtgt
gggcgcgcaggcgcctaagagactgtgaagccggtggccggtggccgggc

>NM_146183_up_2000_chr7_19680803_f chr7:19680803-19682802
caggccactcctagctacttagcaagactgcaagactgtgtgcccctacc
ccccaagcagaaaagcttaaagcttgctttaaattgtaaagagggctctt
aatatttatatgcttaaaatcttaaaattccagccttcaaggagctgagg
caggagagtgagtttgaggacagcctgggctacacattaggctcctgttt
cagaaagaaaggaaggtgggtcaatcagtctcctgtggtggtggcttaca
cttttaattcccagcacaagaggcaagtggatatctgcagccagcctggt
ctacatagtaaactccaggccagggttaagtagtgagaccctgcctgaat
aaaataaacacacacacacatacacactcacgcacgcacacgcgtgcggc
ggtggggggttgggtgggtactgttttattttgttatggaaattttcatg
cagagtgaggagacttaaagaactccaaagccccaggcaccctccacccc
atttccacccagagcgctgcatttattgagaccagtgctgtgtcaatttc
cctaaatcactcaatctgcaggagctgtatcatcaaggaaggcccttcgg
attggcatcaataccaggagagagtgagctcggagcagcagggacaaagg
gttttcccgatgaatcgaaaggcaagatcaaagcctgagacagcaaaggg
attactgtgtttgaagtgctggggatatggaccagataaaacggtgggtg
ggtccagaagaggcgtcagggacacaagtttgactgggagaccaggtgtg
ggaggtgcatacctgccaccccagcctttgggaagctgaggcaggagaac
tgcagggagttgacgaaaaccacccggagctagagtgagttccagaatac
acaaggagactctcagaaacaaagcaaaacacaactattccttttctgtg
gtgtaatgggactctagagttttaaattgctagtgataaaagcattcggg
aaggagagggctgtagggatggctacaaatagtcagcatgaagttatggc
cctttaaaattacccacaggagctgggctggctgccatatgcctgtaatc
tcaacattcaagaggtagcgttcaaggtcattttcttcgacccaggtgtt
ggaggctagcctgagctacatgagactctgcctcaaaaaagaaaaaaaaa
agaaagaaaagaaagaaaaacaaaaaaagaaataaaaaagcaaacaccta
tagcagactttctaattgtgctccacggaaaagctgccttgactccctct
aagaatgcaagcactactttgcctctggaaatttgcatcagctattccct
ctgctttttggcattctacttggctccagttcagacctggcttaaaaatc
agcccttggaagcccttgcagaacctcgagctggggcaggcgtttctggc
atccacggcctcctgccgtctacctctctctcttccaggtcttgacagtt
ctaagtatttgtctaatcaaatgtggttcgttttccttagactgggggtt
cagatctctcgcaacgcagaaaccacgtgctgtccaggaatttatcctag
gtgacagggacgtgaacggggtcccagaccttcggtagtttcgggacaag
gttgccagcccaccacgattaagtctgcagtcccctacacgcatgcgctt
tatttttccaggtgccccccccctccccatccatatgctaatcactgcgc
tctgaagaacagcctctcccgggaatatgcaaatcacatcctccagtgcg
ggaggccttcctttgtcccgcgctaggattatgcaaatgagcgagcctcc
agcccgggggatccgggccgagtatttaggcccccactctcccccctcat
tccaaggcatccactatttataaggcgcgttcgctctaccgcgcacgcac
gcacgcgcgattcttaaagcttcttcacccttcgggccgcagactgtacc

>NM_025872_up_2000_chr6_143228524_f chr6:143228524-143230523
actatcaataatgctcagtcaatctgtcactattatatacaaaaaagtta
caaagcaatatagtttttaaaaaatcttacagatgttggtgccaaataga
atgtcaacaatacttaccaaatatcctactgttttaaagtgataaagcca
aaaggccgaatattaaatagttctgccactaggcccatgtgtaccttagc
aatatgacatactgttcctctgtggctttctctctgacttaaaaactggg
gtggctgcctcccaggtactgaaactaaaagcatgcacagccatgcctgg
caggactcaccttacaaataaggatagatttttttcaaaagtaaataaat
gaatggataaacaaataaataaactacttggcagtatactgcacagttgc
tttagagagttacagttaaatgcctacttaaaagaaattaatattctaag
taaataatttccagagcctcctctcttctgcgggagcttactccatttct
ctataaaatttgctcacttgcagagggggggtgaggtacacactagtact
cttttggcttaaaagaatctgggacagttacaagtggaaggaaacatgac
ttatattaaaatttaaagattaaaacttggcctgaacatttaactcccca
aactgttatgtttgctcaatgacaatctgttaccattacataaaaacaaa
attagaaagcatgttatattttgcttaattttgtatttttagtaattatt
tgggtagacgtgtaacctgcccaaaattcccttggaagaacttaggtttt
ctgcctatttaagtttcaacagtttgctaattttaaagtcattcgtactc
agaacacaggcttttttttggggtggtgttttagttttctgtgttagggg
ccaaggacctcattgtgttcatgaactgttgtgaacaacttttttgctca
atcaatgacaatctgtcaccattacataaaagcaaaaaacaaacgtttga
aagtgtgttatatattgcttaattttatatttgctaaacctaagagtgct
ctccaaagacagattctgcacccgcctattctcacttgaactgtttcctt
tatcgaatttgtacccttcctgtgcatggctgttaagacagataagccct
gattaaagagtaaggacaaaactaacggacatttaaggatgggtttaaat
caagactcctccttcctcacgtatgagaacatctccttatcacttcctag
actgatactattctgcccatggactctaaggtcctgtatcatggcagagc
ctgaatctcttcacttttgtaaacagcctagaaaaaaaaaaatgcctttt
ccggaacctaaaaacaggcgctttctcttcgcttaggagagattcggtct
aagttcatttcctgccactacttcaaatatatatatatttttggactttg
ctgccaataacctaccccttgcctaaattaggcaacttcacagcaaaaca
tagcgtagcacgaaatatatccaagaactaagttacaaagaggtctgtca
gtcaaaaaacgtgaaccaggtccactgtcatcagtgcggaaggaaaacgc
acgctaaccctgagcgcatccctccaccccgccggctccacagacgaggc
agaagcgcaagctgcggcgaccagggctcctgaaagcgatggcagagacg
acgcccagctcctatccgcccagcagacagccgcggacccacgcgccgga
accggcaccaccacgaacctgtcagccgctccgcgcgtaaaaaccttccc
gccgcccggcatgcagcgcccacccttccggatcagccccctccaccaat
cacaagccattgccttctctgattggctgcgtggtgcggcgtccgggtgc
acatccgaacaagagcgcgtgctattggtctcgctgcagccaatggagcg
cggccttgcggcccggcggcggcggctgcgtgtttccggaagacgtggcg

>NM_007768_up_2000_chr1_172624986_f chr1:172624986-172626985
tcgggatagcattggaaatgtaaatgaggaaaatacctaattaaaaaatt
aaaaaaaagaaaaagacctgtgctaatgtcagatgttgcataagagtaaa
aaaacaccctagaaaattggttattaaatttaatatgagagagagagaga
gagagagagagagagagttttatgttgttttcttcttaagtgatagaggt
tagaaccagaaatccttgggttaaggaggaagatatgggacaatggagat
cttggttacaaataacctttctaccttctttctttttccctctgtctttc
tcttatttctctaaaatgccatgtttattgtagttttggcatttggagaa
atgatagaatgaaggtgaaattaattatgtgtaaggcagaaagaaacaca
gggaaaaattcactagatgatgtatcatttgagcctgatctaaaggtgca
agtttgaccttagatacattcagcaactgtttatttcttatggggagtca
gaaaagcaggtagattttatagtggaaagacacagagtggtagcaaccaa
gcttcaataggagaatgaccaaattcataacaatttgacaaaatttaaga
ctgcatattctttaaatgagtatttgtgtatatgatagtcaagggttaaa
acaatggctttatgatagtatttactggttcaacctattgagttgctgtg
tcaacctctgcttgcagcttgttaaggaaaggtgattccctccctttccc
tctccccctccccctcccctccctctccccctcccttcccctctccctct
ccccccctctccccctcccctcctcccctctccccctcccctcctcccct
ctccctcccttcccctccttctcccttccccctcccctctctcccctcct
cctccccctccccttctccctctccctctcccatcagtcctaaccagagg
acaaggaagtagtaaaagggaagccttgtatcttcactataaaggataca
acctagagaatgtctcttttctgtccaaatctcattctgacctatagctg
atgctgagaaattgactttgttaggatgggaatgcatctaactaaaaatg
gaattactgaatgaatggttctctgcttcaggggatacactatttttctc
taatttctcaattagagggcaactcatgaatggaatgaaagaatggatga
gcttgtgcggggttcagaagcaaggccaaggagcatggtattcaactaga
agactgaggtaagcagagaactgcttaactgttgctaggcagtgtggagg
gacttcttagactctgaacaaaagaagcaaatgctgactatcctgcctcc
tccctgaagcttccacattataaaaaagaaacaaaaaaacaaaaaaaccc
cccaaaaacccccaaaacccaaaacccccaaaccaaaaaaaacccaaaac
atcaaacaaacaaaacccagtctgttacacaagattgtgaccaatggtac
atttgggataggacaggtgttccattcagtcaaaggtctctgataagtct
aggcagttggccagggaaagtttgttcttggtactgggaatggaatgctt
gttttcttcatttcccaatatggaaaagagcagcttccaggacaggttag
cagacactggagatgcagccatcatatgcacacacacaagtgctcatcta
ttaagctaaaatttcccattatttttctcagtagagctaggccaagtgga
gccttgggaagctttctcatttttcctgtcacacagaagctggtgattca
ggggtcacaggagtttgtaataaataacccacattgatttctctgttcta
gaatgattttttttttgcttctctttctcccagtggtctgacgtttaccc
caagaggcagtgttaggaaatcatttacaaagtggttcagcccctccatc
tgctatagttataaatctgaggatgggctgggcccgaggcaagcgttcca

>NM_175312_up_2000_chr6_13664919_r chr6:13664919-13666918
aataaatacctaatattcactacaaatgacatgtgtacctaactttgctg
tgaattatgatgtagctttcaaatattttcaacatcatttgcttttaata
tttgtgtgtgttgggggaaggaacccaagttcttcttttcttcccatgta
aggccacaatgcctgctggttccttgctagttcttgtaaggtcacttcac
gattacagttcttctgaagtttgtttattttggcctgtgtctaatctact
tcttcacagtgatatttctgctcctgtggtctggaaagcatgtataatgt
tttgttggtcagaatcatcttaaccaggaagtatcatgaaatagttactg
tataaacacaacatgaccactccattccatgtttgaggggaaggtttgta
tggtagatagaaagaagagaacaagcagaggtatctggaagaatccagag
cagagagaagggacagcaaactatacctgagcaagaaagagcaggagcag
agtagagagtaatagaaggaaggagtgggggaagggggtgagggggagga
gtgaaaggaagaccaagagaggaccaagagagggcagaagagaggaccaa
gaacacacatagctgaaatagtaagggttataaggagaatgagatgttag
aagaaaggaagctatggacattaactgtgtaacaggcatttgtgatgtga
gagagcctggaggccagcatgcacttcgctatgctgttaggttccacaga
taacaaattatcccttctgagaatggtaaaagaaatggctccctttagca
gaaaggaatcagcttcaacaattcctgaggaatgtggctttttgtctaac
ccccagaatttgtggaaacagcgtttcctttggacccaacagtgacataa
agagaatgttactaatattaccaagacattgatctgaaagtttcaatgca
acaatgtctatacaatgtctatacaatgtgatgtaaccaatagctgtaaa
gtgcacaatcagatacaagtcattcccaggtctgcctgatgcactaccag
cagcctaggtaagtactagtacagagcgaatgcagtctctttttggagat
tgggcttccatctttcttaaacaagtcggcaatcacatacccttaatagt
gttacacacaaatgaaagaagttggaaagggggagccatttactgaattt
tgcatggactagtggactaactgtccaaaatatgagagaccacctgagca
gacttttctgtgggttctgagatgacctacaatcaatgcaagttttccag
taacccattcttatggtcattacagaagttctacagggagacaatatggc
cttttggtgttttaacttgtcccacacctcctactatttttttttttttt
tatctttctttcccgcaattcattgtctttcgtgtagcagcagtatgcca
agcattaacctgggttagctaagagaattacatcgggatttggtagtttg
acctctccttgaccccgatgaaggctttcaagtttggactccttgaaatg
taaaaccctgcgtagcagccaagtcttcaaagggtatttagctgaaggga
attgtagaggtgcaacagggtgcagagggaactcaggtggacgaccgcgt
cctgtggcagcatcacccaaactcccagcggcctaggaagttgggagacg
tgccaaagctggaccatacaatgaagctcaaactaggcaaataactctgg
ggcgcaagcgcaccccataccacaggcctcctcccctaggcagccccggc
tcctccgcacagcatccggggcgtggcctggcgaggagcccagtgctttc
tccgcctccttcagctgctccttcccaaacaacccggtgcgccgccgctg
ccctttgcccattggtccgcggccctttccatttccacccagccctccgc
agttcaccaatcaccttgcgctattgggaagacaccgcccccgaggcctt

>NM_009063_up_2000_chr1_169587679_f chr1:169587679-169589678
tgctcagtctctgtcttcctctctcagtcactccctctctgtccctgtct
ccctcctcctcatctctgctctccttctctctctgtccctttcttcctct
cagctctgttcctgcttctgtcatgcccaggtccagtctgctgggcatgt
tcagtttaatttctctctctgctctggccgcttctagacacccctggctg
ttctctccttcatagctacaataaaccccccttcttacccataccataga
gtggccgtgctgtcagtttatacagttgccagggacagtggaaaacaaac
catcagatgcttaatcatggcttcagagaacattgtgcagagacaaggag
gaaagctgtcaggattgaaatggagtcacacggggcagaatagtggctgc
ttgaaatctcacgacttgggaggctggcaaggaacagaagtttgaggaca
gcctgcatgtcatagtaccaagacacctctctctctctctctctctctct
ctctctctctctctctctctctctctctctctccctccctccctccctcc
ctccctccctccctccctccctccctctccctctccctctccctctcccc
ccacccccagacagggtttatctatatagtactggctgtcctggaactca
ctctgtagaccaggctggccttgaactcagaaatccgcttgcctctgcct
tcccggcgctggtgtgccaccacagccctgctcaagacccttttcaggct
aacagaatgcatttgtttgttccagactttccgaaagaagctaaaaccag
gagttatgcagagacggttcttagcagggagcttgacaccctgagtgtat
tctaaccttggttccttctcctgttccctttggggtttttgttttcagtc
acaggcctatctcacctcaaccctgaggtgttaaagcaaagggggaccag
gaggttatggacttatctgccaggaacaaaccttctaaggagacacttgt
gttcccctctttgacaacctgactgctgactgttaaagaactccaagcta
ttactgccccctccctctccccaatctccttcagggagaggaaacggctg
aagccctgggggcatccagaacaggaatttgtctcctggaaaaaagattt
acagcttgtgcaatgaccttgaccttgtgtcagactggcttgtgggaaag
acccaatgttgagacattagtgggcaggggaacctcattttgccttttct
ctttagctaggtgtgtcccttgctttctgtttatgccctccctcctgtca
ggcctgtagtagatagactagggtcacactgagcaaatctcctttttctg
ctcttcaccattaacttggctcccttaatggactcactgaagaaaagacc
tgattaggacttgttgggcacacaggctgtgaccccctaggtctagtgaa
gatgtgccagggcagttgttgcttacacctaactgcaccaatgtaagaca
cacctgcatcatcagagcctggactggtccttttacctcggaattcctag
cacccatctgagtgctcaggagatgagagatcctcagctaaacactctct
ccaccgtgaaaagaagccgtttcctcccctgtgagtgggtttagtgtttg
tatcccaggacccttggcagatctgaaatggctcagggtaccttgctttc
aaagaaagcccacatcgtcgttctggctaacgtcaaatttcagtcttcag
gcactaatgatcttatctcagtttaggctccaacacagccctaactaaac
aaacaagagactgtggggacagaagccaccagaaacatgccccagcagtg
cctgaagtcaggaaagactcccagcccccaccgaaggcaaactgctgctg
agctccagcccacaattttcgcccaggctgctgattggtcctcggagcca
cggagctgtgagagagcttgtatatattcctcaaagggaaaggctgcccc

>NM_001005767_up_2000_chr16_19073969_r chr16:19073969-19075968
gggcttctggaaatgaaatcttcttaatccaccagttgttcctccagcct
ccattagaaacaaaacaaaacaaaacaacccttaactaagaaaaaaagcc
tttactcccagcacttgggaggcagatgcaggtggttctctgtgagatga
aggccagcctgctctatagagtgagttctaggtcagcctgggctacacaa
gcaaaaccttgtctcaagaaacaaacaaacaaacaaacccccaaacctaa
aagaaaaaaaaccacaaaacactggtagcacgtcatgaatgagaagaaaa
aaaaaaaaagaaagcaagtggctggactaggttgatagagaaaaactaaa
ggagggaaattaaataggagggcaacagggacaaggtgggtagtgaagtc
gtggctaaaggtagagtggagggagggaggtaaagcaatgcagcaaatag
cctaaaacaagccaaattctgcagactctgcacagaccctgagagtcagg
cggccagcctgtgatgtctggggagtgagaagaggggtggagatatatat
gacggacacaggctggcccacactggttctggtttcagttggctcagtcc
atccatctttatgttggcccatttggcctacactgactttgaaaacatgg
acaataagaaacaattgtgtatttaatctgtgaatgaaaacatagagtca
cacaaagtgggtatcccttaacaaccaaactcctctgcatcccatatcta
gaagctacaaacaatgactggggtcccttaagcatctccactggtgctgc
tacccacagttatgcagtgtgttctgactctttctgaataagggtcgctc
cccatgttcttcattctcgaagcctggaaacactcagcccagacctttac
caccagtaacagaagagtttctaagggacccccacccccacccattctcc
ttttccctcttgaaataaatgagatgacagagtagtcctggaggtgcttc
tgatagactccaatctaataatataaaccaagggccataaaattgcagag
ggagttaaaaagtctcttttactataagtgaggtttgttgtgagttctag
aaaattgcggatttatagttaggaaaggaaacatgccatgcttaggcatt
acacatgattccctgctactgtaacattcttatttgaaacattcctgtag
aaagggaacattgttctcaaagcaaatgttaattgtgctgggatacttga
ctctcagttgtctagagatcaaccagactcaggtgtaggagaccctctcc
cttcccttgcttcttcaactgaaacacttggggctctgtctttggctatc
aaacttcagtaatggaaccaccccagaaatctcatgctggaaggaaaaag
cctgagtttctgggggcagccagtaactacagaaggatttgcaacttgtc
aagggggcaggcttggagaaggaggctggatcaggggtcgggggtgacgg
gtgaagggtgattggtgaggggacacaatttccttatactgcacacttct
tgccttccatttaaaccttatctttatgttagacctggaagatgaacgtg
gggagtcattgaatttcatcctctcagtgtggtcccatttaataaatcgt
tttctgcttttcacaatcagacagatgtccaagcctggcgagttaaggtt
gccactgtacagggccatttcccttttctgagactataaagcacagtgaa
acggtgtcttgtggttaaatgtgataacctgagggtgtctgataacacag
cgttactcaaagcctcaagttttccccagtcactctcaccagaaacttcc
aaggtggcgctggtctgagaagaggaagaccggaactgaacggcctccag
gtggcgctctagaccactcctccgcgctgtgtggcttttttttttttttt
tttttcttcgccccggaagtgatttctaggccggggttagagaggtcggg

>NM_011032_up_2000_chr11_120394031_r chr11:120394031-120396030
tttttcactttttgagacagggtttctgtgtaaccctggctgtcctagaa
cttgctttgtagaccagggtggccacacacagatccaactgcctctacct
cctgaatactgggattaaaggtgtgccaccagtggcccgctcttttgtct
ctagttccaaataatggtttctagaacagctcaaggcagctaaaaaaatc
actgggagatagcagcatcatatatgaagctatttctattgtacccaagt
caggaatgtgtacaggcactaaagataggcagagaaaaaaccaagcacct
agccaagctgctgctagattaggtactcttccagggcaaattcattcata
gctctcctaggcctgcaaagtcatcccgtatatactcgaaggtttcccag
tgagctccgaccaggatctgactccctctctgcctacactgaatgggttg
gggcacaaaggacttggtcttcaagggaagaaactcacactagataagag
gagtttctagtaggaaaggtaatacatgcatgtccttattgacaacgttg
ctaaagaagctactgccaggcagtgatggcacacatctttgatgccagca
ctctgaggaggcagaggtaaatggatctctgagtccaaggccaggttggt
gtctatcgagttccagggctatacaggaaaacactgtcttgaaaaactaa
aaacaattaaaaaaaaaaaaactatcaaaatacaaaaccatatgccatat
ttcttgttttttatccatttctgagagcagtgtagtactagtcaatctat
atacttaatatttgggtgtttgccttttctaatgacccttgacaatcagg
atagttttcgtagtgggaagtgaaaaaagaagatgcttctaggagtgagc
tcccgggctgggcgtggagagcaggtcggttgacagccggggagcagtaa
agaaagagaaagatggaccgaacacggacagggactgctcacagctgtaa
ctacagcacccagtgggccggtgcagatcttttaagtatttcctcgggtt
ccaggccagcctgtgtacaatgagttccaagtcactaagggatagagaca
caaagtagaagatgattctggaaaaggaagtccaaccgagacaaaatgtg
actctcgtacgtaatggaaaggctgattcacagaagccaaacctttttat
tattcagcccaacgaactcaagagccatttcaacatgtggtcagtataaa
gcggacggcacggactgctttctccacttccccagcagcttccgcagagg
tctcgggcaccgaattccgaatggtggacaggagcctcggacgaccacgg
ggcgcccgagaaacgtgcccgcggcgtggggacacgcctggcagctaccg
cagccgagaaaagcacagaacaccgaccccgaaactagggtccgtcaccc
aagacctgggcagggaccgcacgagccgcacgcgcaccggaagtggcgtc
cctggcttccttgaggagacttgggggcggtgccagtacggaaacgcggt
ccagtcagaatgcaacacgaggggcttcggaggcgcaagcgtagccccgc
ccaggggtccgggactccgcccactgccacgttcgacggagaatcgggct
gggtacgcgcatctctccaccaatcaggagccacgaggccgggcagcgga
aagccgcagccattccagacgtgtggaaggcgtgggaaaagtcgccagtc
agaagtccagaaagagaaagttggctttcgccagcgaatcagacgctggg
ggacattgggtttgtgcgcgcgcgcgcgcgccgtggccaatcccaggcaa
gaaccgaaaggcctccgggtctttgtcgacttggtggcccagccttgagt
gggtgtccagtccccgcacggcgagggcgggtctctcagctccttggcca
atcggagggcgcggcggggcgcatgcgcacggcggctgacgcgcgcagcg

>NM_025460_up_2000_chr7_84507123_r chr7:84507123-84509122
ccagcacaaaaccagcaaagaagcataattccccagctcgtcttagctgt
tgctttcaggaacttctgacacagcagacgagcatgtattcttttcatgc
acacatgaaaatcccgtttggaccagaatctgcactataaatatcgatac
acttttttaaaggattcaaattctaccaagtatgttctccaaccacaaga
gaactgaatcagagatttaaaaagagattaggaaaccaagacacttctag
atagaccataggtcaagaaacctaagagaaattacaagacttttgaacta
aatggaaatattttttttaattttaaattaaatttcaaaatctgtgggaa
caaagaggtccttagaagggaatttctgacaataaacacacaaactgaag
agtaaaatggtctcacaccagtgaccccattcatgcacatccttagaaaa
ctgggggggggggggcaaaaaacacataggaataagcagcagagaaaaaa
aattcaagttgaaaacataaaatccaacatcaaaaaacccccaaaaaaca
gtgaaacagacaaaaaatttttaagatcacactagctagactgatcaggc
ttcaaagattcaataaaacactatcaagagaagacatatgaggtcactgc
aggatacacagatattaaaaacataaggaaatatttatcaacagtttaat
ccaataagcttgaaattttggaccaaatggacatttcaattgttctgaga
aaagttttgatgttcaatctaaaaggtatctacgcatagaacagtgaaat
atctattatagatgctgaatttatattacaattctatcaatcaggaaaac
tctgggcttagaagtctcccgtgatgattctaccaaacattcagcaaatg
acatcaaaatgatacaaacgctcccaaaagtgaacagttgctaaatgaca
ctaataagtcagcgctaccctaatgccagcaccggacaaggaaagtgtaa
aaaggactggggaaaaacaaacaaacaccccgctcattggttaagagtaa
ttgctgctcctgcagaggaccggggtttggttccacaggaattggagtac
agtcttatttagaaataaataaatagatagataaataaataaataaataa
ataaataaaaacaaaaacaaaaaaactagaattgacttgatgcctctcgg
gacaggaatctttcgggacagggatcttactcattagtcttctgataaat
tccaggcctctcagtttggtaagcgtctttatagtctactcacaatttta
caaaataaccaggtaaagaattttgtcctttcctgttttacagatgcaga
tgaaaactgagacggaaactcacaacattggttcccagtggtgctgactt
ataccctaagcctccccctggctgttttgtttggaattcacactgtacgc
agaccagactggcctggaattcacagaaatccccctgcctcaggctactg
aattctgggattaaggcgtacgttatcacgtgcggctcccttacttttga
accgttagtttttcactacattccgttaaccctgtttcacagaagcagtg
ttctagaggacatggggaatgctgaggaaaacaaaacaaaacaaaaaaaa
agcactcgctctggaattgctcacgttctgctggaagtcacccacagcat
aacatggcacaaagatccaagagcgagatggagcaaaaagtcaatctcag
gctaacttcactgccaacgttgccttcatcagcccgtagcctagcggctg
ccatgcaacctacgccaggatcggggactcggaagtcgggctgcgtgccc
aggcggggtggtgtcgagcccagccaccgccacaccgctgtttctgcagg
ctgtacccgggatgggctatagcggactcgccagtcctcaccgctagtcc
acagtttagcgtctcctggaccggaagcccgtggacaggaaacagaggcg

>NM_183311_up_2000_chr7_20484349_f chr7:20484349-20486348
cacctcaataaaacatcttctttgtactcttgattttcagtgagtggctg
tctcaggagagtagctttctttcttttgtttttgttgtttatttgtttga
gacagggtttctcagtgtaatcttggctgtcctagaacttgctctatata
ccaggctgagcttgaactcaagagatccacctgcctctgcctcccgagtg
ggagggctttctttagctctaaactccaaggccaagatagatatatcacc
tgtttccttgttggagccccaggagccaacaggagagggtacatgtctct
cagtgtttgtttggggttgtggagacaggaggattcagagtttatagtta
tcctctgagccagccggaactatgagcccaataaaacccaacaaaacaaa
gtgtaacaactctctactcccccaacccccatagagtaaaatttttcatc
atccctcttggtaacaactggtcacatggtaaaaagtttacactcagagt
tttccatgcatttatttttttcttctcagtttgtatgttttaatttgttt
agaatttttcttccgtttttttaattttctttctttctttctttcttttt
ttttttttttttttttttttttgagacagtctccctatggtatagaccag
actggcttggaatttggagcaatccaccagtctgtttcccaagtactggg
gttaattgcatgtaccatgtcttactccaggaatttcatttatttgctat
tttgggaatgtgattcaggaccttacacataagctaggcaaacatattac
cactgagctacatctccagccagaaagctttttgttcatactttcctttt
ccttctcttttcttttttctttttctttcttttttctttctttctttctt
tctttctttctttctttctttctttctttctttctttctttttttttttt
aagacagagtttctctgtgcagccctggctgtcctggaactcactctgta
gaccaggctggcctcaaactcagaaatccgcctgcctctgcctcacatgt
gctgggattaaaggcgtgcgccaccactgcctggcttttttttttttccc
ccatttttaaaacagattctcacttatgtggtcctgactgttctggaatt
taatgcagagaccagtctggccttgaattcacaaagaattgcctgtcccc
ctaccccgcagatgtgtctagccagaaagcttttgaaatggcattttgag
cagcagtgaatgaattttctgcagtggagggtgaaggataaagctaggaa
tatttgttggagtctgatgctggaagaccttcccaggactctcagttgcc
ctatgggaaatgacagaattaatagcagcatgggtgggggtggggggcat
caaactacactaagggataagaggcccagtgatttgtcctaggtcttctg
gtagggacatgacaaagccagccctggcagctagagcactggctcctcca
tatctcacctttgtctcaagcagctggggttcacaccctaggggtggggc
aggcagtcaggagtgattgttttgttagaaggttttactgtgtgtgtgta
tgtgtgtgtcccagaacaatgtctcatcttctgtgtgtctatgggcacaa
ggtttgccaaatctagagaatgggtaataatagaataatttggggtcaaa
actggggatcagtggtcaggacagagctcggttttctcggttaaatcctg
gagtctgcagtccaaagaagacccttgcttgcgggaatgtgagttcagtt
taggacacacgcatcctgaggtttctttgagacgcctgtagaagaggatc
acagctggggtgaggtgacaagagaatgttctctctcaggtgggaagagt
aggagacagtttagtccatcccggaggagggggcggagaccgctgcgtcc
agcggcccctttaatcgggggcgcgcgctggccagcccgcgcgctctcgc

>NM_009985_up_2000_chr19_5257290_r chr19:5257290-5259289
caagtcccatgccactcagagctgctgctgtcacttagaccaaggcacca
agatccaaagaggactcaaaacacagcggatgactcaaacttgagcagga
acctccaattttgtacctctaagctcaagtcatcttgcccctgccttcct
gccttcctgccttcccaacggtcttctctgccctctgccaacccagtgac
tttgcctaactgccctggattggcatcatggccctggaaagcttcttatt
tggttgcttcccaatctctcagcccctttcgcctgtgaagtaggtagcaa
tggtatcccatctctggcttgaccacaggattgtagagtgttctctttct
tcaaagacagtgaggttcctggaatcacagcccagccctgacaggcctgt
gactgactccaggataaggcagtgaccgagggatcaacagggggagggcc
atgcattcatttaagtgttggttgagtggccactgctgatcaggatgtgt
caggcaccaaggacacagtgctgtccaaaacacatgtccttgcagagttc
ctgtttgagggatggaaggaacaaggagaaaagcccccagtccctttagc
cttccacaagagaaagcgtaaatgacatgtcacctatattcgacccacac
atcacaagatcgacttggggtacatatttgggctccagggtcattgggct
aggcacatatggacagtctgtccactttgttttaatgaaagtaacattta
aaaaaaaatagagaggtcttttggcttactgtccagggagagatatgggt
ggagtttaatggaacatcgcagttctaagacaacccctaatgaagattca
aggtagagagcatgcaagtggatgactccaggatgagacccccctccttt
gcccagggcacgaaccctggaaagccaactcttcgcactgatctctgggc
ttggcagctggttcccggcctgaaggttggtggtgggctgagagcctctt
tagctcaaggacccacttagaatgaagacatctttaacagctatcaggca
ctgcccatcccaggccatacaggctttgggcttgttttttctaggatact
ttctcttatctttgtcctcattcataggccatcttgaggaaaagaaatgg
tgacagaagctgtctacaagttttcagtcactcaaaacgccttggtgtct
ctaatggaagtattcaggtctaagcaggagcaagaggagtttaaggccag
cctgggccacattagtcccacttccttctatcacaaaagaagcctcaaac
tgtctggtctagtaacacctgcctctaattccagaactcaggcagaggca
agcaaagatttgtgggtaaaagcgtggtgtgcagtgctggagcattaggc
cagccagggtgacttagtgagaccctgcctcaacaccaagcaaacaaaac
aacccagatcaatactcacagggcccgccccacattcccgaagggtctag
acacagatggatcggacacttctaaggctgggagggagatgaatggacaa
cggtatgtccggggctcaagaggctatgagcatttatacccgaggttggg
ctctcgagcagggaagacttctttaaggtggcccttaagttgtttcacaa
gcaaagcaagagagagtctctaaaaattcccgactgccgctcatcactgt
ctggataccaggcacctgaggcttgtccttgctaggttttccatcacact
ggtgatgccggtatcatcactgcccactgagatttggctccctgtctccc
taggaacagatttgtctttataccccagaatagtttggagcctgacagcc
aagagctgctttcgaaaagaaatgggtggggttagccaggcaggcaggtg
gagggtctcccctcctccctaagcctggtttccccctcgtggtttctcca
gccccgccctttccagcttagtctacacagcttcctgcctctagcttagc

>NM_021607_up_2000_chr1_172011615_r chr1:172011615-172013614
gagtcaccacatccaactctggtagctagtccttagttgtaaaaatatta
tatgaatatactctcatagcaagttaatgaaggcactattttgcatgatg
tttcttttatttttacggtagactctttaacaccgtcccgtggagcgggc
agttgtgaaccacatgtcatgagtgatgggaacgacatactgtgcggaca
gtatgccctcttaactgattcagcgatcttaatgaactctcaaatactga
tttccctaatgcctttctagtgcacaagaagaaatctgaaaagagctcat
agaaaatgaagactcatttcaactactcaaataccagagactcgtttgtg
tttgttctttttattaagtacatgcacaggtgagttcaggtgcccacaga
gcccagaagaggggtcaggtcacctggagctggaattacaggtggatgtg
agctgctgaatggggaaccaaactcatgtcctctgaacagacagtaaatc
ttaattgggccaactcttcagccctagaacctttttttttagaataggat
ctcagtgtgtctcagtgtagctttgattggcctgccgctcgatacgttga
ccaggctagcctccaactcacagagatccacctgcatctggctcctgagt
gctgcaattaaagccaccatgactggcaccacacatgataattcttttct
cttcttctttttttgccatttcgagataaggtctctctatgtaaccctgg
tggtactaagaattcttactggcaccctttataatcaaatttcccatgac
acttagaaactgcccagaatatagcctccattaaagaacctccagtttct
gaattactaagtcttgccaggcactattataaacacagttaatgtacttt
ctcattttaattctctttataagaaagtgttaactatccttatttttaaa
gataagaatatagagatttagagatagtaaggagacaccttaaggcggct
tgttagtagacgtttcagaattcctaagcaagtctgactgactccaataa
acaaattctgaaccacttcactataatgcatatcatgaaatagtccagat
atattttttatcagatttccatagacttaatttttctaatatcgacattt
tcaaagagtgtgatctcaggcctttgtctttcaagacttatcaccaaaaa
tttagctgtttacctggtattcaaatctaacacaaagcatctgtatttca
ccggacaatcttacccaggctcgggacctggtggggcagtaggcctccat
tctctcactccaaataggccaaaaataaataaataaataaatagtccagc
ggaagcactggacatggaaatggagcagacgggctactggagtagccagt
gacagaagctgagactcaaaccccagaaacactccatacaacctggttat
cagaaagcatccaagtcataaggccttaagaacagaaagggctggcacac
ccccccagaagaggtggctggaaggagtagggagccggcctaaggttaac
gagccacgacacgataagttccaggacatacgaagcagcacggactgcag
actactccactaaccctaagccgctccctcggttattcctccgggttctt
ccaggaggcccgacgcggtcagcgagtcctgccttagtgacagcaccact
acccccaacacccaacctccgctgttcccgtttcttctccactacctttg
acccgcgcgctcttcgtctcgaatttggttagcatccttcaggcctcggg
ctcctaggtcaggttagcgggtcccgccgctcccggtggcactcccaagg
cttccacgtcagctactcccgggtcgcggctcccggaagctcctcggaca
aggacttccggtctctggagcgctgggccacagagacgatgctagcggaa
gcctagagaggccgctacgagtctggaagggacctgaggcttccgcccag

>NM_198608_up_2000_chr17_43015288_f chr17:43015288-43017287
ctcacagatgctaggcaaagcccaactgttagctctccaatccaggacag
agaactaactaaggtgcctatttaatggatcaaagttctcccagcatccc
ttagtccctatctgttacaggatatggccagcatatcctgccccctgccc
cctatcctaaacttctccagcccaggggctgggctacccttcccccaact
acccttccctatataacccagccatttctgtacccagtccttttgcttct
tcttctccttctccttctcctcctcctccacctcctgctcctcctccttc
ttcttcttcttcctgacagggtctctgagtaggcctggctgtcttgcact
ctgtagttcaggctgccttcaaattcacagagagccacctgcctctcctt
cccaagtgctgggcgtaagtgtgaaagccactatgtgctgcttttgagtt
agtctaaagtacagattcgctactataacacaagggcagaggatctcctt
ctcctctagctgggaaaacgggctcatcgcagttagttaaagaatttcag
tgttttctcaaggtcaccaatctcaaaaatccccatctggcttcaggttt
ctgttccaaacaccctggaggaaaccaaaagaggcagaacaacaccttta
acctacatggaaaagagaaggcagaggatcacgggatagatatacaggct
tgtcagaattcactattgctatagaaactcaagtccaaaatagactatgt
attccccgaaaagaagctgtgcttcaaaagttcaaaagacccaaataaca
cacaaagactggtggccaaaagagccccctgggtggccaaggctgtcctt
ctgaccacaaagacctcagttctgtaacctctagtgcagtggctctcaac
cttcctaatgcttcaaccctttaaaacagttcctcatgttgtgatggccc
ctaaccatagaattatttcattgctacttcataactgtaattttgctatt
gttacaaatcgtaatgtaaatgaatgatatgcaaccctatgtggttgcaa
cccacagggtgagaaccactgctctgttgggtcttaaacttggcaaatcc
ctttctcttcctagatctgctaactttcccagactaaaggtcaagcaagg
tcatcatgagaagtccttgagctgtctagctgcacccacaaggtctgtta
ccatagaaaggaagtcaaggggactgggcctgccaggacaggtatctctt
ttctctcagcaaaattcaaagcctcagggccctgggaggctcatggaaag
ccatcgccacagctctcagccaacagctttgtcctgacctgtcgacctgg
attctctcatccccaagcaaattaaaagaccaaatgtcattaagcaatta
ataatggagcagatgcagtctggcttctgtgtctccaccagactcctgct
ccaaagaacctgcttcagtccctaaggacaaagtggctctgcaaaccgag
ggcagaagaggacctggcaaggtcttagagcagtgcctggcacttacgca
gggttcttgaccacctcttgaatactcacgatcccttggcactcttcagc
ctggatcagcacaaaccacacggtccacgcaccgaattgcacccacacct
gttcctttgcaactccacaaaatcaatagcacaacaaccattactgccag
aatacagattttggaagcagaggcattgtgttaatattgctactaacgtt
caaaatacagcctagcatgtaatgatctttttataattatctgttcaatc
ctggatgaattaagggcctactctatgcaaagttacggtatgctgagccg
ctcgccaggggaagaagtccccttcttggggaaacactttcactagaagc
tgagacttgccccccccccaagtcttccacccgccaggggccgctgtagg
aaacactaggcgtcctttcgaacgtcactctttgaccccgcgaagccgtt

>NM_145403_up_2000_chr9_45192932_r chr9:45192932-45194931
tgtgtgtctacataaattataaaacccaaacggcaatgtgaatatactac
tggaaccctgtagatggccttgggaggggtcatatgagtgagaggaacaa
aagccccagggtcacagtgactctgaagctgacacacttggggagaggag
caaagagagaaagggaaatctgctgcaagggagagggaaggagaagcagg
aagccagcggtgagcgagcgaggaggaggggaaagccagcaggaaatcta
aaggcagagggaggctctggggtgggctttggctgatagaatgttttcct
agcatttacaaggctgcaggttctatccccagcactgcatacataaacca
aaagttatgaggcacatcttattctcaggactcagtaggtagaggcaagg
tgatctgaagttctcgtcattctgggctaaagcagtgaattagaggccag
cctgggctacaggagaccctgtaccctctacccatacccatactcatacc
atcccctaaaaaggctgaggcctcccgttgaagaaggagttatggcttag
ctgttcacaccgggcacctgggagaggcaggcctgtttcctacaggccac
agggcctccgtctctcagctgttatgttcctcccctgagtatcacagcag
cttattcagtcccgcctgactgcctccttcccaggcccatgcaatgcctt
cccagaatcatctgggaacttgagccaaagcctgagccaggagtgctgag
caatcaccctgctgccagccctgccctgcagcagtccctcctggctcacc
tgagcactgggtgaggaaagaaaacatataggccagatgtttatcctggc
acagactggaacccaacaaggaaggcctggccacaggtgacccaccgctg
aaattcttctttaagaagccgtgctatggccccaaacttcctgctctaaa
ggtctctgtctggggtgaggaagtttgagagcctcgtggactcagaaggc
cctgaagaccctataggtttggcctcagatggaacctaggctactcaaca
tagaccatagcaaccatatccccagtgttctgatgcctctgtagggtcag
gatggcagcccatcctgactggcagtgggagaggactcaggttccaacca
ccactgttcttctgttagaaacttctttaccatccccaaaggtcgaatag
aacaaaattgtctccatgaggttatcatgagagttaacgagatggcgcac
agaagcacattgctaaatggaagagctaaggcatacatcttactgttctc
ccaggagaaccagatgtgaaacagaacacaatgtacattttttttaatgt
gtatgtgacgggaggttttgccccagggactctgtaaatgtccaggtccc
ttttagctgtacagtctgatcccaaagttccacttcatacagcccctggc
ctggggtggttccaactatcctatgtggcaagacatggatcaaaaatgag
cctgtgaagaagaggacctagccctagttgtagtacactggtgactttcc
agcagtacgctatttgaaaggcgcattgcttgccaggtaggttaggttgc
tcattcgcccaacactcactctgagtcttgggaagggaagaacacacatg
ttctttagggatgagatccacatggacaccccaatcctaatgcctgacac
aagctagtaatctaccgtgccaacttcctgcaacccacaaaaaagcaccg
ccatggtgagaagtcacacaaccagaggaaagagaaagagaaagagttgt
ctgccgtcaactagcctcagccaatgcccgccctcctgccttcctggttg
gatgaaaggcattcaagcagataggcttgtgtaactctttaggtgtgtca
cctgtccttaggcctatgaaccactccaggtgttgtccctgcccctaacg
actgggtgtcagattacaagacacataatcattccagtttggcaacttca

>NM_010917_up_2000_chr13_12854587_f chr13:12854587-12856586
catgtagtggttgaggggcttgccatgtgtaaagccttgggtttgactct
tcatactgcaaatatgctaataaccagctggatgtagtggctcatacttg
taatcccagcatccaggagtctgaggctagtaggctgccatgagctaagg
ccagcctggactatgtaatgagaccctgtctcaaaacaaaacaagggtct
ggccagagtgtttgcctagcatgatgaagccctaggtttcattcccatgc
tgtgtgtgtgtgtgtgtgtgtgtgtgtgtgtgtgtgtgtgtgtgtgtgtg
ttcgtgcatatccagaacttgagagctagctcagctgggtaaagtgttgg
ccatgccagcagaaggacctgttattgagaacctaagaggaaatactgaa
cacagaacactccgtgcctagcaagctcttggtacctgttattgctgacc
actcaagagcgtcaatgaaagggcaccccccatagatcaataacttcatg
ctcaggagctatgttccattgcctctttcttcaggattttgctggttcaa
ggctcacgttctccattagtcccatcacacatagttttctgtatactgga
gaactaatggaggttccagacctttactctcagctgctgggaggaaacag
gggcatcctgttgacccctctgagtcaagggtcggaccccgcccccccat
cctcttccggtgctctcaaagcctgcactagtttttcagccttccggtgg
aattcaactttaacttcatttcttctcggtttcattctttctttcatgac
aatgtctattaatttcttctctgtctcaacttcttcccttctcacgggtc
acccccagtccccaacaggcttggtccagtggtttctctctatattttca
cttaaggtgccaaactaatgatcaacagctgactggaaatattacattgc
ttaaaagttatctttattctgccgggcgtggtggcgcacacctttaatcc
cagcactcgggaggcagaggcagtcggatttctgattcgaggccaacctg
atctatagagtgagttccaagacagccagggctatacagagaaaccttgt
caaaaaaaaaaaaaaaaaaaaaaaaaaaggactgtccaggattctctgag
tttttaggggagctcagattcttggatttgttattcagctttgcttggac
catcgctcccaacttctctgcacggagttgataatcgggtccctggaacc
cgccctgctcccaccttccacctcccaggacctcctttctctagcctctg
atgaaactgcattacttccagaaaacccgctttgattcccagcacgccac
acagaagtttgctctggccaattcctccattcccaaactgtttttattcc
ttggactccaagcaaatctgactttgaattgtgtcccacacttgagactt
tgtctggcaggtgtgggctcctgtttcctgcggaatcctataacttaagg
aacccagaatcaggaactggaaaaatgctcacttagtgattggatgagta
aaggcacacacatttgtcaggctttttgcgcatttcgagcatccgctcag
tctcctttctagggtgggttctgtcccgtccctggccccaaagtgtttgt
ttcctggttgcccgctctccaggaacttgcctaactgcagaatgctgttg
caaagttccttctttctggataggagcccaccgtcgggttggatccggaa
tgctgggaaccaacgcccactgctgcgcgggggaacctcggtgtcggccc
tcttcctcctgctcgctgccattggtagacgggacaggcggggtgggcgg
gccctcccccatagcccctcggttctcctccccatttccaggggtgggga
cgacgggaggcgggaggtgaggagggactgcggaggggcgtagggttata
tctgcgcctcctccgcctgagctgctaaaccgccgggattgtgggaccac

>NM_007991_up_2000_chr7_23563501_f chr7:23563501-23565500
gttcagaccttattgaactttttaaataaataataataataataaaaata
gccaggcagtggtggtgcacgccttttatctcagcacttgagaggcagag
gcaggcggatttctgagtttggggccagcctggtctacagagtgagttcc
aggacagccagggatacacagagaaaccctgtctcaaacaaacaaacaaa
caaacaaaaaaaaaagaatgaaagaaagaatttaaattaattttttaaga
aatcctaggagcttgggaggtatctcagcaagtaagaaatcttgcgctga
gcaagcatgaggacttgagttcaaatcctaatgcctgtcttaaaaaattg
aagtggtcacctgtgtgtctgtaacaccagggctggggtggtagtggtga
gacaggggactttctggccaccagcctagctccgggttcagtgaggatcc
taaatcaagagaataagagagagggtgatagagcagaacaccgtacatcc
tcctccattctctgcatacctgcatgtgtgtgggcacacacacactcgtg
aacacatacacacacaatgtgtaagcactaaaacatttcagtgtcttaca
ggcttgtaagaatcccctttaatgcttattttgtctaaaacaaaacaaaa
accagtgctggatgctagggtgatttgtcaccctggcaaccatccagccc
ttccctggcacttggctgccttgaatgactaccatccaagcaaacccctc
ttggcagccagctggtctactgtcatggcagcctggcagctcttgaatgc
tccacagacacctccaggaagctatactgcatggaccaccacttaatgct
aaaagacaactcctgctctaggaggcactatcctggccctgactatcccc
aagagtttaacatggactttttgccatcagaagcctctataatccttggc
agccacttcaccaaggccagagggaaaccatttcccctggtaacccaaca
aaaagtcagcggttagtgcaaatgatctttcagttgcacggaaggctgta
agttctggctattaggacgcttcttctggagaccggtcgctcctgtgctg
cctcctggtggtgcaacattaacactgggccttctgcaacagttgttgct
cgactgatgtgatctttatcagtagggtgggctgaattcatgacctgaag
aggaggaacagaggcagaaacaactgcaaaccagcagtggcctgggagca
gctgcgacaacatttgggtgagtgaagatttccagtaagaggccaggggt
agagagcagaagcagtgagatgcctgttcttcgctgtaaaggagggagct
ctttgagcggaaaaggaaaaggaaggagaaatagaaaagcgaagtgtacc
ataggagatcccgagttccagctcagcctggaccccactgcaaaaccctg
tcataaaatacaaacctcaacaacaaacagaaacataaggctgtgctgga
gagatagctcagctgtgaagagaacataatgctcttgatgaagactcagg
ttcgggtctcagcacctatttggcggctcacaattaattgccggtaactc
tagttccaggggatctgacgccttctcctgacttccatggcgtatgcgtg
gtgcacagacagacgaatatgcaagctaaacacttctaaggataaaattt
taaaaatttaaagtctttgaaaaataataaatttttaaaaatcggtataa
cccctgattcctggagtgctagcataagtgagaggaaaagtcgcagcgca
cttgtgataaaatttgccactctaggaaaaagtgaggagcgtagagacac
gacagagccggaaaaggattcagaactcccacccaaggggccgactccga
cttccgggagacgggacgcgcgtctaaggggcgtggttacgcgcttccgt
cactcgccgtgcgtcaccgcgcgcaggcgctcctttccacgtgcgaaagc

>NM_027835_up_2000_chr2_62501562_r chr2:62501562-62503561
aaaaatgtaggaaatttatgttactaacactatttagaaaaacaggccat
cgagtgatacttggtgactatttgatgtgctgaatggatgctatcttttt
aataccagcatttaacctggtgttaaaattctctctctctctctctctct
ctctctctctctctctctctctctctctcacccatccacccacccaccca
cccacacacacacacacatatccaaccatcaatcacttctggatcttcag
tgtttgagactaagagaagatgagaaaatgcccggactaaaatgattttt
ggtgtattgggtattcctgctgtaccataatgaaataaaatctataggta
gctgggggaacctgataatatatttctgtaatatctcgaaaagatacctt
ttgcagattcaataactaaaatgaattctaactgaacactaagtcagtcc
tccaaattaaataaattaaataacaaaatattagggttttatgaggaaac
agaaggggaaagcctgcaaggccaagtatgcttccaatcacttgggcgac
ttcacctgtgtgtttgacaaagtcctgcctctgtgttcagcccagaacgc
ccattccaggcaggaatcagcatgacttggtactcctaaaacgttttaca
gagtgcagcttacaatcgtttagagtggatctcaggtttgtaatcgtaac
tagagactaacaggagggcatggcataaagtgctgctctggttattttga
acgctgtcacgaggttcatgaaaatcttgcagctctcctactgttttcaa
agaatcccaggcctccctggcctccccagatttcagtgaatatctcctct
aaaagattaatttttctaaacgtgactatctgatagcttctattctccat
aggattctgggccaggaagttcttttcaaagtgttaatgttcctccatag
ctggtggtctagttgcctgcttgggggacggcaacctacagactctcttt
tatgctctttctgtactgaaacaaagctgctgtctttatttctcactctg
aacgcctcttttctccctcccatgacatagacaaatggtaatgtttactc
caaggcagtgcattagttgctaattaagttactagatgcttcagccaaaa
cgtgttgtaatcagtccaagaaaagaatggcagctatataaaaaataagt
tgttgagggttttgtattgttgttttgtttttgttttattgtaagagagt
tgtctactagagaatacagggaccttgcatactgggagttaggaagcctt
cagtcttggcttcctcctaaactcagttggtggctaaagtcagcatgcat
ctgtcattaggcaggccccggtcaaagctgaataaatattacaccgccaa
acaaagcatgagaaaataaagctgttgagagtagttcactttttcatact
taagcccccgttcttggaggaacaaattagtttttgggaccccactgggc
gggaagtttatggtaggatggatgcagaaacgccccctggaggtctggaa
cctctctttgtctgccccacccccacccccaccccttgatccccacaaat
gagaataactcaattttcacatcaaggcttaggggcaattcttcctttcc
cccaagaccttcctcgccctctccctattaactgacaagtgagtacagtc
ttctaagcggcacccagcggtgaagacaaaagtatccttaaataaaatag
tgcagagtaccgcttgctttctcaacacaaggaagaattcgcgttccctt
tcctgtttctcactttctcacggtgctcttgaccaaagtcctcacctaac
ccgccgcttccacaggcctcctccaccctcacgaaacttattctctggcc
cggaagttgacgttaggaaagtctggagaagagaatcgaaacagaaaccg
atctgtgggtggaaggcaatacttaaagctccctgagggtgaacgtccca

>NM_013860_up_2000_chr9_123500411_f chr9:123500411-123502410
tgtcacatgcattcagtacctagagagaccagaagagggtgttgtggcag
tggcgagccaccgtgtggatgctgggaatcaaacccaggtcctctaaaat
aacagctagtactcttaagtactgacccatctctccagcccatgtccagc
acttctaaggatcacttgcataatggtatattggatgccatctttataag
ctgctgttattattactgtagttgttgggggatggaacccaggccctcat
gtatgcccagcgagtgttctatcactgggttgtagctctgggtataggag
attcttttaaaataaaaatatttaatcctgggctggagagatggctcagc
agtaaagagcacacactgtccttgcaaaggattggagttcagttcccagt
acttacacagggcgccacacagccacctacgacttcagctctggggtttc
tgattctctctctggcttagaagaacatctgtcctctctcctcccccacc
tctctcttcccctttcacctacacacacacacacacacacacacaccata
tatacacataatttgaaactaaaataactttaaaacctagttttagtata
atgctttatagcagtactcactcttcaaattttattgtgcaaatcgtctt
cccatcccacagatgccgtaaaacacaaatctggggttagtagtttgggg
ctggagcctggaactcttcattttcaacaaatatcctgaaccttcagagt
ctacaggacagtgaaccatttttgtgtttatagaatataagaatataagc
acttccatatatattatcttgtttgttcctcgtcacagtttagagagatt
tgccaagacacatatgttcaaccaaaccctgcgcatatacaggtgtaatg
aagtggataactgattagctgtcaaccaaaaaggggcatgcagacaaata
aacagctggagctgaccctccatacctagagctccacatctgaacaaggg
caagatactcaggaaaagaaaaggtgtttatgttaaacacatacagattt
cattttcttgtcatgattcctgaaagacaacaaaacaaaaccaaacaaaa
ctgctgagaactatttgcataacatttacatctattaggtagtatgagca
gagacctggaaacatttaaactagatgggagaaagcctgcaggtcagtga
cttcagtatccctggatttaaatagtgttcaaaccaagcaggaaacaaag
gggttgtgggtgggggtaactttacggggaggtgattttagctgggaagg
aaagaagagacaccagaagctgatcagcaggctctcggcaggcactagga
agttccatccaccgggagttcaggcagggaaggtcccaaatcagagggag
ggtaggcggggcagtcaggcctgtttgtagaagtgaaggcgggatttcaa
aataagtccggagtaagccttgagggttcaagttcaagagtgacaggcct
gggattggttttagatcacgctggcggctgtgtgggaaacgtaaactatc
cccagtcacctcataggagctatgtgtgttatctagagccatggcaacct
ggagtggtgagaactgcttggggttcaagaaacccagtaaggacgacaag
cctctctgggcacacttaggacgtccaacacagatgctctcattcgaggg
gacccgagggaagcctggcgcacccttgactctccagcagcggcgggaaa
ctgaacagtccgcggcaaaagtactgcgggaattgcaactctctcccggt
gcccagagagggacgccaaaactcggcgtgcgcatcactggcctgcaggg
ggcgccccgccccgccccgctcccgccccgccctccgagcctccgccccg
ccccgccccgccccgccccgccctccgagcctccgccccgccccgccccg
ccccgccctccgagcctccgcccgcgcccctgcgcggcccggggcgggcg

>NM_025562_up_2000_chr5_135973211_f chr5:135973211-135975210
gtcactttgccacaatgtttgcggttttgtttgcttttcatttttaaaaa
gatctactttgtatgtacaaatgtatgtgcttctgtgtacatgtcaggtg
cccacagaggccaaaggcacccgatccccaacactggagttctgggaggt
ggtgaaccacctgacagaactgggaactgagcccagggcttctggaaggg
caaacaaacaaacaagcaaagagttgccaggatcatgatgtctctccgtg
gtaatagaaaccctaaaacaccatgtcaggtagctcatgactacctgtaa
ctccagctccagggcgggggtggggtggggtggggggatccaacacgctc
ttctgaggtctaaggtgtatcatcttaagggatcagggtttttgttggtt
catttgtttgtttatttatttttaaagatttgtttatttattttatgcat
gtaagtataagtatactgtcactgtcttcagactcaccagaagagggcat
cggatcccattacagatggttgtgagccaccatgtggttgctgggaattg
aactcaggacccctgtaagagcagtcaatgctcttaaccgctgagccatc
tctccagcccaaaatacagcatcttatgtgctatttgtagggggagaatg
gcccaaagtagctaaattagacaacgttggcaacgagaacacaggatacc
tcagacatacacgtctatctaaggacgaatagccataggccaggaagaga
gtaggatcccgacaaactgcaaccctcactcctgtgaggcccaggcccca
gcctcagaccttgccaagtctgcctgtggacagtgacacagagctgacat
tccttttgccctttcacccaggcctctgagaaagccttggattgtctggc
tcccaagaagagttcctaccccaggctggactccaacttgctaagccaag
gatgatcttaaacttcctcctcttcctgcctccacctcccaagcgctagg
atgaaagcctgcatgaccattccccctccccacattagatgcataaggat
aggagttttctttttctcagtgccaatccctgtacttaaatagtgaccga
cacttaggaaatgctcaatcaaaaatgaatgaatcaaccaataagcaacg
gcagggctagaagatagatgttctgaatagcaaagacggcaggcacatgc
agagtgcctgtgattactggaggtttcagaatcatagggcaagggacagc
gagtgtgctggctagtcctctgtcagcttgacacccaaactagagctctc
tcaaaggagggcccctcaattgagaaaaatgcctccatgagatctggctc
caaggcatttacataactgggggaggacccagtccattgtgggtggtacc
atccctgggctaatggtcctgggttctataagagagcaggctgagctggg
tggtggtgtgtgcctttaatcccagcaatcaggaggcagaggcaggcgga
tcatgtgacccaagttttccccttatagctggaacccaggcagttgtgag
ctatgtggggtctggcaacagaacatgagagccatccatgggcctttaac
cctggactgtgtttcctgggttttcttcagaatcctattaagaatggctg
tccactatggtcatgtgacccaagttttcggaggggggaggtgggggagt
gcgtggagcatggagagggtatagctaccaattcctcttgctttatgaga
gactgagcatctctttgtgagagactacactgagaccctccggcccctgg
tactcattaggattttattgcaaacattgaagataatccagggtcctaga
gtgaggggttcttacactggttcctaggataatgtgatgcagggaggatc
taggacatcaggggagtccaaagagagcaaagtatcccagcgtaggcact
agtgcccccgcccgccccaaggcaaaggaggaaggggcggggcctccaca

>NM_207268_up_2000_chr19_4626206_f chr19:4626206-4628205
gccaggcagatggcttaacggatgaacttttcgggtttggttctgctttt
tggtttgtttgggttttttgttttttgtttctttttgtgcttttttaaaa
aaattattaattttatgtatgtgagtacatacacaccagagagggcatca
gatcccactacagatgattgctggaaattgaactcaggacctctggaaga
gcagttagtgctcttagttgctaagtcatctctccagccctgggtgaact
gttcatgctacacaagacagctggaagcagagaaccagctctggagttgt
tcttgacctccacatgcacaagccctcctccaagcacatcatgcacacac
tcactaataataaatcaaataatagttccaggtcaggtgtggtggcgcac
gcacgcacgcacaactttcatctcagcactcgggggtaaaggtaagcaga
tctctgtgaactgcaggccagcctggcctacatagtgagttccaggaaag
ccagggctatgtggagaaagaccttatctcaaaataaaacaaaacaatca
gtcccctcaatcgtcctcctaaaaccccacctttgcctgtaagcttttct
cctctttcctcttacaatcccctgaaattgagtgggctctcactacaggc
tcaagacttgtatcaactaattcactcctcatgacaacactgagctatga
acactgttcaaacactgaagaaacagaaacacagaaaataagcacgaagc
tgtacatctgtggaactatacgcactggggttccccaccccacccctgcc
agtgtcctggcttcagactctcatctccttctttccctttgccaccatgg
cttcccaaggaagtgttctaggagcgctcctttgccaaagcttatacgat
ctttacctaagcataggggtaaacattttccctcagaaacccccagtgtc
taatctatactggctgaaaggttgaatgaacatttaacagaatccaaaac
agccagtttctagcgtcaggaaaatgactctgcctttcatatctttcctc
ttctgccaggtcacccacctgcagacctcctggcttaaagtccctgaatt
gggccagggatgttgtctgctttctcagaactgttctatttcccaagcca
gacctcaaatgcccgcccccctccccctctagaatgcccttggtaggaag
tgctctatactctggctagttccatgctgttcagcagctggacaggcagt
ttgtactagaagaaagctctggctaggcaaagcttgaggcctatactcta
ggctctgcatctcccggactctgagaaacttcctttcattctttctgcat
ctatgcaaccggaatacggctaaacacaaacccctggctgatcccagaaa
gattgtctactcttacctgccacccctttcagggtcttgtgcacagcatc
cacacagctctgacaactcatctgcactgcaaactccaactgtaagggaa
gcaaggccagggcacatgtcagacatgatccttactcgccacctcatccc
ctatgtctctttgcacacattgcacttgacttctcttcaaattcctcctt
tattatctcatgaacattccaggatcgcggtctttaccaccaacccccct
cccgtgaggggcatctccgtcctaaccccggaatttcacctccccaggag
cctgttctttcctggcttcccaagatattgatcaccccaagggctgaagt
tatgcgaggctccacatgaagctttcactcaccgcacacacagtcccacc
gtcccccgacttcgaagccatcctagctgttgtcactgcctaggccgcac
cgaaccggtagggtccagagaccaacacaactctactttgtgggatgggc
ggagtctcggaggccgcccttagctccacctccttggcgcgtgcgctccc
taggctgaggcctctgagctgtccggtagtgctaccggctgcgcaggcgc

>NM_026334_up_2000_chr19_33287820_f chr19:33287820-33289819
caggggaacgccagggccaaaaagtgggagtgggtgggtaggggattggg
ggcgtgggtatgggggacctttgggatagctttgaaaatgtaaacgagga
aaatacctaataataaaaaaataaaattaaattaaattacaaaaaggtac
atagtttcaatctagtagtaaaataatatgaaaaaaagaaataataatga
ataaacaaaatgcagtttttgaacttcaagagtggaggggtgatgtatgt
atgtgtctgtgtgtgtctgtgtgtgagtatatatctgtctttgtgtctat
atgttattctatatgcatatgtctgtgtgtctgtctgtgtatgtgttcgt
gtccatgtctgtgtctgtatctgtgtgtgttcatgtttatgtctgtgttt
gtgagtgtgtatctgtctgtgagtctgtatgtctttttgtctgtgtgtgt
ctgtgtgtgtgtctgtctatgtgtgtctgtatatatgtgtctgtgtatct
gtctatgtgtgtctgtggatgtgtgtctgtctctcttcttgtgtgtgtat
gtgtgtgtccaagtgaagagccataataacctatcatatagtaagtccac
aaaaacagataagtacaaagtctcacaagaatgtaggaatagatttctag
cccaatatttaataaataacactgtatggatggtctttctgtaaacttaa
acccaatgtgaattcaggggaaaaaagtagaggaaagagaatatgagcac
agtgagctaagagagcatcatgttgtgaactggaaactgaacctgcctaa
gtagagtgtgtgactacattaattactgccagagaatcagatttaaggta
tgcattgaaaagtgggaacatgcttgctgttcagctgcaggcttcataaa
gataatggatcttttaacaacttattgaattcgtatgtttttcccccaaa
actcttagaccaaaatcctcttcagttacagtgaaagaccaaaagaacac
accatattttcttttagtttttatttaagaaaatgagtgaagaaacatag
tcaatcagcttactatttgctggtggactgaattcaaatcatcttagaac
aataaagcttttcatttccaacttgttctttataatgaagtatcatcttt
gcctttacaaatttagtggctgtcaatgacaaccagggcacaagagaagc
agaaccttagcatgtgttaatatataaacacacttagtatttgataattc
ccaatgttgcgttttacttttatattcattttacttctagttacttgact
cgtggagctttgaaaagcagtagattatggattaacttttttccctgaca
ataattacttcttcactatttctggtatatgtttaagtattgttataaaa
atatggatgctaacaataatttacattgttcaaactctaaccaggaaatt
tcataaagactacatggcatgattcaattgttcttaacaatcaagggccg
agtttcatatattagttgcagggcaaaagacaaggaccaaagactcatga
taaatcttcaacttggcacagaaaaattggcatatctaacatccgatcag
agtagccagtggtgggtttaagaaaaaaaaataacaaaagatcaagtctt
ttactaccacaagccatttaatctaagaccagttactaaatcatttgcat
tgtaagtcatgctcaatggcttttatatgcttaaattttcagttatcatt
tttattgtttcctaaattacttctaatcaatgatcctttgaacaatgttt
gcatttgttaaaggttaaagttgaggagccaatgccaagtgcagtcatct
gaaatatttgattttaggtttgtgctttaatattggatgatgtccagata
tgaaggacctaagatagtttgattaataagagagtgaatgatcatttctg
ggcattgttaagatttggtatataaggagcaactgtccattagctaaagt

>NM_198415_up_2000_chr13_88013545_r chr13:88013545-88015544
ccacctcccaagccaatggtcttgtctacatggccctatctcggacctgc
tctacccacatgccagagagagtcaggaaagaaagccagagcagaattcc
ctgaaagtaagtgacacagtcgttggatgtgtgcttctgttctttagcca
cacgcccacgctgacaggagcctgaagaagctggctctgatgagaacggg
atagaaagaattcaacaggaactgtgtggtgtgagtatttagaagtgtgc
aatgacctctgtctgtcacttgtagaggtttcttgtccatgttacagctt
cttcatcccaagcttagatggggacagaaacttattttctcaccatgtcc
cccaacttctgacccaactcactaaaatatacatgtaatctgtaaaatgt
aagctgtggaggtaggggtatagagggatccctagatgctgattatcaga
aaattaagaggaatttggtttttgtaactgccattctttaaaactctatg
ccactctccccaaagccttgtgatgctctggatctgggagccaggctgta
tcaggtcacgggaactgactttgaaacaaatatgtgtattgtatgcacaa
gtggtatttgagaagaactaagcttccacttccccactgtcctgtcctag
ctacaaagtccttcaggtctcacagtcccacagcttagtgcttgtgattc
tagaggccactggggcccaggaactgtaatctgagatgatagagtaggcc
agttgggtttgagattccggaggatcatgaagtcattgtagcttgctcca
tttggattgctctaatgaaacaactgaaaagtctagaaaatatctgagta
tatcacacgttgaaaggtagtacaaaaagctttctgatcagtgaaagcca
tgtctcagcagacagcagtgcacacgttaactaggctataacaaacacat
agtggttaaatcgtaagcatactttggagaaaattagatgagaaactgca
cacacatacttcccagaacccccactcctgtcctcacccaatctgcatcg
aatgaaaagagtgaacaaattacctctgctgtgggtcaagtttaaggaca
cgttgggtcaagtttaaagacactttagctaagaaggacactgacctgct
tagggaccacgattcttgtcccctatccctctatccaacaactctctggg
tctggctgtacgctaagaagggagagagaggtttgagctagtgacgctga
tatggctgcggaagctgagtacgtgatggccaggagaagcagaggcaagc
tcctttgaaatggcagggctgctgtccagaacccgggtggtttgttgcta
ttcataggaacctttacttagcagatgccctaggaagctatttttagcag
ggatacggtctgctaggctgtgcggtggtcatataaactggtgtgaatag
aaggtgagagaatctagtctctgtttcagatatcctgatcttgaacgtga
tagtgacgatcattgattgtccctgaacccaagtcccagacaacaagttg
taaggaggccttcctgtttgcttctaacagctggaaatagatcacctgag
acttcctcttagcctttattctccagggccagcctttcccctccgagaga
agtgttttcctagcaggtagtttcctttgctgacccttgtaccctaagct
aggactggccccaaccaggtgagctgcagggaggaactccctctcagagt
aacaactgtctgcagaccagactggcaagccaagtcaaaggtctgcccgt
tcagggagaggcaaatgtttcatagaaatggcaggttctagaaaggacac
ctggcccaatagcagaagagtcagaggctggccttcaaggacacagctgg
gggagtctgtggggtggaggtctcatgagggattggttgaaaaggactcc
agtcccgcccagcaaagtagccttttctaagctgagccccacaggctcct

>NM_009801_up_2000_chr3_14900544_f chr3:14900544-14902543
cattttgttttaaaattttgttctgatttatctcaaagactttttgttat
cataattggaacatgtcttagtaactttatatgttttttttctgattatg
ttatatatacccatatatatgaatatatgtgtgtatatgtacatatgaat
atgtatatgtacatatgaatatacatacatatatacataaatttccccca
cctcctgggttagaaggaagtacatttcttccctctaaaaacatgaatac
ataagcattggttttatttttacaagcccagtgttactatctggcagcca
gtgaatgactgcctgggaggaatgtccccagtacagcagagctagacagt
gactgatccacatgatactatgaagtcatctccatcatgaagacctgaca
gaaagaaaatgcctacagcctctgtaatttgaaaagaaaatgaatatgag
atataatacctgatgctctcttgactgtccaaaggtgggcaaggagactc
cctagcaggagcctggctcccactaaaacgtaccagacaggatgaggatt
cccgtagctgcaaccagaattggtggggtctgaagccttgagaagcactt
catcaaaatctgttcttattccacgcacggtagtaatggaacaggaaatg
ggaaacccctagcaaattgtgcatctctagtgtcacagatgcaagggact
atttgtgaattgcactttgtaatggtcctataaaacattcttcatcaaaa
atttcttttgacatcaacctgaagagtcttgtatagagaagaccataatt
ttctgagtcttagtataagaacaaggagatctacatgtgcatcatctttg
tgtggcactgggtgaaataaaggcacatgatgagtctgagaacacttaaa
atgtagtcagatatttttcattatacttacacatagattctaatatatag
gtaatgtgatgtctaggtgcctccatagaaacacaaaaaaactgtaccct
tctcaatttgaattctaaataatatggcctcaggtccacaatagattcaa
tacaaaaaaattgttctcaaagtcaaataagaaaaaaagtgttaggtgaa
gagaaatgtttaaataaaaatacacaaaaagaacattgaaaggtgtgtcc
ccgggacacccacggtccctgggaagccatacagctacctttcttttcta
ttttttaagttttgtgttttttgttttgttttgttttggggggggggggt
tggtttcggcttgtcaaatacaaattcctttgccaggaaggggaagttct
catctccttggaagacatttttaaaatccaattccaaaaagcaaagcgat
ttttgagaattgttggttatgttacatcaacagttcggtgcctagggtta
atttgtggagcaagcgggaagctggagggcgccctggcggcaaagccggg
tcgtcttcccgcagcccggcagcagggggcccccccgcttcccgctcccg
gctccaggatccccgctcccggagcctctaggacgctccccgcccaaggt
caaactccgcagccgcgtgcgtgcgggccgcggccgggtggccggctggc
ccgccagctctgggaagcggagccccgctgtgcgggcgggtgaccaggtc
ggtgctcacaatggggctggggagtaggggcgccggcccgcgaggctgcg
cagcgccggggcgagctggagagcgcgcagctgctgcagagcgggtcgga
cgcagaagcggagagcagccggagggcgccccgccccaagcaaggtgcgg
gggccctcgaacaccgaggcctccgcctgtcacctctgcctgtcacctcc
gtccgccacctccacggtctcctccccttgctcaggtccactcggtccct
cccctgggccgcccagagcaccaagttggcgggagcctataaaagccgga
cggtgcgacccgcgacacacactgcaggaccgctagacggacgacaactt

>NM_019944_up_2000_chr5_27928954_r chr5:27928954-27930953
tttctgtaaatgcaatggggtcaagactgaatcctggggatgggggtagg
gcatcccagcatccttacttgccttaattgggcttccaagataggagaac
tggcagggaaccactcatggaacacaagtgttcctttaaccctctaaaag
gcagagctgcattttcatcaccccaaagagacagcacctaaagacaagag
ctatgtgcttgtactattttcagactagctggaggcctttgcaaagctgt
gcacaacttactccaagatgttccccgctgggttccagattttccagcca
ggaccaccctgtcataataaaaactccactcagccgagcatggtggcgca
cacctttaatcccagcacttgggaggcagaggcaggaggatttctgagtt
cgaggccagcctggtctacagagtgagttccaagacagccagggctagac
agagaaaccctgtctccaaaatcaaaaacaaaaacaaaacaaaaacaaca
aaaacaaaaaacctactcactcatcccaacagaatcactgcgttaaatct
ctcctaaacaaaacttgttgacagggaaaatatagtccttacttatattt
atcgttaccccccacccccaatccctcttgaaacagctttgcctgctact
tttaaattcacccaacaaggattgtcctagcctcctggccttccctgggc
catttccgatcttttattaacctctcacctggttgggaagccgcgatcca
gagacctggaactccctcccactttcccctcgtgtttggggaagataccc
gagaatggagctagcgagaaagcttgatttctcaaactacttattgattc
gttacattaaaaaaaaaaagcccccggaagcgtgtttacagtaaatattt
gatatgtgcgcaggctgaggtctggattcacactttaatacggtctctgg
aagccctttcttgattttcctgaactcggccggcaggaggaggcgagagc
ctgatagtggctcccttagcctgcgaactggctcagtccgagggagcagt
cctcggccaattcccgcaaagcctttttcctacacccccacaaggcaagg
ctctaatagaacttggttctcacctaggtccggctcagtggcacctgtgc
aaacgaccttcaagtcaatgtgcatctctgagttggaaaactgctctctc
tccactctgactgaagatttgtaggcttcaacctctaataccgtatttat
acacaccgaaaccctacaaacaaacatttgcggcgcatgatacttttggg
ggaggggcagataagaaggttcgacctgctgagggttaatgacagggacg
caaaccatcttgaagcaatcaacactcaggaacgcgagagattttgggaa
accgaacagtcttcagtgtactaagctcagggtcccgttttgggtaccta
gtggacttcaggggtgaggacccacctagttcctcagtgcagaacattcc
acaactccctcaagggagcgcgagtagctggaggaagataaggcgtccgc
ctctggaggaacaaggtgtcaaagggactcggggggcactcactgggacc
cagggttactggcgctcaccactctcccagcagcaaggaagcagtaagct
tgtgttcagcctccaaactctccaacctgcctcctccggccacctacgct
gttcaccaccggctgcttaggacctgggggcgcaggggcggggcgtcagg
ctaattggaccgtgacaggtgagcccctcggccaatcgccgggcagacag
ccctcctcgggcccccgctgagcgcgccaatcccagaccgccctgagctt
caagtgtgcggaggggcgcgggtccccaccaaggcaccagtggcctcgat
gcggtcgcttgagctcttgagagcagagagccggtctccccaacacaaac
tcgcaggagcgctccggtggaagttcataccagtgagtggagcgcggtcc

>NM_175362_up_2000_chr5_139999315_r chr5:139999315-140001314
aactttctgaaactttaacatttttaaagaagatttgggtgggggaagcc
aagatttaatgaactacacctgcatgcaatcccatccataaatgtcaaaa
actgaagacctgaagactgagtgagagggaaaaacaaaagggagcctatg
cctgcttccagttatgggaagtcatgaccagggactggggatgagactca
gcaggagcacacctgcctagaatcccccagtgaggggctggggtgtggct
cagtggtagagcccctgcctagaatcccccagtgaggggctggggcgtgg
ctcagtggtagagcacctgcctaaaatcccccagtgaggggctgagggtg
tggctcagtggtagagcccctgcctagtcccccagtgaggggctgggggc
atgcctcagtggtagagcccctgactagaatcccccagtgaggggttagg
ggcgtggctcagtggtaaagcccctgcctagaatcccccagtgaggggct
gggggcgtgcctcagtggtagagcccctgcctagtcccccagtgaggggt
tgggggcatggctcagtggtagagcacctgcctagaattccccagtgagg
ggttgggggcatggctcagtggtaaagcccctgcctagaatcccccagtg
aggggctgggggtgtggctcagtggtagaggccctgcctaggatccctca
gtgaggggggctagaggtacatcttaacagtagaatgcctgcttactatg
tagaagaccctggattcaacctccataatgcaaaaccaaaaactaacaat
gctcctgaatgggcaaagccagtctcagctgggactgagtgtgctcctgc
taggtgggaccatgactggaagaggcagacatagaagtctcgtgtttgga
tggatcatggtgtaggtgtgaactacacgtttttattcagttggtgagaa
gctgtcagcctggtgcatatacccttgtgtatcttcatgtgcttgagttg
tgttaaagcctgtggattcctttcttagcttgcatggagtggtggggagt
gctctcctttacagactgaaacatttataagcgttcttggtgtgcaagca
ggaggacccaagttcaaatcccaagtgctcccacacaaagcggagtgtgg
ccaggtctgcaaccccaaggctgtgggggtggcaagaggggggtcactga
gcttactgtcccccagcctagctccaggtccagcaggacactcaagggca
gaaggcagagagcaatctgtaaagccaggcacagacagcatctttcagaa
accagtgcacatatgcccccccccacacacactttaaaaagtaatcttaa
ttaatttttcaaagagttttcttctaaggggagcttatttctctgagcct
agtgttggggaccatgtgctgtctatttattttagggacatattctttca
ggttcctggttccatttctgagcaaacttgactctctcatggtaggagta
gctgccctcttccacatcacccctcccaatgaagaaactccaaattaccc
tacaaataactaaaaatgtagttacccctcctaagtctacactgggacct
cgttaattgacagcccaggctgaaccagcttcaccacacttaaagcaggt
ggcctggccaccttggactcagcacccaggcccctgaccctggcacaccc
cttccctcattacagccaggcccccaaagccttaggctcaagctcaaccc
ctccccctccttatctctttttctaaccttttgcaatttttttcaaatct
catttcctgtctggttttgcatttttctcccccgcccctaccagcctatg
acacactttctctctctctcttctctcttctctctctctcccacttctct
ctcctccccttgagttttctgatctctggactcctggcgcctcgcatccc
tacgggtcaccaaggcccagggagggtggcagcctcaggcaggtgcatgc

>NM_212433_up_2000_chr2_103730554_f chr2:103730554-103732553
aaaaaatgaataaaagcatgcatttagaggtatatttccctccttttggc
cccaagtttcagtatggaactgtgtgatcttgtgttcatttaaaatttta
gtattttgttcagagttctagttagcattaactgtcagtttgacacagcc
tagagtgctctctagggctacttgggtttgtctcctccccaaccaaacgt
tatggagtgacccttccacattctaaagagcagagccagtactgtgttcc
tgtcagtactctccaggcttcagggccaagatcttgtccgtggtaagata
ggaattgtgaattaatgccagaaggacttactggaacatggaacagtcaa
gccacgtaagtgactgacctgtgacgtcttttggatttcccaagcctctc
tcaccacacaacccctgtgaaacaaacagaaaagaatttactccttgttc
accacccatcatacctgttccacacccaccctccatagcatctttacaaa
gctgaagaattgcaccttcccgtcctacagtggtctcattcacttcagcc
cccatgcttggggtactaaatccaaatttataaaataaaatgtaaagaat
tcaatttccttactttttacttgtaggctgagaatttgccatgtcaacca
agttaaagtagttgagagaaactcgtcagaagggcaggctatatcatacc
ctcctctgtcttgatgttagaaataaatttgagggctggagagatggctc
agcggttaaaagcactgactgctcttccagagttcaaatcccagcaacca
catggtggctcacaaccatctgtaatgagattggatgccttcttctgatg
tgtctgaagacagctacagtgtacttacatataataaacaaatctttaaa
aagaaggaaagaagaaagaaagaaagaaagaaagaaagaaagaaaggaag
aaaggaaggaagaaagaaagaaagtttgaggttgaaaattgttgggagct
gactcttagcagaaactactaccatctctgcagccatcgcgggctattta
cttacaggttggtacttttccaccctgatgagagacttgttttcctagca
tgatgtttttgcaagcagcccaccacagctgaacacactataataatatc
ctgtttttctcagacacatcctggactccccagcttgtgcttatataccc
tgtcttgtttccattcttcgaatctcttgcccctccatccccactctctc
ccttgcagacagacctgcaggccggttcagaaaagaaagagaccaccact
ccaactattgtgtctagacaagacaaatttatgtttatcaagagggtgtg
ctcagaaggttaaaaagaatcaaattccttgtcctaaacacaagttttat
agcacttggtggaaaatactcacatttgattatttcttacacttaagtag
ttggaagaaactttctctgggaccagtaggtttagaagcctggtggtaag
ggcttgggcaattaacatttgttggacaaggaatttatccagaggtcatt
ttcggtttttttgaaggacagttttttgccttgtgggccatggaagaatt
ataacctccctatcatttcaaagttggaatgccttcccctgtgtctcttt
ccccatcattccttccttgctaagtggacagggctcagagcagcaattcc
gagtgcaggtgggggtgagtggcaatgggagtccgaggctggcaacagag
accatggattggaaatgaagcaatgggtttgggacccaaaggccaggtag
ggttagtgtaagatttagggagaggctttgaggatacgagatataaaatg
cgtggaagaagagaccaaagactcagaaacagactggcagggacagcagc
gcccccgcagggctgaccgcggggtgggcggggcatcccgggggcggggc
tggggccgggtgacagttacataactaacctgtgctagcggccgccgagc

>NM_001001184_up_2000_chr8_45563979_r chr8:45563979-45565978
tgtcacagggttctacactccatacttagggctcctgcctgtggccacca
ttaacatatccaaagtaacttcccaaaggctggccaaacccccagcttag
catctcctctgctattgtgtatactcttactgtaacgatggccccacatt
tcccacccaccccaatgggttgagtagtcacttgtggaaaaaaaaaagcc
agtaaggaagggagccaagctaaagttcgagcctactgttgtttgctcac
agttcggtaggcaaacaataaacaagcaaaagtagaggatatgacacggc
tgctttcaggaaatgcctgccgcaaagggaggaatgggaagattcagcta
ggaattgctaactaagggaaacctccgtagcagctcctgttcataagcta
atgtctcagggggagaaaaggtgagccagtggactcagagggctggaaag
aaaacccgaaaaggacacagtatccaatattgcctggagagcttcttcat
tctgctaaaaaggggggggggcggggggagacagccaagacccagggttt
ggcttcgctaacccggtttagaggatacggttttacacttaagccttcag
ggtaaacatgaacatctagaaaactgtttttgttcgtgtcttaaagagag
cactggagaggggtcttgggcgggagacagagacctgcaaggaggctgct
tcagttccctgaggtgggcacaagtctggcagacacgtagaaagtccaca
agactccgaagaggggccaggtacaaatctgtcagactcgtaggtctaca
aggctcggggactaacggcggaagaagttgggtccacaagaggtgcctga
gaaggacgtttcctgggtgactcaacggagaatgaggtaaagaccctgct
gttcaagtcgaacttcacagactaattaataagcgcgaagaagggacagt
aaccgagcatggctcaagagatgtcaatgcaagctcctacagtgactttg
accaacaaaggaatgagctggagtattcaaggagtaatgcttaaaatcag
ctctccgcaagaaccaaaaatcacagtgcactggagaaaactaaaggtgg
agatcaaatgctcttgtaacagagggaggctgggtcacttagagccgcca
caaggtcagcatcagcctagcttccaggccccagggcagaacttccccta
tccatcctctgctaccgagtccacacctcggcctgcagatccaggatccc
gccacctcccgccactcggcttccaggttcacccccacactatggcctca
ccccctcccgcccctgaagctctgtaccccgggcgatctccagatacccc
cctgactccgcctttaagcctcagcgcggcccgtgtgccatgctcgaggg
gtctgaacccgctccggctcacccaggtttagggacaccgcaccggctca
cccaggtttagggacaccggtttggcctcccgggtctgggttctcagctc
gggatcgcgctcccggcgctgtttccagcttctctgccttcagtgtttgc
ctgagcaagcctggaggcaacacaaaggatcctccgcccagattgcccgt
ttcccccgcctcctccaaggagctgcagacccgccaaaagagcgccagct
ccgggggacaacacaggccttcgaaggcgcgagagcagcagacactcacc
gtaccgttccaagctccccgccgcaggacactgcgctttgatcccaccag
caccaacactgcaactgcagcagcagcagcagcaacagcagactaccgcc
ggtcacgccccacgccacgccccttctctacctccccgccccatcccccc
tcacacaccccccaacacctcatctcgcacacgccagtcgcgattggtgg
tttcagccccgactgagccccgtctcgtagcgcaggccccgcccacccag
ggcaagcctagggccccgccccctccggctccgccccctcgcgcgggttt

>NM_172793_up_2000_chr11_48939932_r chr11:48939932-48941931
ttacatccatttttccaggaaagctttacaattgatcagcagaattaaga
gacttccctccaagttgcatctatgggaccctgtaatagttgcatccaca
gcagctttcttattaccaatcacaggaatgattcctggaatacagagagt
ggcctgtataattactatagtatataattagtagtaaaactactaatatt
atagcaaaaatattatcagaaattaacccagagatggttgaatttagagt
cacagttttacaaaataaagctactatagataatttgttgctggagcatt
attttggttgtcaacaatttcctgacatgtttctttattgtgttagattt
ctctcacattacagaaggtcaaattcatgatttgcataaagagataaaat
ctctcaagtgacctctgaatacccatcatgttaagatggctttgcccttt
ccttgattctctgttagctattattataattattttatccttgcctgtgt
tagttagttataccagccatgaaggtaatgcattcaaccttggactctat
tacaaccataatttttctttaaaaagtaaaaacgagggagatataggcgg
cccagaggtccttgtgctcacagataagcacctggggagtctggagtgct
aaacacaggattgatccttcgaaagaaggaagtcataacccgttagctgc
ccagaaggctggcagcagacacggtcaatagcctaatgacctttgtactg
tctgtgagtctgagaccccacaggaccctcccccagacccttatcataag
cttgtttttctcaatccatagagcctattttctttttggaaggcatcata
tgcactttacacagatttccattgcaggcacatttatttatgtgtagggc
attcatatgcctaaaataaaccacttgggggtaaaacgcccaaagtttga
accaatatcggctgcttaattgtgttgaaccaaactaccttctcggctcc
tatggaccatactctgcaggctatggcggtctcagagaccccctgcacga
agactgggaagaaagaagtgtgcacatgggaagaggtcaagtccacccat
cagaggcaggaattttgagtaggatcttggaaagagtgccgattggtagg
aaagagacctatagaatgccatgcgcatgggcggagcgtgtgacacagct
ttgccttccggctccgtggagagattaggaggatctccacatggagaatg
cagagagaggactgtgggaaagcaagagcaaggggtgaaggttaagtgac
tggagagtcttgaagaggaaggacacactttatagaacaaactcaagaga
agggtagattcgccacctctagcagcctctcttctgttcgcattcagctt
catgtagagtgcagcttcactgcagaaatgcttataccccactgtttccg
cgctgtatatgaacgctgttctaagtctgcttgtgacagtgttcccagga
ggtttccgccgggtgtttccctgcagagagggatatgatgggttaagtca
gagctgggcacaagcacttcccaacttctaatggagactgcagtctgtct
cagtgttactgggaagctagaggggctggccttggaccaccatccagcct
ccctggatatccagcttgatctatccagaaatcctggatggccagcttgg
gcattctttttctcttcttagccacctgcagatgcagcctgttctaacga
agttcccaggcacctttggcctctttttaagacactggagggtcattttc
tatgggaacttagcttgagatttttttccacgaggacgggatatgacgga
gacttcctcgttttgttctatctatcttggtttttataacaaagggcaga
accaatagtttatgtcctaaggtgaaaggtgggcgagtaattttgtcacc
agtgagctgcatcctcttcctgaacccagctgccagcccacatccaaagc

>NM_009365_up_2000_chr7_122294682_f chr7:122294682-122296681
gagttggctgtaaaggaggcttctctcagcctgagagaagactgcagaag
gcgctatcctcagggacggaagagaaaatggaactggatcccaggatgaa
gatctaacgatccataactcaaaagccaataccagagtctgtgcaggagt
ccaagggacagctcaggcccagggtctggcctgactcagcactatggtat
tgaaattaaacacctgagatttgaacactgctgctgtgtggggtcgtctg
tgtgctttcccctgggggggtaccccacccacttacctgctgagagctcc
tcgatttgactcaggccatctgggtttcagggttcaaaaaagcatctcct
gagggctactacagacctggggtatggtgggttttctctaggatggagtt
ttgagccccagtggaggcctgctttctgtttataagtcctcattgcttag
acacagccacccatctaaatacataacctggccagggttaagaggtttgg
gctgggtacttgtgtggagcatggcagaacacttctgtcttctgactgtc
ctttacctgtcaggctgtgtctgttccgagctcttgagccagttttttca
aaaaccatttattagtgtagtaggtatgtgcaggccgtgctccctatgtg
gaagtcgggacaacttgaagggaaccattctcggcttccatcatctggcc
ctagggaccaaattcagggcatctggcttggcagaaaatactttacctgc
tgagccatcttatcggtccaagccagttaaatgtcaactgcttagtggga
aacctgctatgttcgtatggtttctgaggcccattcttagtcactttcag
agaaagcccctctgctggcacacgggtgaaggaagggttcccttgcctgg
gctctcaagagccctagactaagcctgccagggcctgggcatttcagaaa
ggtgaggtaagatggttcttgctgaccctgagcctctggggtttcaaatc
tctgcctaggttatgcattagggtgtgctgtggtggcacacacctttaat
cccagcatggaggaggcagacccaagagtacctctttggagttctaggac
agttccatagtgagatcctaacttttgaaaaaaatgtacttaggcctggt
ccctttctggttgatttaggctggcatggagggctatgctgggcttcagt
atttttaccaaatttcccaggttctgacttgctccagagttggggcccca
cattctatggcttagatctgtcctccaggatgcctgcaagacagcagcca
tctgtccatacccatctccaggtgtttccaacttgacttctttaggggtc
agttcacagacagcttcatatcactctgtggctggtcagtggcgttttct
tctctttcaccagtaccttaggaaagggttattttggaacgggctctggt
cacctcctccgtgttaggaatgggtttgttatcctgggagtttacatggg
gttaaggtctgaggtttgctttccctgttctgtgtatctattcccaggtc
tgtctttcagggaaagtcctgccttagagtctggatctctgttctctgtg
agacatttcttattatgtatgcctcctgccgttaggctggcagtcaaaac
ctgtagtctgccagatccttagaatgtcactcctgcctctaaccaaattc
cgcaagtctttttaaaatgcccagggtgcgagcggggccctactttgaac
tctgctggctttgggaggtgcgggcttggggccctccgtttatgagactc
cttaggcaggagctatggaagaaccactctgacttggtttcagctttagg
gactcgctgccgctgaggcaaaggctggggtgtggcctcctctaaacaga
gccacaaagctggattgggtgggccctagtgctgtctttcttcatgtctc
catgctcccccttcatcgctccccccccccccactgtatcccagcgggtc

>NM_007630_up_2000_chr9_70559638_r chr9:70559638-70561637
tgagaacagctgatggttcactgggtcttttcactgtcatctatttagca
agggatagctagactttacacagtgggtcagtgatccagggactgctagg
ccaccttagagactatcaagggtagctaaaatgagtgggcatggaagaag
aatcccaaaccaatacaatttggccattttagattcagcacaggggctag
ccatgcagctcatggtagactcccttggcctcaggaagccctgggttctg
acagtgcaatatactagttgtagtgcagcttgtaatcccactcaggaggt
agaggcaggaggattagaaattcaaggtcgggctggagagatggctcagg
ggttaagagcactgattccttttccagaggtcctcagttcaattcccagc
aaccacctggtggcttacaatcatttgtaatggaatctaatgtctgtctg
gtgtgtctgatgacagtactcatattacataaaataaataaatctttttt
taaagtattaaaaaaaaattcaaggtcatcctcaactacatagaaagctg
taaaccggcctagaacacatgcgaccatgttgtgaagtccattcaccaca
gtaacctgaagtacagccaatggctttgttaaagttaaagttcagttaga
gaataggtctgagttgccaaattggtgctgaaatcatgagtttaagaggt
cctcctgccatttctgagttcaaggccagcctggtctacagagtgagttc
caggactgccagggctatacaaagaaaccctgtctcaggaaaaaaaaaaa
tcctcctgccttagcctcccaagtaactggaattattacaagcatgtgct
aatagtacaaactgcagagcacattttcttccccaatccaaaccaaagct
tcccaagaaagagaaagctatgcgtaacctctgtgattgtaaggatgatg
gaccaagagtcagcagccacagaactttcatttcctttagcaggtacttg
agagaacttaatgggatataaatagttatttctgctcctttggtttccaa
tatccatgtgtaatttaggtcgaggggtagtactgccaccttgtcttttc
aggtgggagtgttggacaacactggttcttcctttagactcagattggaa
atgtcagatttgggcgaagggggagggagcatttattatttcccaataga
agggacttgaacaagactgatggggtagcctgatctcaagtcgttctgct
ggcactgcaccattttctgtgttgttacctagtcttttccccagggtaat
attctggttttgttttttgtttttgtttttgttttctgtcttgtctctca
ctgttcacaacttgggatactcattatttttcttttgaaatcttgtgcac
atcacaccgtcatttgacaaatagtttctgagttctactgtattgtgctg
gaagtcacacaaatcacgtctagtttgaattatgactctgctggggatct
gttttaggaagaccacatacagtacacatccgagtcacaatcatcttgta
gccctgaacgacctggagacgatggcttcatttgccagaccattccaatc
caaattcccaggtagacgtttccggaagaggaagtaaggtcagaagtagc
atttccaggaagttctctggaacccacttctacctaacccagaacaaact
tttaaagacatatgtccttaggtgatggctccccactcctacccctaaaa
ttaagacaatcttttccagtaggaggaaaaattattttatttaatatcag
ggactagaatttgaaaataagactgtagacaaggaaacaacaaagcctgg
tggcctcgctggttgctatgacaagcaaatacaagccagccaatcaacgt
gcagaaaggccttccagtctagccaatgggttgcgcgcgccctgcgtgcg
tctacccaatagtgcgtcagcggcgcggtatttgaatcgcggaccgggcg

>NM_008316_up_2000_chr11_8905931_r chr11:8905931-8907930
gaaactgtaggaagccgccctcacattcgccgttgcaagatggcgctgac
agctgtgttctaagtagtaaacataatctgcacacgtgcaggggcagttt
tcccgccatgtgttctgcctttctcgtgatgacaactgggccgatgggct
gcagccaatcagggagtaatacgtcctaggcggaggataattctccttaa
aagggacggggttttgccattctttctcttgctttcttgttcttgttctt
gctttcttgctctctcttgctcttgcactcttgctctcttgctctcttgc
ttcttgctcctgaagatgtaagcaataaagctcttgcgctcttgcgctct
ggctcctaaagatgtaagcaatagagctcttgctctcttgctctctgtct
cctgaagatgtaagcaataaagctttgccgcagaagattccggtttgttg
tgttcttcctggccggtcgcgagaacgcgtgtaagaggaaaccaagttgg
aatcctcatttagaacacacacacaaatgaacttagcaaatatttgtaat
tctattgttcctaccgtgaaatgggagacagagatagatgaattccccag
aagctatgttccagctagcctgggctattcatcagctgacagcaaagaga
gagcctacctcagacttggtggaagttaagtactgaaaccagaaactccc
ctttgaccttcccatgagttccgaggcgtgggtggctttgtgtccatgca
tgcacacacaggcaacacagcctctaaccacacaatacatgtaacagtta
ctttacttcatgtcacatttgatatttcaaaattaatgatatttggcttg
ccagccacttgtccgttagagtgtaggctagagtatagttttgtgttata
tatatttttctatttttcactttaccagtaatctgcactatcagctgttt
tattaatatattcattctgtgtatcaaagttaaagacaagtttttaaaac
ttctttatttactgtttttgtgtgaaagtgaacatgctcattccatggtg
cacatacagaagtcagagagcaactttcagaaatatacctggtattccag
ggcccaaactcaggcctttgtgataaatactttcacctacggaaccgact
tgtggattgcaaagatatgcttttacatatttggcaaaggattttaagaa
tattttgttgtttggatatgtggtgcatcgggagagtgcttacttagaaa
gtgggaaggctagagggggtgttaatcccaataccattttaaatttttac
aggtataatccttgaaaaaccaaaatgttctattctgggtttaaaatcct
ttttaaaaaaaattctaagactactacattaagagggcttttgcttgttt
atggtactgggattaatgcgaagattacaatccttttcagttagttttct
ccctctccttccctcccttcctccctccctctccttcccctccctccctc
cctccctctctccctcctctactcatcttcctcccacccacttctttgtc
ccccttctttcattttaaaatgtgtttgttggcataatgccactaagatg
cccaggccggtctccaacctgaggtcctcttgcctaagcacccccattac
ctggggctaataagaatgtacaggttcctttcagtttctattgagacaac
ggtgcagaattattacttcactacatatggttttagaggtaaactactaa
gtaaagtgttcaaagttttaaaaacattttaaacagtttttcaaaatcag
tcatctaaacttctcggagccgtttccccgcagccgccgggacgtgagag
tccgggtggaggaaccgggcgggggaacctttgtcctgggcaggcggtgg
gcggacctctccggccgcaccatccccacggaacctctgtgcccgcgccc
aggtttccccgccgggacgctcagggagggacttttgtccgccttggacc

>NM_198636_up_2000_chr10_107011272_r chr10:107011272-107013271
tggccatcactggaaagagaggcccattggacttgcaaactttatatgcc
ccagtacaggggaacgccagagccaaaaagggggagtgggtgggtagggg
agtgggggtgggtgggtatgggggactttttgtatagcattggaaatgta
aatgagctaaatacctaataaaaaatggataaaaaaagaaataaaaaaca
tatgctaggagacctagtttctttcaagtctttcatttggtttcttcttt
ctcctcctcttcctcttctatctccttttattctccttctcctcttcctt
ccttgtctttcttctttcttccttctccttctttttattcctcctctcac
ttcctccttcctcctctttccttctccttcctcctgcaccccctccatcc
tccttcttcctccttgtcttcctccttcttcttctccagttctctatgtc
cttgctgagtccataacactaccattacccagtttggttcttatgtggtg
tggttttgcaaatgagaatatatatgtgaatgtttaattaattatattta
gttgaaattataaaacaatctcacggtaataatttggagtccttgaaatt
tgtatgtcagagggcagcattgagtaggaagaggggggtggtagagatgg
aaaggattttgatttaggcgatggcagtcttctaagaaagttgggaggaa
taaaacatgctgtgggtgggtaggaaaggtgtggagtcttgcttcttagt
taaggaaaatagctgagggggttacttaaagttatttctctcctgccttg
gattagattcatgcttgcaaagtttagcctttatctctgcatcattttct
gcctgcaggatcatttgtttactgctttcgaatttatggttgtttacagg
gtccaggacattccaccatttctcacctaagacttgagaatacattattt
ttacacgtaaaacttcaaatattgtgacgctaaaacagagtgggcttggc
acgatattaaagcaaaagattgtgactttcattgaattgtgagagaaggc
aggtcctgtagaaaggcaaaagccaggcagggaaacacacctgtgtgttt
taaattttctcagcttcgtctttattaagagtcattttatcttttgattt
gtttgagaatagccttctgagacttaacccacacattacacaattcaccc
tctcaaggggtaggtacactacagtgaattctagtttcttcagggttatg
gtgtggttaccatattcgatttaagagtatttttattactccaaagaaat
ctcacaaccgtgtgttctctcaaagagagtcagcataactccaaagggag
ttagaagggaggaaaggttccaagtcctttgtattcctgcctctaaatac
tgtggaatggacaggcaggtgcctcctgctctcagcttggctgttgtcgc
tagtggccagacctgtcaatcactcctggaaacacgcccccccccccaac
cctgctgggtaaccctccttccacacctcctctaggttgccaagaaatcc
tggaacaaatgatgccccggagctgcttgtggttttagtaagtagggttt
gagttgaattttaaacaaagaaataaatgtgtaaaggaaaatgatatccc
agagcctcactataatgtccaaagttatatgcttttgctttaggaaagag
acacatgctttattttaaataagccattgggccctttgggctttttctag
gcgtctttgtgtgtatctaagtcctattaaactctctgtcaaattgcaag
tgactgtcatgggctgaaaatgcgtgtaagagttgaatttaggggtgacg
caactcaacccctataaactcctggccactttccccaggcctccgttcca
gcctgttgctttcttgctgactccaggtcggtttttatcgcagacttcag
tttgacttccaaacttcggggctaggggctcacctcttgattagccccgc

>NM_018820_up_2000_chr7_22860957_f chr7:22860957-22862956
tgagttccaggacagccagggctccacagagaaaccctgcctcagaaaaa
aaaaaaaaaaagttaaatagaagatagtgcttgaacctttattggttaca
taatagatcttctaaaagatttatcttagggggctggtgagatggctcag
tgggtgagagcacccgactgctcttccgaaggtccagagttcaaatccca
gcaaccacatgaagatttatcttactttgtatacataggtgttttaccta
catgtctgcctatgtaccacatatgtgcctggaacccacaaaagccagaa
tagggcatctggaattatattgttgggactcctatgtaggtgctaggaat
caaacccatgtcttctggaagaccagacagtagtcttaacagtttaacca
cctctccagcttcacagactagctctttgttgattgactgtttgtttgtt
tgtttctccacacatggtttctctgtagccctggagacagaactcagctt
gtcacttagcagcaccagtgtctttacccactgagccacctcctcagccc
agcattctactgtttggatttgtgtttgtgcttgtttggctgtttatgta
gtacgtgtatcgagtgactgagaaagtcagaatagggtgttggatcttct
aaaactacagttataggcagtcatgagctgccatgtgggtgctgaactga
acctgaaccaggagccgagcctggtcctctgcaagagcaacaagtactct
tagccactgagccacctctccagcccttaatgttctactcttagtaaatc
atcaggctattttactttattttatttttcagtgctgtaaccaagtgcag
gtgtttaacatgctgaaatgtgaggcaagcactctttcactaaactgtac
ctttccaaacatattttaagaatagctgaaggccaggtgtggagcgcagg
cctttaaccccagctctcaggaggcagaggttagtgaatctctgagttag
aggccgcctggtctatagattgagttacaggacaatcatgggctgttgcc
cagaaaaaccctgtctcaaaataaacgaaaacccaaaaccaagacaaaga
gacaaacaaaaacatacacaaaaactaaactaaaacccaactaaccaaac
aaccaaaaaaaaaaaaaaaaagaatattaggtgtggcataagtctctggt
tccagtcactgacaggctgaggagggttggttgctctgtttcccaggcta
acttgggcaagttagtgaaactgtcgcaaaaaaaaaaaaaaaaaaaaaaa
aaagttcgtcggttttttttgctagtttgttttgttttgttttgttttgt
tttaagacaggatctcactctgaggtccaggctggattcaaatccactaa
gtagtccggctgcaaactcaaagcaatcccccatactttagttttcccat
actggggttatgggtgtgaacaaccacgccccgcaggaaattattttcag
ggacttaaactgctgcccaaagtcacacagctcctccggaactgatgccc
aggacgtgactctggtgtcgttccgtcccccccttactcccgtctttaat
catagtagaatccagttgtctcactgtattgagtccagtatcctaagccc
tactgagaaaactgttaattttgtaactctcaagaagtaggtcctcttcc
agaagtcatacagttttctaaaataacacatgaagtgacaggcctgtact
ttttaaagtacaaaacccctacctgtcatcgccccacaagggaaatcgct
accagagctgtcccttcgctcaggcagtcctcctgggcatgcgctttagg
gacaacctcccccctccttctggaacggccccgctcaggctccgcccacc
accaccaacgagagccgatccctgagctgcagggcggggctgccacgcga
gtgggcgggaactagggatagtcgagtgtctggagtcgtgcgccggagtc

>NM_007874_up_2000_chr18_34596353_r chr18:34596353-34598352
cagctttctgtcttatttggagggtcagagtctctcgctgaacctggagt
tcaccagttcagtgaggctggctggccataagatccagcatctccctcag
agtggtggaacgctggcacacgggctttttacctcatgcttgcctggcaa
gacttttactgactgagccacctgcccagtatgaggccattccttagaaa
acagaagtcaccaccagagagtgaattcaggacagacacagcacaattcg
gctcacttttgggggttgtttggttgtggctgttttcaaatttttattct
caaaacaatgggattcctttgtttttaggtatatttttatttttgtttgt
ttgttttgttttttcgagacagggtttctctgtgtagccctggctgtcct
ggaactcactttgtagaccaggctggcctcgaactcagaaatccgcctgc
ctctgcctcctgagtgctgggattgaaggcgtgtgccaccacgcccgaca
tatttttaatttttaatggtgcgtgtatgtgtgtgtggacacacacacac
atacacacaatcgagcaagtgcatatgagtacaggtgtccagagagtcca
gaagaaggcctggcttcgctggaacaggagttaaaagctgggtactggga
actggacctcactctcagcaagagcagtatgtgcttctgaccattgagac
atgtctttagctctacctgcttgcttttcaaaagggtctcaggctggcct
cacactctctatgtaactgaggctgccttggaactcctgatccttcctgc
cttccaagagctgggattacaaggtatgcggaaaccatgccaggctttga
cccacatttggttcctgtgactgcaacattaaaaagtaattgtaggctaa
tgggcatttgggtgtggatgctttcataacaacactattaactttatggt
tcaatttcttcagtgattagctggatactggggtgggggtggggggcagc
tgaaagagttcatttaagaccctcggggggaaaaggagaggaaacttgca
gataagaaatatggatcgagcacggtatctactcattcccatggaagaca
atagctcagtctacaagtggacaagggtttaggaccgagaaagaatgttg
tgcaggagacctcacattctctgctgagaaacggaactacactgccaagg
cctttgagtcttatgtaatgaggaaaacttggcagagtaggagaaagggc
gacttcagaaggagtgttctgaagaaattcgggtaaaagaccattagagc
ctaggtttatgtggaagaacctggacaccatcgttcacactcatcttccc
ggtaactgtgcatttagggaagtgaagattgccacttcgctggtagctgc
taggaaacacttcccttctcttagatctcaaggtaacaatagcccaccag
gaggctagactaccttgcttgaaaaatagtgtgccctagaggagggcatg
tgagctttctccaggggaattttcaaaactaccctgagtcctggcacagg
agggaagcaggcctgctcacagacttgctcagggccggtcacacatttcc
atttttaggttaaatatgtcttcgtaggtttagcacagcagggtgtccat
cagactagtcttacgcggttgtaggcatttaaggtcacccgcccctttct
gtctaggtgcaccgattggatttaaaaagtcaggcggactccgggcaggt
ccagctgcttacagcgggggggggggggggggggggggggggcagcgcag
tgagccgggtatgggcgtggcagctgaggtgagcgctcggctggggcagg
gcggggtccgcgccaacagggcgaaggcgagcgcggggcgcgctcccgga
aacctcgtgcacgagccgcggcaccgcccgcccccgccccgccccggtca
gctgggttccgcgtccagccggctgcggagcatcccgggcggcgcgaacg

>NM_009222_up_2000_chr2_120079521_f chr2:120079521-120081520
ctctcttccatgaatgttcctttctgcttagtgtcttgggttttatatat
atgtatatctatgtatttgtgtgtgtgtgtatggcaacatgcttcaccca
gtgctcatatagagaagtcagaggacctgcaactatatggaatcaaaatt
agggatcaaaatcaacgaggcccttaggcttgagaactagtgctttattt
gctgagccttcttggcagcctcagccctctcggctttattgtttgaggca
gggtctctggttgctaatgttaacctcaacatcactatattgtcatagtc
ggtgatgattttgtatttctaatctgcctctccacctcctgatgctgaga
ttatgggttttaaccactatctaaacctcctatcagtattgatttttttt
attatattttatttgtatgggtatttagcctgcatgattgtctgtgtacc
atccttgtatatgtgcctgtggaagccagaggaaggtttggatcccctgg
aactggaattacagatagtcgtgagctacctaccaggtgggtgttggaaa
ctgagtttatgtcctgtggaagaacagctacctttccagcccataatttt
atttatttacttttgagacaaagaattactttgtaaactgggctggcttc
aaactcacaaagatcccctttggtgccaggattgtcggtgtacaccacca
actctcatctgaggtttgactactgaagctctaacccaatcacgatcttt
actcaacctcacccttgattttttttttaattcaactgtttctctcatct
gggtttttttttttcctcctgtcttcatcctaacaaaataaaaacgaata
agatacattattcttccttttcctctgacaaaagccaaagtttccaaaag
cattttataatgtccccatgtctctctcttctccaaactattgcaatgtc
tgtcaactatcaccaatcccttggtattaaattcaaatgatatttctcag
acttcttctatctcttaagaagaggctatttctatgaaatagtttttatt
ccctatattgccagctttttatttatttatatatatttttatttatatat
tatttatttgttttgctttactcttagagatgcttggaagaatttttggg
gcaagttgtttaaaatccttcagtaactcaatgggtataaaacgaatcct
aggtttattattccaaattttacaagacctttaaagatctagcttgatcc
tcagccctgatggcggtggtctcggggctaaaagggctcttccattctcc
cccccaacccagtgatagactgtactctgaaataggatctcactaagtta
tcagtttggctttacattccagaggtcaagtgatcctccagcctcagttt
ctgatagcctgaggattacacaatgtgagctaccacgtcttcacattttc
ttttgtctcagaaagcgaactcttaaacttctaacaagaaacttccagaa
ggcgctgcgttgttgttgttgttcccactgcctggaaaactctttatctc
gtagacttccgaagtactcctacttatcatatccttcgtgactttaagag
taacttcctgtgtcaatccttcagacattcctcaaaataaatgttttgtt
cattgttggccaaagctgcttcggaattcctgtgaccgtattctgttaac
tgaaaggtatttacgcatctatttccctggtttaaacgggccaaaacacc
ctgtagactttggcagtcgcgagtttttcctagtctttcaaacactaaag
cgtcccgtgcaaggctgccttcagggatgatagttggaagaactcctccc
ggggagaatctgtagggttaacgggtgacttcccaggatctccgcctgcg
tggcaggagatttaacaccctctccgcggcgattggctccagtggtagag
gtgtgtctgccccgcggcgccctgcgactgcgcaggcgcacaagtcctcc

>NM_008374_up_2000_chr11_32095018_r chr11:32095018-32097017
ttcatacatactgaggtttcaagaagcaacaagctagtgatactaatagt
aatgaggaaaaagaataaggagcgtagtcctcgaagaacgtttacatcaa
aactctggagtgcttcacattttcctcttatctctctcaatcatttcctt
ctttcttattttcgagacagggtcttgtagcccgggctggacactatgta
gaggagaataatattgcatttctcagcctcctgactctggctcccacatg
caggactatagagtttctcagtgaccctggctgtcctggagctcactctg
tagaccaggttggcccctgaattcacagaaatctgcctgctcctgccttc
caaaccctgggattaaaggtgtttatcaccaatgtccagccagctctttt
tttctatatctaatagtcttgtttttattttgagaattatgaatgactaa
tatttttctgcttttttttttctggagaatgatgattttttgtttctgta
tttttgagttaggatctctagcctcggatggcctgaagctcactcctgcc
tcctgagttctgggactataagcatggcccacatctgttttatgtggcac
tagggattgcagcagggcttcaagcatgctgggtaagcacgcttccagcc
aagcgacagccccagcctcagggacagcctcagacccttgttttgttttt
taaagatgagtgaccaaggatggtttggaacttgtcatcctcttgcttca
gttctcagagtactgggatcacaggtgtgcgctgccacctgtatgtgtat
ataatgagtatatatatatatatatatatatatatatatatacatatata
tatatatatataatttatatgtagtctagagatcttgtctcaaaaatata
aaaattaccggtttccagagaaatagagcagaatctacagtcttaataat
gttaatcatttataatttttaagatcaccagaagacttagatgtatacat
atatatgagacagggttgcactgagtacacagtagctagcctcagactca
ccagaagggggcatcagatcccattacagatggttgtgagccaccatgtg
atgtggttgctgggaattgaactcagaacctctggaagaggagtcagtgc
tcttaaccactgagccatctctccagctcccccctctctttctttttctt
cccttccttccttccttccttccttccttccttccttccttccttccttc
cttctttcctccctccctccctccctctctccctccctcctttctcttct
cttctcttctcttctcttctcttctcttctcttctcttctcttttcttct
cttctttctttctttcttcttggagggggctgctttgagacagggttttt
ctgtgtaacatagccttggctgtcctggaaccaactatgtagatgaggct
ggccttgagctcacagagatctgcctgcccctgccttctgagtgctggga
ctaaaggtgtgcaccatcatgatgcattactggttttccttgacttagtc
tctctttatatttagcactcagtgactgccagtgctttcgtctcagaaga
acctcgaaggggaaaaccctaggctaggtcctgctcaagcactgctctgc
tctccgaccttgcctcctgtgctgacccagtggcattgcccgggaggatg
tgcatactctgtcactcaggagataaatgtctgccatccgtgcgtggcaa
tgctcagtgtcacagagtgagagcttatccgtcctcaccattctttggct
tgcagcaggtggcgacaggcatctctgagctctgtggaggacagtagctc
tgtgatgtcttgtggtttttgatgtgggtgggccgtgtcagcctgctgag
agactcatctctcttatctcctggatcaggtaaggggctttgcagtgcac
ccaaggacagttggcagtaagtcacctcctggctggggctgcctgagact

>NM_026823_up_2000_chr1_134995098_f chr1:134995098-134997097
aaggccagcctggtctacaaagtgagttccaggacagccagggctataca
gagaaaccctgcctcgaaagaaaaaaaaaagaaagaaagaaagaaagaaa
gaaagaaagaaagaaagaaagaaagaaagaaagaaaagaaacgaaactaa
acaaacaaacaaacaaacaaaaataatgtgaggctacaactgaggttaac
atttttaatgctcgacctgagctgagtaggtgctctgcttctttagtctt
ggggtggtggcttgcacttccactttttttttaagtcccctgaaaggtct
gcactgctgcccaggataggcttctaaagtacaggatgctacatgagctc
agagactgtatagaagggtgcaagggagcaattgtacagccctatgggct
ccctccctatacagtcaccccaaccctgttctagagggcacaggctctgg
aaaagcataataaataaataaataacctcttggatgcccacccaattctt
ctttccatcattttaagcctctggggctctctctagcaacagagtaaggc
tctcgggagcagaaacaggctactagatcttcacccctaagatacactct
tttccagtacttctaaggacatggtaacaaaactgtaatcaatggaaggg
agacacagaggcactaccttgttcagggtgctgtaacaaagcaccccaca
ccccacaacttataaacaacagaaagttgttgctcatggcttgaaaaatg
ggaaagtgatctgtcatggtacgggtagattcagggtctggttaggagtc
actttttggctaatagattacagccttctctttgtagcctcaagatggga
ggagtataggctctgggcacctctgttgttctctccttatataagggcac
taatcttagctaggaggcctcccccctcataacctagtcgccttatatgg
tcatcactttgaggagtgggatttcaatatatgaatctgggggaaagaca
cagaaatgtaaagcaatgaaaatctattactttgtatgataacttaaact
ttaatttaaacatgtcagactatagcatgtacctacggaggaagagaaga
acttattagacagatgttagtaaatcagaataggctgatccagatgttga
gggctgtctggttctttaataggtttaatccatacagttgatgttaacag
ttcatcacagcctccaggtgaaaaccgacccccaaagagagcccagctgc
ctaggaatcctgagaccaggaaggcacagccggttgactgagctgttatc
tcctgcaagggaggatggggacttcttggcagactctccaccacccacta
tcaaaaactttgtatcaaaatagcatacattttttcctttgctaccgccg
ttcctcacagggaatcccttgccctgattttgcccgtctctttatagtga
agacaagcatcaagttcaaatgtcgatctcactttgggcttcccagacaa
gtagcctggcaaactgtggttaacaaaacaagatggagtattaagggctc
taaatccggctgttactctctatggcatttcgggggatggaattcggtac
ccagagatgctcagaggcaaaggttcagggaacaaaaccgtttcttggag
atcttcatgtcacggttcttcggcctggaaataccctagcttaatcggga
caccacccgcccaggaccgaccaccgttcaagccagaaagcggtgcagtc
agggcggggcaaacgagggcagcagaaaaaataaaattacagctttctcc
gcaagcgcgccatcacgctcctcccggccgccgcgggtccccgccgcccc
gcccgcgggcgctggcctaggccgcgcgcgagactggagcgcgctcgggt
gcgagcaggacgcggcccggcccgcgggagggcggcggcggcggaggagg
aggtggaggcgccgtggccacacccatcggcgagcggatcctcgggcagc

>NM_019776_up_2000_chr6_28525394_f chr6:28525394-28527393
gaaatgggagacagctgaacagtggacacagaaggctcttgcacagcagt
gtccactgcattcccccccccccccccatgggaagcttgttagagaatta
aacatctttgtctaggttatggattctatagacttggcagaggatgaggt
aggtttgtctaccagagaagcaggtagaggcctaagataagattatttat
ggtagacagttgagttcatatcttgactctgtcccttaagatactgacct
agcactgctcactagattttttttcaaactacattttttatgtatatgtt
atatatatctgtgtgtgtatgcaagcatcacatgtcacagtttgcctgag
aggtcagaggatagcttgcaggacttggttttcttcctccaccatgtggg
tcccagggactgaactcgggttatctaccttgcaatgcaatcaactttac
ctgttggagccctttgagattcctattcacttaaaaataaacagacagaa
aacaaaacatcaatgctctcctttgaagaaacagatcatatggactttgt
aggcttgtcttaaggactaacatattcttcagggaaaaagtatttaacag
gcagtgtatactgtgcatgttcatgctccacgtaatttggttgttaggac
tgactagtaggatcaatggttgtgtagaaatagaaaattagtacaagcaa
aagagaattaactggctgagtaggggggaaaggacagtaactatgatcag
aaaatgagatgtttggaattagtttcaactgcttcaactatcctggagag
agtggctacactgttgcaaaggtcaaattcactaaagatgaggtcttaga
gctgagctaccagtgtactgggcaacccctcaaaattgttttatatatgt
gtgtgtgtgtgtgtgtatctatctataaagatccgttttctcttttgaat
agggtgaattcgtggtacagacttggctttggagctataggaagatgctg
accccaaaacttgaccctgatttgagacatgcgtgactactcaaacttct
taaaacaggctatagtggaagtagtgtctttagcgtaggtccaggtttta
ttattaaataatacatacaagaacctgtgctctaaaacggggcactccaa
gaccataaattctccctgaatatccacttgaatatggctttcctgatcca
cctcgagctgagattagcagtgagttaggactgtctcccgctcagccctg
ggatggcaaatcccaaggtttttcctaacctcagttggagcaggagggaa
ggagccgaaaaacgaggctattctcagtgtgcaggacgagtcatcctcta
agagatgcttattgcttccatcaacaaacatgagcggaactcacaagcac
taaaccccagtgatactccggaccaccgggagattcgcggccacattccg
ggtcaagactaacatcagcaggttacccaatggcggcgactttcaaaagt
ttcctctgctttgcggaggtgaaacgtcagaactctgagagcagtaaggt
tcctttgggacggccccaggcccttgtcgtccagttccggtgtccagctc
cgtacacgtgggcgctttgccgcttgaggggcggggcaggagcagaacct
ccgctggagggcgaggcccgccccgccttcggggctcccatggctccccg
cgcaccactgccagatgctgacgtgtcctttccttcccactacacctccc
gacaccaccttctcaagacttccccggaagtcccgcctcaaaaccatccc
gtcaccgcaaatcagctctttcagcgcttcctggagctccgcacccgttt
tgggaccaaagggcggagcttcataaagagagtgcctattggcttgagtt
ccagcgggttctggacgctaattggctagagggcggtggcgctctggcac
gcttgcgcggcgagtagaacgtgtggcggcggcggagatcgcgtctcctc

>NM_007705_up_2000_chr10_80290755_f chr10:80290755-80292754
gggagggaaggcatcttggtctctcagctctttttaataacctccttgcg
tgagtggctgacgcagcaggctgctctgacggggataggagggctgcgtg
cagagagcgaagtgcagagggggtggccatgagtcaccagctgctgtcta
gggggaggggagcatcgaatccctgaggggtcctggcattcttctcctgg
tgacagctgggtcacctcgaccaacttcatctgaaggtcagtgagtctga
ggcttaaagcagggttgggatgtctcagttctcaagtcaccagactgtac
tctctccaaggggcagtgctgaagtgtggatttcctatcactgatatcta
gggagatgtctgcactggcttgttcctcaggccatatattaagcagaagc
cattgaagtgagaggtgaactgccttagatgggggttagttaggatcctt
acataaaaccgggcgtggtggcgcacgcctttaatcccagcactagggag
gcagaggcaggtggatttctgagtttgaggccagcctggtctacaaagtg
agttccaggacagccagggctatacagagaaaccctgtcttgaaaaacca
aaaaaaaaaaaaaaaaaaaaaaaaggatccttacataggctactcaggac
tcaggactctcaaaaccacagtggagggagaagaaaatgtagcctggaga
catgggtctgttatcacagctacttgggatgtgagcctacggatttcaag
gatagattgaaaaatgtaggttgtctcaaaggatcaaatggcctagtggt
aaagggctcttgcagaggacgtgggttcaattctcagaatccacataaag
gttcacagctgtctggacctctgcatccaaaggatccagcactctcttct
ggtctttgtcagcgcaagataggcaagtgctgcatagacattcaggcaaa
cacccatatacataaaattaaaatacacttttttgttttgttctctgtgg
tgtgtgtgtttaagaaggctaaggatgtagcttggtttagccactactta
gaattctgcagtgaggggttaggggtgtggctcaaggatagaaatccttc
catggcatgcttgagactctggggtctcttctagaaaatgcaggtacaca
ttgaaaagagtggtgttttgccatctgtgtggtaatgtacacctggttgg
agatgggcagaaatcagggttcaaatggtcgttatacagcaggttgagat
ttgtaggaaaactgagttgggtgcaggaaatctagagaaaatcttgacat
tgtgattaatactgggatggaaattttagggctgatcttatggagtgtcc
ttggggtccaaagaactgttaggcagcagttgtattgggaggtacttttg
gactagagtaattcggtggttttggtttcatgagcaagaacggagaagag
gggcaagcaagatgactcagtggataaagctgcttgtggctaatcctgag
tatgatccttaggacctacatgatggaaggagagactccatctgtcttct
ggcttcacaaatgcgcctcagttaaataactgtaattaaatattaaaaga
aaaaaaagaacataaaagtgttgagtcgatgagtcaaggttggagccata
tttgggagtctcattgaggtagcaaaagctctttgttccccgccgcagga
caaacgggtcgggaacgcggaagtgggtcagctccgcctccaaatcagct
gtccccgcctcctagtcgctagcgggcggggggtgggggggaaaaatgcg
gccaggaaagattccagccaatcaaaacactcagcgcctccgcgcggact
agggcaaagccaacggagtcccgcccctccaccgaggcgcagatgccgaa
tctaaggcgtcggattggtcagcgcggcgtggtgggcgggttaaggggcg
tggctccaggagtggagtatatcaggcgggactcttgcgctccccctcgc

>NM_011373_up_2000_chr2_32517653_f chr2:32517653-32519652
taatgggcacatgggcatgagaaccagggaagtgactcagaataattcca
cagtgcccttctgggaagggtgtggctaatgcctgtaaccccatcatttg
tgaggttcagacagaaggatcccgggctagcctggactgtgtgattcaca
cactagggccatgtgggtagagggatgaagagttgaagagctgcctatca
ttgacctgttgtgtgtctttggcgctgttttcttttctttttgattaatg
atgtgggaaagggatgcctactgtgggcagtgccaccccaggcaggtggt
ctagatggttataagaaaggtagttgaatgtgaggctagttagcagcact
gctccatggccccctcctccatgccctctgctccagttcctgtccctagg
ctccagccctgacttacctcagtgatggactgtgatgtgggagttgtaga
ctgaaataaaacctttccctcacgttgtattcggtcatagtgtctgtcac
agaaacacaaagctacatagaaagatcctgtctgaaataataacttgtag
tgtgctgttcatgttggcaagggtctttgagctgagagataaggagtccc
actaggaaagtgactagagaatgcagccagtggaaggtcctgaggcagga
atgcgcttgatgtgataggtcagaaagtagccgaaagggagggattccat
ctgaatcctcagaggatcacaggcagggggacggccacaggaaccaagca
gaagtacgattttctggtggtgccctgagctgtctgtctctgccctttct
cactgggacagggatatttttcccacttaacagaaaagaaaggtggggtg
tgggggagggacctgcctcaggcatgggctgcattgacataaccaataca
aagtggctgttttaaaaacagcctgctgggcagtggtggcatacaccttg
aattccagtacttgggaggcagaggcaggctgatctctgtgagtccaagg
cctacagagcaagttccaggcaagccagggctacacagagaaaccctgtc
ttgaaagcctaaaaccaaatcaaaccaccaacaacaaaacaacctgagcc
actaatcccagctcccaattctctagcagagatagctggatctcggtgag
tttgaagcctgcctgaaaaatgtggggtcctgtctcaaaaacacgtttct
tcattgcctatctgatattcatagtcaagttcacatcatttgagctgaca
acccaacaactatcctgaaactcagggctgcttagtttgaagcctttgct
tcatttcctatcccctgttacttcccgggtaatttcagaaatggagaacc
tcaattctccacggccagtagccatcacacgggtggctctcttactgtct
tccttccaatcacacaaggactagagtgggaagacaaactagacaggccc
cgccctcgacgtcgagacctcgcccccagcccggaggtctctgagacatc
cacgcgccgctagccggcgctgcgcaggccccgccccctgagcgcaaagc
ctccgcccctcccagaggcccctcccacgcccccggctgcgctgctctag
cttcaggcttcagaagctgcggccgcagcaccgcctcctacccggggccc
ggttccagcccctctggcccggcgcactggacatggagctccgagcagcg
catcctgagcccccagcgcactccaatccgctcgttcggttagcgcccag
cttggggaggggacggtggaagctagccgggtgaaaacctcacatcctgc
ccgccccaggcctctccatcaccccgcggtagagagttgggatggatggg
aacgatgttctcctggctcctggctttctttgcctgcctccgaccgaatg
gatgaccttgagccgagagcgtctcctctttgcctctccttccccatctg
cacaatgggaattggtttggcaaggtctctgaactcacggcctttagaat

>NM_145418_up_2000_chr10_7646385_r chr10:7646385-7648384
ggggggatccatccttaatgacctactaatatctgagagctacctagcag
tttactgtaccctagaagtaaggcatatggcagaggtagtaggagaaaat
ggcttcaaaagctgaaaaaaaaaatcctttctatggcaaaggttttattt
caaagaaaaactaaatacatttctttaaaaaaaaagatttattttatgta
tatgagcacactgtaactgtacagatggttgtgagccaccatgtggttgt
tgggatttgaactcaggacctttggaagagcagttggtgctcttaaccac
tgagccatctgaccagccccctaaataaatttcttattctacctaacagg
ccatacatacaactacgtgtcaatcggtatgcaatcctgtattaagaaaa
ctccttccccgggggagctgtgagcatctacccctacttctaaggtctat
gacaaaccaaaatataatcccaccagcattcgcccaggaagtccttgggt
ttattgggcttactcatgtgaggggttagtaacagaagtgtggggacccc
agggcaatggtgggaaatcaccacggctgagggcttctcagtaacctcct
ggctggggtccggtctcctactcttccccagccaatatgctccagcccct
ccctgaagttcagtgcgattaggacagaattgttttccagctggcctcac
gacctgagttggatccccgtaagccacatggcagaagcggagaactggcc
cccggatgttgtcctctcacgtccacatgacaccttgctccacaataaat
acaagctaaagggttagaaaaagggtttggaaaggcggctcagcggttaa
ggccccttattgctcttacaaaggactggggtttgattctcagcacccac
atggtggtttacaactcatttacataaaattttaaaaattaacaggttaa
agaaaggtctacaccttcatttcataggttaggaaagtaatggagcagaa
tgtggagacatgtgaaccgggcttcatttggtggcattttctctcgacgc
caaaagtacagtgggacatttaaggtaagggccaggtcctcagccctgac
ccatgacaaattatcactttcccagctctagtgcaatctaatcgaatcag
atacttggggctgtacggaggcccagtacttcataaactttttaaagtct
cacctggccgggcagtggtggcgcacgcctttaatcccagcacgtgggag
gcagaggcaggtggatttctgagttcgaggccagcctgctctacaaagtg
agttccaggacagccagggctatacagagaaaccctgtctcgaaaaacaa
aaacaaaacaaacaaacaaaagtctcacctgtagccagaggtggcaattt
atgagtcagtaggaatggtggtgtttgcctgtaatctcaacactcaggag
gcagaggcaggagaattgtcacaagttgaatgtcagcttggtgtagatag
agggttctggagctgcatagtgagagccagtgaaaaagcgggtacctctc
caagtgctaaatttttatttatcattcctgacattttataagacactagt
tgtttcatttttttgtaagtatatcgacatattgatactaatgaaaaagt
accatcaaggttgaggtgagagggtggcacacttctgtaattccagcagg
atcagtaagtagttcaaagctagcctaggctactgtttcgagatcctgtt
tcgaaagagaaaacaaaatcacactccaaaagtaaaggcttcgtaaagaa
ttgcacttgtttggagaaaacccctttctcatctcaaactcccggaggac
gctcacaaagttggctccgcccatagacgtcaaaggcctgcgcagcccca
gcagctcggtcgacccgccccatttgggaggggtcggtcccgccccccag
cccctcccctcccctaggccccgccccgccccggaccgccacgccctcac

>NM_144892_up_2000_chr2_164491514_r chr2:164491514-164493513
tattgcctaaatattatgtcagtgtaccacgttcataggcaatgtttgca
taggcaagaagcctgcaaaggatagtctgaaactgaagttaaagacagtt
gtgagctaacagcctaggttctctgcaggaacagcaactgctcctaactg
ctgggccatctctgcagcccataccttaggacctattttacagaaaaaag
ggtaagtgtctgtggatttttttttttttccgagatggggtttctctgtg
tagctctggctgtcctggaactcactctgtcgaccaggctggcttcgaac
tcagaaatccacctgcctctgcctcctgagtgctgggattaaaggcgtgc
gccaccactgcccggcaatctcatacattcttataatcattttttacaac
cgtttcgcctgtgtgtaaagttagtttctagttacagcccaagaatgact
tcttcccaccagcacgcatctcagtgtgcagctacacactctagtgcaat
ttcttcttagtttgagctctatctttctgctagcctctactctccaagag
gacagaaggtgctaagatgtgctaagatggtgcctagcacgtagatacat
atcaagtcacagtgtcttttaagcaattattttataattaaaaagttttg
aggcagggtctcccttgctggcctgcaattccttatttataggctggcct
tgactgcacagtggtctgtctgcctgcttctgtctcccgagtgttgttat
taaatatgtatagtgataccgggcgtcgtggcacacgcctttaatcccag
cacttgggaggcagaggcaggcgaatttctgagttcgaggccagcctggt
ctacagagtgagttcccaaggctacacagagaaaccctgtctcgaaatac
aaacaaatatatatatatatatacagtgacataccagatggcttttgtgt
tttaatgcgtgcgtgtgtgtgtgtgtgtgtgtgtgtctgtgtctgtgtgt
gtgtgtgtgtgtgtgtacatggggttgaactcaggtcatcagactaggca
gcacacacttttgtccccagaatcaccttaccagccacgctttgaggtct
ttgtagcaaatgtacaagaaacagtgagtcaactagcagaatgaatatag
gatccgatgtttaaagaaactgggcttctcacagtgttcaaatcccacag
tcaccagtttagttggcctgtattgttcaggaggaagacgaggccctacg
gcatttgaggcacgaggcgattcatgtagccggagctttgattcatggag
agcatttacaactgtaaattccagtccctgtgacaaactctagattaaaa
ggggggaggggggacccacaccttttttacatgcttcgtggtcgacagta
acgttgaagtcaatttttgaccttgaatatttctcaaagaaatatctcaa
gaaaaaaaccgtaatatatctccaggagcctcttggctcctagagacagc
taggcaactaataggatccacaatgtatttaaatgcaaatttaaacccag
ctttttcttcacctctctgctctctttgttccttgtgatcaggtttgggc
actgcacattttccatctacaaatgcttggcctttcggggctttaagttt
tacagggatgaaagtactgggggacttgttcttgttacacagttatggat
gaggaaaggggatctggaaaagggaaaagccagacagcagtcctgcgcgg
ggcgcaggcgtggagcgggtcctccactgagaccccgttactaggcaacc
gctggcgttctcaaccgccgccccagaaccaccgcctcgcccccgtcgcc
aaggagatggacgcctcagctcagccctgccgtaaacccgcaggctcttt
acgacactgccgcggccgccgctgcgtgcgcgccctctgcccctacctcc
acactccgccccggccgccattgcctcgtgcccgcgctagtcggttggtg

>NM_013667_up_2000_chr17_11221200_f chr17:11221200-11223199
agattgagacatacttctgccatcaatcacaataaattatcggtttgtgt
ggattaaatgatcaatgtcccagatgaccctcaggtcatatgtggaatgt
cctacaaataaattgacaattgacaaataaaaaatacaagatgccagatt
gaagtgcccagcactgaaatagctcctggctgaggcttcctccatggggc
cacacggagctagctgcctgctcacctactagcatcgattttatagctct
tcagctctgggcttcgtttcagtgttagcatctcactagtagcatgtcaa
gtgactgcggatccaatgttgtaagtgatctgaggaccttatctgatcag
tctttctagttcaggatgaatttcaacatccttccttggcacaagatgct
ctccttgactctcacctagaggcctcttgctcacgggtgtgaagatctgg
cgtcctgatacggactgtacccatgagtcagtcacaggtgcgagcacttg
tgaatttcttagtaggaggcagtgaggaccatgtctggtccctgggtgta
gagggaggcttgagaatcatagttgcttttgaatgagcccaatcccacgg
cctgcccagtgaataatagatgtggcctcagcttctgacgtagtcccctg
ggatgtctggacaggactgaggaaatgcctaaaagactctgaacccactc
aatgagtagatgaccaaggggctgcaggggcccaggtaatggagcatctc
tggatggcagacaaggccatggcaggcaggcacgggcatcctccacttgt
cctgtggtggcatttgacctacatataagacaaatgttttactctttcct
cacaagtgggttgagaggtaaggatgtcaaactggaatgaaccctttgaa
aagtcagaagaatccaatctgagggaaatcaaagcaagtggagtgtccag
ccagcagctgcagagagaagggaggttactatgggtacgttggactgagc
tggtagacgactgattatttgacagaaaaaaaaaaaaggaggaggactgg
gggggaggaggagaagatgggaaatcagaaagagggaaagagagaggaag
agagggggagcacacagaagagaagggagacagacagacagacgatacat
tccagttttatcatgcaggtttgtcagcagatcacccttttttgctttgc
ttggcagcatcactctgctctgggatccttctgtccagcaagaaggagag
attgcctgtttccctggcaaggtccccttaccagcatcctgaaggagcat
ccctaggttggagttactaacacagacggaacaacctggaacaacggaat
gaccatgaaacaaatatgcccatgtcctgtgttggcacttgacctatata
tatgacaaatgtgttactctttcctcacaagtgggtgaagaggaaggaca
catcaggattgtgagataagaatgtcaaactggaatgaaccctttgaaaa
gtcagaaggatccaaactgagggaaatcaaagcaagccgccacagcatgt
cgctcaagtgcattggttttagagggatccaggagcttggaggtgacccc
agaccctggtgcacattgcattgggcatgtacaaccaagtacatggatgt
ctctgtcacaccgacaggagaggccagctgtataggtgacaagggtatat
taattttctggccacttaacatgctagggaaagattaaccagctgtgata
tgccaagagactcagatttctccccgtgggatacagagaagggattgttt
gtaatgccgctgtgaagcagagacgaactcacagggaatgaggttacaat
aaacacactccagggcctgctctgggcatttccgggcagcaagatcttcc
cccattggagaggtgcgattggaagttggcctgtctgagggaagtctgac
ccgaaggctggtccctctctaaataagctaatgctcaccctttgactctt

>NM_146090_up_2000_chr18_84253754_f chr18:84253754-84255753
atctaatgcaaacacattttgatcgtggattttttggccggtcttgatct
tccaagagaaaaaaaattcgaaaaacacacacacaaaaaaaccccacaca
caccctccaaaaaaaaaaaaaaaagccaacaacaacccggagagtgggca
ccgagggggtgaagaacggacattcactgggtgggcgagatgagcgtgta
ctgtcccccccaaactcctgggagagaggagatgcgctctccctctctcc
tcttttcagtgaaatataacacacattcggatcgcagagctttcagacag
tctcaactgatagacagacacatcgagctgctttcctgcctcacttttta
ctcctcctcctctcgccaacgtcaccctgacaattacaaataggtctcac
acaaaccatacctgtcaatctttttaattgctttgttttcttttattttt
ttttcggagctaaacaatatgacacagaaaagaaatcttaatacagcata
acataaaagattgcacgttgcaggaagacgttcagggggctgtgttgtaa
tgcactggctgatctcgggcggaacccatgagtcctgagtctagttaggc
agacatcagttcctgcgattcttaaacctgttagttcccctcccccgcgt
gtacatgcatacacacacgcccacgtggatctgaaccactcttgggtgaa
atacgtcctacatttgagaggaaaaaatacctgtttcacttttgcaccct
tagtctggggggttagatttgatcggtgagggacagtgtggcttttgtat
ttctgcaactcagaggttaagtggaaaacaggagacatttttaaattaaa
acaaacacctaaaatataaagatggacagctcatcacaaaaatgttcgga
aatatttaatgttgaccctattttaaagggtgaataatttggtcagtcat
ttggtcagtgaacacaattagctaaaaattggcaagatagaaagatcttt
ccagatgcgtgagaaaacgaagtcttcaaagatcatcacaaagtctccaa
ttccgctgagcccctctgcggaccccacctagaactttaaaatgcttctg
ctccctgggaattcggccatctagttctctatgtgtgttctctcccagtg
ggaaagctgtaacactcttgtggagctacttaaaacatccatggaaaaac
acgaaatctaggccaagataaataaaatggcttagttcgtgcaacttgca
cgggacagaccgagagcacaggcgcgagcggcgcgctcggagaacgggag
gcctaggcccaaggtgcaccgtgcactgagcgccctcggcccgcaggaag
gcgctcgtgcgcgtgcaccggcgcccgggctccccgcccggcccaggccc
tggccccggccccggccgtgccccgccgccccggccgcgctcggggttga
ttcgtaccaccttgcaaggaagtgaacgcttcgcacgggaaggggaggcg
cctgcgccggccgccggccgccttgccgctcggggacgcttgggctaccg
cggctgcgatcgccagggcgctggccctttagcttggcgccccccgcccc
cggtgaaggaatcgaatcccttcgcagagcgtgcggagggtggggatatc
cggggcctctcccgcgcccggaggaaaggggagggcggaggaaatcctag
gccagtgtgagccgagaggattcaaaccaaaacaaaaagattaaaggagc
agcggctgcagcggccgcggggccgggcagggatcctggggtggcgcgcc
cgggttccgcgggggctgcggcgcgcggaggggccggagggcgggggcgg
gagccaggcggcgaggggagggcgggagcctaggggagggcgcgggccgg
aggaggggcgggcccgcccgcgcggagccgagcggagccaagcggcgggg
actgggcgcgacccggcccagcgtaggcgcaggagcgggcggagctgatc

>NM_008263_up_2000_chr6_52379001_r chr6:52379001-52381000
gcacatctggaagcttaaggtagggtaacaaggcctatctgtgtgaaaat
ttgccttggccttgggtacagaagcaaatcagatagttaatggtgtctca
catagacccagcttttattttccagagaggctgtctgcagagagctgctg
ctcatctgaatttctttctctctttcctttcctcccttgtctccttgcct
ccttcttccccttctgtccctctttctttctttatccctttcttttacat
ttagatgctcagatacccaggcctcccacccatcacctctcgagagacag
aggtagaactggcagagattcctcttgagtattagcagaggcatagcctc
ctgggtgtgggcttgccaagcagctgcaaccaactgcagtgtcttgcatc
tcagaagccagagcctagcctctacctggtcagcttccctgtgtcctctc
cctctcagagtgctatcagggttgtttttgtcctggattccttttgggag
gaaccagaatatagccaactaaaagcaagactctctccctgccatttgca
gaggtctgaacaatgtggttcaagggtcctgggcagtcagtagctctcta
gttccaactggagctggcaggactggggcatcctggagaccctgtaaccc
acaggtcagaagtaaagcatccactatgcaagctccatggatcctgccga
aaaaggtcacctttcctaagtttgatataaggtccacatttgggggctag
catgccgtaggctgaccattttcaattgcccaaaggtagcaccctgggct
ctagagtctcttataatagggcccaaacccagctcagcctcctagggaat
ggacttcctcatcaccaccttgttaaaatgtgcacagtatacgacaaaaa
tggctgggaaaaggactgccctcgccatgtctttgggggtagagtggggt
acagacaggtttggtcagaacctcctggagccaaggaatgtttaggctca
aaggagagcgagagagaaagcagtgtggcggaggtatttgctagacacat
tctcccaaggttttccttccagttctgccagcacagaaaggccagagacc
caaagccagcattctagtcctctaaaggtagaggatggggagtatgcgtt
tgcctctgaactgtggtttgggaggtcgggagtggtggtggtggtggtgg
tgggctcttgccagtctattgatttttcacctcactaaggcagctgtgca
aggttggatgacaggagtagagagcatgaaccgattgatcacagtgaagg
agaaaaaccttcactgaccagaggatggtgtaagacagtgaggacagagg
atccaggcattgatcatcggccgatggatttcggacaatattcattcttt
gtgagatgtttgaggccgtactggtttactgtaggttctggaccgtccaa
agatcttgacagccttagtatgacttttttaccagccactttgggaagcc
aaacttaagaattgaggccagctccaggcccagaaatgtataggatagct
agcctgctacagggcccgtttaaatgatcaaggcgacggggactcatggc
cactccatagcagacatgggagcacccaaggttggctggggtgcacatca
taaacactccacttgttaacagcgcagagcccaagggtgcttccaaatag
tcccttgcatggggggggggggggtacaggttcaagagccaggtccccca
acctccactttgaggcagcccccacagttccggcctttgagccataggtg
tcaggcgtgcgtcttctggcccatcaatacagattacatatttatatcaa
tcgcgggctccgagggcgccctcagagagcggccccgcgcctacgaaacc
aaactgggagtggtcgcgtggaaactctggctcgggattggctgcaagcg
cccgccgcggtgcgggggggattgctaatcgtattcagcatgttttgcac

>NM_025861_up_2000_chr18_80377829_f chr18:80377829-80379828
tgttttatttttttttatttttttatttttcaagacagggcttctcaggc
tggagagatggctcagcggttaagagcactgactgctcttccagaggtcc
tgagttcaattcccagcaaccacatggtggctcacaaccatctgtaatgg
gatccgatacactctcctggtgtgtgtctgaagacagctacagtgtactc
atataaatgaaaataaataaatcttttttttttttttaaagaaaaatcct
taaaatctgttctctctggtgaagactcttgcgattgttcttaaaggctc
cctggatggtacccaatcttgagtgggcccagttcaagatgcttaatgca
atcgcatctgcaaaaacaagacttcttccctccacatacgataccatgca
caactaactgtcagaaattagggagaagcaccatctcttgcacagctctg
ttggcttccttgggaacacagggattctggtgctagtggagtatccgtga
aggtccttgcacaacaggtactctagagcctagaccaaggctcagaaccc
agatcgggtgatgttaaaaagcacccacagctctacagacggtagctctc
gccttaccagagagtaccatagtgtgcagtactggacgggaaaatgtaag
attgtgtgcacttgtctgggctcctggaggcgcctctggcttatgctgtg
cagcaaaagctcctatttgtgtatccacagcccatggaatattcagggca
agtggggcggccatatgtaactcctaacatgcatcatgagagccaggaga
ggcaatgagatcctggaaactctggagccttgggcaggggtgtgggtgtg
ggtgtgggtgtgggtggggtggggtgtgtaagagggtgggggtgtgtgct
aaatgggaacacctacttccccttcacccggtcctgccatagctcccttg
agtttattcatcttcctgttccttcctggtgtagagtattgagtgtgttg
attcaggaagtggctaggggggctgtgggccccgctggaggataatcgct
tcctgtcttttccaggcccctggacaatcaagctttgtttggaattcatc
ttaggtgagtcttaaaatgatttccccgcaaaaccacccaggtggggaac
aggaccagatctggtgaaaagggagatacctggtgggatgggtgggggtc
agttgtgttctgggggcggggcgggggttgctctgctcaagtactgcgcc
gaaggagaatgccaggcagagttcgatgtgtttcctattgttgtcaccgg
gtctggcacctcactgcctaggtcccctactgacaggtagggcagctcgt
tcttctggttcaacttgctcagcccaccagggtctatcggaggttagaag
tgtactcgggaattcctacgctcttttcctgtaaatgagcacccagagga
tgactgacctcacatatggaggaggaggctcagcaattgtggcgtgctga
cgccagccttgtagtcgcctagggcagacagtgagtagttcagcgaactc
ccaagctccagtccttggtaagggttgccagctcctcataggcttgttca
gagactttcaaagacccctggaatcccggggaggatggcgtcccaggcct
agagctggccgctgtgacagctttttccaacacccagtatttcatcttca
gctgctagtggctccgtaaggcatctaccctgtgcccagcgcgcggcgct
agctagagaccgttcacgtggtcacttggcctgaaagcgcctccccgtag
gtttttcctaatctgggacacgcagcagagcagagtgcccgccacctctt
ctgtcccacccggtcgcgagcgcgcgtgcgcgcgcgcgttaggacccagc
ggggtagccgcgggaccctggagtgggcgtgacctccattgtgacgccac
ggggcggggcttcctctggctgggactgagggacagaaagaccgactggc

>NM_009422_up_2000_chr2_25479052_r chr2:25479052-25481051
agaatccttgcaatcttcattaaactgctaccagagttattagggtcaga
gcctgttttggcatcccgaacaagccctgctcaatcatttgtcctcaata
agctaatcagaggtgaactttaccagtgaaaagcagaaaagatctattca
atgtatccatactagaaagaaaaacaaagagattcaatgacacagccttc
accatatctaccttccagctcctggatgaagtaattaacttcaagtagag
gctggaggtatgcatcactaagtaggctgggtcaaggtgtggtcctgtcc
atcactgacccatcattgtctgagctcggctagcctgcaagatggcctga
agctgcacatctcttcccaggagacaagtttcttcctcggttggccccag
gcttcagccttctttctccttctgagactcctggagaataattaaatttc
ctggggtacattgtttcaagagactggttgccaaagagaagagcataagt
atctcttaaagtcagttacagaatgaatgcaggcaagacacagagggtag
agtgcagaggtgtccatccttccacactgtgatataacagctacaaatgt
tgggatgctatcctgggatacatgctgtgggttggacacccctgatggtg
agctctaaatactttgtgtgtatatacatatatgtgtatggtgttgttta
tatgtggttatgtgtgtagcgtgtgtgtgtgtgtgtgtgtgtgtgtgtgt
gtgtgtgtgtgatgtctagagatatatagagatatgtgtcagcatatata
tatattttttttcttttttgcaggaagagatgactcaggagttaagagct
ctctcagagttctgaagtttggtttgggtcccagctcacaagagcctgta
actttttttttttttttaagatttatttatttattttatgagtacactgt
agctgtcttcagacacacatcagaagagggcatccgatcccattacagat
ggttgtgagccatcatgtagttactgggaattgaactcaggacctctgga
agagctgtcggtactcttagccactaaaccatctcttcagccctgagcct
ataacttttgctctaagggatacaatggcctctttgtatggaatccctgg
atacttcactcatgtgcacagacatacatacttataatttttttaaaata
cctttttaacaggactgcagagatgagaatagacaattgtcagaggtgta
caaatctacatgttgacgtagactcaagtctccaaacataagctttcttg
ggggacatttccctgttcatgtggttgaaggtgctcttgatgaatccttc
aaacttttttaaaaacctttttattggttcattgtgcatttcacatcatg
caccccatcccacccatctccccctccccttgtacctgcctttcatcctt
gcaacctctcccacaacagatggaaaaaaatctcgtcgcggaagctgtag
tatgtcagtttgttccacagtatacccttttgtctacacttctttgttcg
caaatattcattgaaatgttaactctttaaacttttaaattacacttatt
cgtctatttgtgtgtatgactaaataatgcataaacccctgctctctttc
cacgatgtggacccagggctcgaactcgagttacatttggtggcaagtga
ctgcaagtgactgacgtccacgaagagaggctcaaggcagcttcctcaac
aaccttgctaggaaccggagaaaccggcttagcccccaccccctgcgccg
ctctgactaatcaccgctctctgcggttccgtgctcgttcctggtaggtt
cctgcttccgtctgtcagcgggcagagtcaaggcggcctatttgacaaat
cgacggccgctgctgctccctgtgagctcctggtaggcgcgtgcgtctgt
ccgtcagacggggcgggccgcggcagcgggggtgtttcccggcgagcgct

>NM_011786_up_2000_chr11_68850036_f chr11:68850036-68852035
ttggctatgaactttggcttgtcaacaaaacccaagattgcttccatatt
catagacaagacgtgacaaacattgttgaaataagtattcttatacacta
attcagcgcagatcttggtgtatataagtgtaatttaaaaaattatacta
gaatatctgtaacagacatactaagcatgaaaaattacaaacaaatatat
ttattatgttgatgtactagcaaaatgctaaggttccaccgagatttgaa
ctcggatcgctggattcagagtccagagtgctaaccattacaccatggaa
ccccctcttctgtagtgctctcagaaattatatacattattctatatccc
attttgcatatcactccatttattcaaacaaaccaaaacaaacacatgaa
gccaactactaaaatgtgattattgagtacctgaaatatgagtgctttct
tctaaacatgaaaattaaggaagataatttaaaaattcgttaaaatgcgg
attttaaaacaccaattagggttaaaataagattttcaaatattgtagta
aatgaagtatattattaatattaataatattaacttccccattttctttt
tactctctttgatgtattcctcgtttgtatagctagtactttaacgtaat
gctgttccctcttctgattgttcggaacttacgttcaatttacatttcct
tttaaaaagaatgcaattactttgttattatagagctattgtcaaacaag
acagcctaacaatagtgtttgtaagtgcagattcccacaaaaagctaagc
gcccgaacagggacttgaaccctggaccctcagattaaaagtctgatgct
ctaccgactgagctatccgggctcttagcaaagctctccacttttgccta
aatgaatttattatgatacctacgtattcttgtgtgtatttaaaggatga
agttcgtttttgtccgagactctgacttactgaaacctagtcgctaacgc
ctcggcttttattagaagttaaggagggcaggagcgccactcaagcagga
atctagaggtgcctagaccagccacgcggggccgctgcgggccacaggtt
tccccggtagagtctattttttttcttccctggtccttgtgacctatatc
ttggacacctagggcatacagggtgcctcccacggttcagcaggctggct
gagggaggacctggagcgtaaagaatgtcacatgagggcctccagatgct
gtcgggcaggcttccactcacttggcaggcaggtcctatctcaaaggagt
gattgaggtcgggaataacaaaaactggagacagagagaagactagactt
taggaggagatgggtgggtcggtggcaggaaggagaacatgatggccttg
tcacgtgctaagatgtgtgttattcacttgattgttgatgaggtcacctg
gcatttatgaattggtgcagctttccgatgcacggtgtgattcacgtggg
tgattcacatgtaggaattctggtgttctggtgcccatttctggtttgga
aataggaggaaaaggctctaggtggaatctggggaatgggtgaacatggg
cttcaggacattagtcaagccactgatcagacacaaagtagtgtcccaac
acgcgtcacctcctccctgtcttccacttgccacttggtccctccttcct
tattccctccctcaccaatgggcccaggcttctgatatccatctggatga
gccagccagagggacaggctgtgtcagaggcatgcaaacaagtattaggg
tgcaagtcggtgggtggggatagtactcccgagctaccagcggagctgcc
gtgagagatcgagaaagagagagagcgcgcgcgagcccaggaacgtccta
gagctggatccttcctcaggcccacccttccccagcccccagcctcctgc
ccaggagctgactctctcttacctgtagcgtaccttctctaggctagcta

>NM_027990_up_2000_chr2_49717851_f chr2:49717851-49719850
gtgcgtgtccgaaactaaacaaaagggagacatactgcaggtagggagag
aaaggggagggcaggctctagagaagaacttgtgttttctggaaggtttg
cagcctctccagatggcatcacttacaaggctggcccatccgtgatcaca
cacacaacagaggatcttaaatcacacgcttcactgactgaaaccaaaac
atcaggagggcttggcctgcttctcccgggtgggacctggagcggctcct
ttgttcagccccacctgcactggtgacccattaggcaggccctgccacaa
ctccaacctgggacagcagcctccatacctgccatgggggagtcgcggct
gtggttaggcacacccaggtgtggcatcctctgtaactcttttccaggat
ggactgtctagtgtgatcagtcctgccaaggagcaccagatctgaaacac
ttccttatgtctgatccactgatgaaagaggggcccaggccttgactgtg
ttgggcctgtggtcagggggagggatggaggagttcacttgtccctgata
tcaccttggcagagagccttcagcctttgccttgcaggtttagtaggcag
tcatggcagggccctgaaggtgttattggaatgacgggctctgtaggtct
tggaagatgagcattgttttctgtagcagatttgggttggttttctctgt
gagtccataaatggaaccagtggggaactagctacaccacaatacccctt
gcatatgtgctaagatcatctgtctgttaagtggaaaactttttaaattc
tcctcttttagagtctgtggcttgggtgtcccttgacctgcaaagcccat
gattagaagtctctagagtagtcaccctgtgcctagtctctatgggagat
ctgcatcccgctaagcacctcaagcctccaggccaccatgctctctttgg
agacaggcctgggcctcagagtcaactttgccgcaccctgggtcagttgt
cctaactctgggttggttcccactggtgcaagcctgacagacaagccatc
ctattctgtgaatttctctctgagtgacctctttctaagttagagatctg
cctgaccatttacacggggcgttctgagagtgtgggtctacaatccagct
gtctccttggaagtgtttggaagaaaagtgataaaaagagtgacttgagc
cgcggtggtggcgcacgcctttaattccagcacttgggaagtagagtctg
atggatttctgagttcgaggccagcctggtctacaaagtgagttccagga
cagccagggctacacagagaaaccctgtctggggtggggtggggggtggg
gggtggggagagtgacttgaaatctaggaagcttgctttcaagtgacaac
acagagtaacactagagccagtttgacctggggaccatactttggcattc
ttttgctattcacagagccctgagctgccctgcctttgtacaaggctttc
gggatttatctgcagtggaactaggttggatttacaatccaaagttgcgg
aggacatagcaatgggaaattatcttactaaaataaggaaagtcatcgct
tgaggggtaggtgaagcaaggaaggggtacgacggaacggtctaaaaggc
cgagttctgtttctcaagtcagtagcactctttgcctcatcgttttcacc
ccagagtgactccacctcactctgtgagggctgcggtgtccctctagctg
ctccgcgcggggtccgcgctcttttcccagccggccaggctaggtgggaa
cagctcctctttgcacgggtgcattaaacgacctactcgcgttcactggg
cttggtgccaccgggcgcaggacccaggcggcgtccccaagcgggcaccc
gggcggctccccggcgtgcggcgctcacctgtcggcccgcctctccggga
cgacccaggtggctcggggcggggaggatccgcgccccgccccgcgcggc

>NM_016711_up_2000_chr9_75748749_r chr9:75748749-75750748
atgctttgtgatgaatgtacaacatagaaaggtcagatatcctgtctgtt
atacagaccatttggcataataaaagcataggaaaactcgagaacattat
ttaaactggtttggtcacacctccagttcttttcattctgacaaggggat
gcagggttatagttgaccatggaaactctgttgtctctcagcagccatgg
tatacctgtgttcaccaccctagtttccagagccttaaaaggccagcttt
tattttctgactcagccacccactggcctaatttttgtttatttatgtta
atgttcatgttacttgtgtggggatgccctgggagggcagaaaagtgcat
aggctaccccaaatttagagtcacaagctgttgcggtctgtcttgtgtag
gcgctgggaaccacactggtgttccctggagaatgatgtccttaatgact
agagaagctggataaacctatcctaccacctctctttcttgaatgactct
gaactcccataaaaactccctttgttcatcccatgggactgttacaaaaa
ttttttaaaaaattacaggaatatgaaggcatatttttcacatgcatgca
aagttgctgctattattttcgactttaggatttcttctacagcatgtttt
ttatttcagctatgtgactattgcatacctcaccccagatagcagccatt
caagttcaccctcacccatccttggtctactatagatccagtcagccctg
aagcatccatctctttagttcatgttcctgcactaatcccaacataacac
caatcccaccatatagtgaaatactgcatggagcaacttggaaaaaaata
caacaacaactcagaacagctataactgtcaagtacccttcaaaggttat
atactcagcgtacccaacaaggagtcaaatggagagcaaccttatggaat
agaaaatgcccctattgtgtgtatggtggtacatacctgtagtcccagac
cttaggaaacaaaatcaagaagactaggagttaaaagatcagcctaggct
acatgataggactcgttctcaaaagaaagtttctggaaggaacccatttt
gctatgcacttccacaatcagggattcgtcccattcaactttcatgcccc
agaaacaagataatattctgtagttcctaagaaccagtcagagagaaagg
acatttcagtacatcttcgttggtggggatggaggttagactgctaaaag
acccacagtaataaactcagggagttttaacttctacccaggccagagac
gcagctatcttttgcatagcactttttgcaggactttcccatcagagact
gcatccaaagaatgtcttctgtaaccacaatgaaggactccggactgtgt
gtgctcttagtacagatagacctgcggttgttgactcccacaccgcatct
ttaagctgtaaacattttacagggaatgagtctcgaatccaatgtccagt
atgaagccagtgtgtaggtatcagttccccagcactcccaaaccaaaact
tttatcccactccccaaaccccagttagttttccaacccctcttaagcaa
ttaacccatctagttcttcccacacctacacctagccagtaaatcctagg
gcaggcctggtctattcctatacttggcccaaagtgggccttcatgaggc
tgcccagaaagatgctcagctgtccacagtcttgtcaagcttctgccacc
catggcgtcaatgatcctgagccagtccacagagcctacccagcatcccc
caaacccaggctccacctgcctcgcagcgtgctggcgcacgtagctctag
attctaccggaggaccctgcgaggccatcgcgtcattgggagacgcagct
gcggcccgggcaaagggtcctgtctcggagtggccaccgcgcgccgccag
aactacgcttcccaggctgccccgctgcagccgcgcgccccgcgccccgt

>NM_031183_up_2000_chr11_96832657_f chr11:96832657-96834656
ccccaccccactgggattttctaggatggaaggtggggagggacagggaa
gcccctccttggagccagcttgggtcttgccacacaatcccctctgtgct
ggccctgtcatcttaattttgcagaggactgaaggtgcagctttgcctcc
caagttcccccatcactttattctctcctgcttgatgggtggctttctac
cacctcagttttctcatctctgaaatggggagaggaagaacctgccggga
ggcctttactcaataattactgaaaagctaatgaacagactgggaatccc
cagtctggagactgcagggaggagatggagagggaggagctagggtgggg
gttccctggctcacttctgggagggaggtagcaagcaagccttgagatac
tgggttcagtgcatgtacgtgtgtgtgtgtgtgtgtgtgtgtgtgtgtgt
gtgaaggggggtgcactgaagcatctgtcctcagtgtttagggtgcctgt
ggttgggaatgggacatgtcctatggttaaggcctcaggctgttctccta
tgtgggtcagaatgcccagttcagagagcttcagaaagacagccttctgt
taatctcctttcttcttcctagtcttgtgtctcactctctgctccaggac
atgctccagtcagccagtgaacaccctaaattgggggtggggggcatctg
gattcccctccaggcccttgctctttccagtctccagtctctttgcttcc
ctgtggatccaagtgggctgctgtctgtaaaagtccacgatgggtttcaa
ctctagtcttaagagacactcggtccatcccaagccactcagtccctgct
cagtgaaaaagacgggcttctcattcactcgagaatgaggtaccagactc
agaaagttttaccttggcttcttctaggagggttccaagtcgggatttga
acaaaacagacataaaccactacggggggtgggggtggtgagaacagact
cctgggagtaagcaagaccggctggagtaaccagacctccagttaggagc
ttttgggaaaagactggcttggagctgtgtgtgtgtgtgtgtgtgtgtgt
gtgtgtgtgtgtgtgtgtgaatgtgagtttgggtggatgtgtgtgtgtat
gtgtgaatgtgagtttgggtggatgtgtttgtatgttagtatgagtttga
gtgggtgtgtttttgtgtgagtgtgaatctgggtggatgtgtgtgtgaga
gagtatgtgtgtaagtgagtgtgtgaatgtgagagtgtgtgtatgtgagt
gtgtgtatatgtgagtgtgtatgtgtgtgtatgtgagcgtgcgtgtatgt
gagtgtgtgtatgtgagtatgtgtatgagtgtgtgaatgtgagtgtgtgt
atgtgagtatgtgtgtgagtgtgtgtgtgtatgtgagtgtgtgtgtgtat
gtgagtgtgtgtgtatgagtgtgtgaatgtgtgtgtatgcatgagtgtgt
gaatgtgagtgtgtgtatgtgtgtgtgtgttgggtcttaaacagtggaac
ttcttttctttcccacgaagtccaagtcaatggaagaaaaacctcaaaag
cccagggaggcggggtggggggaggctgggattcagagagttccagcccc
cctcttcctcccccccccccagcaatgtgctcatttcctacatcccacaa
gaaccacttggtccgtctcccactgtccactctggactctggagatggaa
gtcctgtgcagcactctgcccccacccccagctgcctcttccagatgaaa
gcctcctttcctggcagccaggagaactcagatctcatccactaccactc
cccccatgagaatcaggccactacttcctggattatcctaaaagcttctg
aggccgataggacttggcagcatcctgcctgttctcccacctccctcttt
ggctccaactgtcgcctcctttataaagcctgcctctcctgtcaccccac

>NM_175153_up_2000_chr9_65081139_f chr9:65081139-65083138
aactgggtatctagaactccctgtgaacccctgagaggggctcacatttg
tcactaacctccattttacaagcacactatggccaaaccactccaccttt
tcaaagcctgtgtcacagcagttcactattttaagtcaggaaataagagg
tgagatattacaaagcgatgttatttattggtttcctttaaagtacgtgt
gggaacatgtggacacgggatcctttggatgggaaagttaaggcttgaaa
gccatctcctttgaattactctgtctcttgtcattgatgttctgacttta
tcgtcattgaacaaacttctgatttggagccaatcatgaggtcccctctc
gatggttctgtcttttatcatcagttttaacaaaatgacttgctgggcgt
ggtggcacacgcctttaatcccagcactcgggagggagaggcaggcaaat
ttctgagttcgaggccagcctggtctacaaagtgagttccaggacagcca
ggactacacagagaaatcctgtctcaaaaaaccaaaccaaaaaagaaaaa
aaaaaaaaaaaagacttattcctttctacgtcaccgaaaagccagctgtt
cagcagaacgaggacgacgacaacaaatctgaacacctatcagatcatta
aaaatgagcaaactaattaacttaagtttagtctttaaggtcataaacca
gaccatgtatctaagctggcctagaacagcaatccatggctgaatcatca
ccacaatagagcaactagacagataactcctctgtctgcatagtcttggc
cagatctctcccattacggctaagtaatcaggctatatattcttacttac
ctagagccccataactgttcaaacatagcaaggtcttttgaaatattgaa
actagcctggttggagaaagatgtcctgcagcaaacaaaagctaagtcta
caggccatgcggccttgatattggttccccagagtctagtgttggctttc
tctgccacctctaatagaaagaggaaacattaaagaacaacaaacacttt
cccacggagcaagttgtggtaagtcagttctaagagtttcccttccttat
cccgcttgcaacccataagcttaaagaaagccatatgcctaagactttac
agggagctctgtgttctcacttgtaattgctgttgtgaagtattggtctt
tgaaccataactacccagcgttctgttagcatccgttgaggcctactact
aactgacattctccaggcccctacagcccacagggttagcaagtcacctt
ttgcccacctcaccctctcatccccgcccaggaactccctgaggcatatg
ctatgctagggacacctggtggagagaagcaggcagggaccctcaaagcc
ttacatggaatcctaaaagcaaaaccttcagcacatctcaggcacaaaag
caataactgagtcacgcttctgccggtctcaaagtcagggtagggaaata
acgtggtactaagatctcaatgcaacttagactcagggcagccaggtgct
tacagtctgagcactcagccggggattacagttttttaagagtaggaaga
gcatcctactgttctgtcggtgtgactgagaattctgaagaagaaaagca
atgacagaaatgttagacactggccaggggtctacaggttaataaaaagg
caaagcagagataaatggagggaggcacccagaatggggtaagacaaagg
gggaagggccagaaaccccccgcagggctcagcctgggaggaaattgggg
ctccgtgggcaagagacagaggaggagcaccccctagcgtcccgggagag
ccacaacccagcgcccgtgggctggaagccccgcccagcccacgctattc
gctgcctccgggttcccttatgtcgcacggcccttaagttccggctatgg
cgcgcggacggaaggtttaagcggacggacagaggctggagatgggctcc

>NM_025795_up_2000_chr15_89406646_f chr15:89406646-89408645
tcccgccccagcaagcctcaccagccagtggtaaaggccacactctcttc
tacctacctgagcgtagaaggcagtaagtcgtaggcggcgaataggagca
aagaacaggggtggcactgcgatctcgatgaggaaggtggctaccacgct
gagcttgtgtagccagaccggcagatggtgagcaaaccaggcagcgggtg
tgggcaggcactgagtctcatagtggtaggtcagagctgcaggaagcgag
tggaggtcagggctggttaagagcctctagaccatcccagcttcaggccc
cgggccctcaccagtgagtccccaccacgtagggcagcggctggtcaact
tgaccacaccagaggcgaacatgagtcgaaacagcagccagcgcacgagc
cagaatgggaggtcttcatggggtaaggctcctgctaatctaccctggag
aatcttgtgtttggaaggccccctcagcggggctaccagtatagctagga
agccagtctccagcagcagggaatccctatagggagggaaatatcctaaa
tttcctatttaggttgcttaataggaacctcccagggtcctcccaggaga
ggcaaacaaccctgcccagtggcctcaggcagattgggcccccggaatca
ctcaccactggaaataaaggaacacttggcccacctgtagggagagaagt
ggtcagggagccactgtgtgtctgctgcatcaggtgaggcagagagagag
ggtgggttagatgaaggctgaagttttaagtgtctcacttgcctggtagg
ctgatcggtatgcaacccagagcagcaggtagacgaaggggtgtctcaga
gagttcaggagcagggcgcccagggctagcacggtgcccaataaggtcag
taaatccagaccttgggcagtatccagccccagtcttggtgcctcccaca
gcagcgttggtgtttcccacagctgctgccacaggcccttgccttggggc
cgcagtgttcttcgagcaggaaggatgccctctgggccatagaggcctgt
gggagggtatgtcagggccaagtcttagacatcttcccagtctaacatgc
acatgaacttaggccccggagatgctccaccaccagctcctggcatgcag
atgtcccaaacccccaactccaggttgtgcttgcagatgttcccatccca
ggcagggcttgctctgtctaccagatggtctctctctctcacgttggaaa
ttgttgacccccaacaccaggttcagaagacctgattctgggtcagcacc
ttctgtcaattagagcgcatccctctcttacctgcccacagagtccaggt
agaaatctgccacccactcccctcggggtttttccctaagcctagatgag
actactaatagttaagggaaatcgacccttgtgcttctttttcctccact
tttgttgcccgcaaactaccaccccttaatcccgcgcagagagaggcctg
gactttacacccgcctcagagggcagtgaaggaagggatgctaccacgtc
cacgtgtgacgattcaacccctccgcgccctcacctgggatctgggtgta
gagggacgcaaaggcgaacaagtagacagcggccacaccctgtaggaaaa
gctgctgtgggacccgggagctcgccatgtccgctacgcggtcttgccga
agtagtgccctctagtctcctagctgcccccagcccggcctctggcccac
gccgcagccggaatccgtcagtccggtcgggtcactgagctccacccagt
gccaaagaactcaccgctaaccacctagaaacttagtctcctccgctcct
ccaggccccccccctagacacggagccccgcccccggtgtaggccccgcc
cccgtcgggcccgcttctttacttcttcgaaactgggcccgcctgacgtc
atacgtgtgcgcgcagtgccctggctacgtacttccggggcgggagcacc

>NM_033324_up_2000_chr16_17060212_r chr16:17060212-17062211
tcactcagtacctgtagcttctctcagctcttttcaccccacccctaacc
taaatctcttcacctcatgtcttccctggattcccttagcttctgattcc
tacaaaaacctgccatttctgccatggactctttgacctctcctctcttt
ggcactccttcccttgaaggaacaccaccatattccaggatcccttaatg
cttatctgtaagcacatagacctctgtgcctcctacagctggtggccttt
tcttttttaaagatttatttattttatttatgagtacactgtagctgttt
tcagacacaccagaagagggcatcagatcccactacagatggttgtgagc
caccatgtggttactgggaattgaactcaggacctctggaagagcagtca
gtgttgagccatttctccaggccaggcctttcttttttcttttctttctt
tctttcttttttttttttttttaaagacagggtttctctggtagccctgg
ctgtcctggaactcactctgtaggaccaagctggcttcaaactcagaaat
ccgcctgcttctgcctcccaagtgctgggattaaaggtgtgggccaccac
tgaccggccatttgcaatttctaagaattttggggagaaacttttctatt
ttgttaaaatagatacaattggggctggagagatggctcagtggttaaga
gcacctactactcttccagaggttctgagttcaattcccagcaaccacat
ggtggctcacaactatctgtaatgggatctgatgccctcttcagttgtgt
ctgaagagagcaatggtgtactaatataaataaaatatatcttaaaaaaa
aaaatagatacaatctccccaaccttagggatataactcagtgcttttag
cattaacacaagtgtgctgagaccgtgagttcttcaacatgttacccttt
agtcgtgtttttagcatccacttttcatgtccagcagcaattactgaagt
gtttgcctaacggcagacagttttctataaaatttttattacacttattg
acttgaatcagaacctaaaggaaagctaaactatttgaggttctggatag
tataaatataacttatccccaccttagtcccgggcttatagcaatgaagt
aatggtttgtgggttcgggatttgaagggctcaggaacagacctggctaa
cttcattttgtttctgagtcacttctgtcctaaagaattttcctaagtct
catactgctaccacgggtgtcagatgagtctggaactgcttaagtttctt
tatggtctttggcactgacacaagtctgcaaggcctacctaaggtccacc
ccaaactaaaaggacccccaatcggctctgcttctccttccttttttgac
acggaggatgctgtaagcacagcgaacatttttagtcatcagatctttgt
ccttcctggtgtgatgatattgcgagtaaaactcctttcctatcctccgc
atcgcgcatcttatccgttgactttctaggatgggtgtacctccaacatt
gtccttgggacgacccagagccggaggtccattgtcattcgcaaactcaa
aagtgactattgagctcaacagaggccagctcatagatgagctcccagcg
tccctcgcactcccgcgctccccggctcccggcagcctctacgcgcctct
ctcccggcgcgccccgcggccgcaactcagccccacccggagcgacagcc
gttagaagtgccaggcttgcggctggtcccgcccatcccggtctccatag
cgcctcgcaattgggccgcgcgcgcctcgcgctgccgattggcggccgcc
tcagcccgctcccggctcccccaatgcgcggaggccgtgcgccgtgattg
gtagccctccgccaaggcccgccttccgctcgcccgcgcggcagcgggtc
tcaagagccgagcgctttgcaagggccttcgcgggttgtggcggcgccgg

>NM_010130_up_2000_chr17_55044966_f chr17:55044966-55046965
gttctctggagtctaacttcctgagttctttgtatattttggatattagt
cctctatcagatgttgggttggtaaagatttttttcccccaatctgtgag
ttgctgttttgtcatattgacagtctcctttgctttacagaagcttttta
atttcatgaggtcccatttgtcaattgttgatcttagagcctgagccatt
ggtgttctgtacaggacaaattttcccctgtgccaatgtgttcgaggttc
ttccccattttcttttctattagactcagtgtatctggttttatgtggag
gtccttgatccactcggacttgagctttgtacaaggagataatgaatgga
tcagtttgtatttttctacatcctaactgccagttggaactagcaacatt
tgttgaaaatgttttttttttttccctcactggatgactttgacttcttt
gtcaaaagatcaagtgaccatcaggtgtgtaggttcacttttgggtctta
caattttattccattgatctacctttctgtcattgtatcaataccatgaa
ggttttttaaaaaaaattttttttaatcatattgctctgcagtacagctt
gaggtcagggatggtgattcccccagaggctctttgattgttgagaacgg
tttttgctatcctgggttttttgttattccagatgaatttgagttgggat
tttgatagggaatacactgaatttgtagattgcttttggcaagatggcca
tctttccatcttctgaggtctttgatttctttcttcagagacttgaagtt
cttgtcatacagatctttcaattgcttggttagagtcacaccaagatatt
ttatattatttgtgactattgtgaagggtgtcatttctctaatttatttc
tcagcccgtttatcctttgagtagaggaaaactactgatttgtttgaatt
aattttatatctagccactaagctgaagttgtttatcagctgtaggagtt
ctctggtggattattttttagggttatttatgtattctaccacatcatct
gcaaatagtgatatcttgacttcctcctttctaatttgtatccctttgac
ctccttttgttgcctaattgttctgggtagaactttgagtactatattaa
atgataggggaaaagtggacagccttgggtgtggtgtgtgtggtatggtg
tggtgtgtgtatggtgatgatgcatgtggtgtgtatggtgtggtgtatgt
ggtgtggtgctgtggtgagtggtgataatgatgatggtggtctctctgtc
tctgtctgtctctttctatctctgcctctctctctctgtctctctctgcc
cccctctgtctccctctgtctgtctgtctgtctctttggtgtgatgtatg
tggtgtgtgtgtattctacaaggttgacatgatgacagaatttaattttc
ttagcagcaagctcatggatcctggtgataaatgcagcatgactttactg
aaaaggctttgtgatcttgaagagtggattgacttcactgtgggcagcac
atgcaatctcacttgtttggtgtaatgaaagaagagaatgagaggtggaa
gggggatggtaatgttgaaaaaaagaatggtacagaggaaactgaggttg
gagagagatggggtagatggtaagagatggagaaagagggaaggaaatgg
agagaaagacagagagacagagagagacacacagagagacacacagagac
agagaggaagggaaagggaaagagaaaggaagaggaagagggggagggga
aggggaaggggaaggggaagggagagggagaaatgtggacactagccaga
tttaagggagaaattagggggttgccagtctgtccacctctgatggtggc
aactcagcagaaagctgctgggctcagtctggctttgttgagcaaccctg
actccaccccttttcttccccacaaagcaagcttttaaagggaaggcttt

>NM_008175_up_2000_chr11_102249595_f chr11:102249595-102251594
gccagcctggtctacaaagtgagttccaggacagccagggctatacagag
aaaccctgtctcgaaaaaaaccaaaaccaaaaccaaaacaaacaaacaaa
caaacaagataaacaaggtagggtggtggtggtggtatgtggctttgaac
cccagcactgaggaggcagaggcaggtggatctctctgtgtttgagtcca
gcctggtctatagagtgagttccaggctagccagaactccacagagaaac
cctttcttgataaacaaaaccaggtggacagatcgactgtccaaatgttg
ttctgtgaaatatgcgctccctccttcagacggaaaccagaacctctcgt
gttagattagagcaatgccattaagctgtagccccagaagtttgttctac
ctttttattatttatttcaagcgattgcgtatgtaagtctgggggtgcgc
taatgctatggtgtgtgtgcagaagtcagaagtcgtggtttctgggagtc
atttctgtcttgtgaaacaaaggaagcaggtttgttaagcttttacctgc
tccccattttatttccccttgaggcagtgctgcgtctaggatgtagctca
gttggtagcacttgtagctcagcatgctcaaggccctaggtctaatccca
gcagcacagaaactaaacacggcaatctgcacttgcaatcgtggcgcttg
ggagatgggggcagaaaactgagaagttctgtgtcagctatctatcaagc
tgaagctcgtctggaacacaggaaaccctgactcagagggtgagctgcaa
tgttgctgagtctggtttccaactcctggggttcagcagcaccccttcct
cagcctccgcagatggctgtgtctcactagaagcataagcaatggtctgt
tctggggacacctgtatgaatgtcatggaacacctatgctaacaccatca
ggatgcagaatgatgcaccagtcttacacactttctgggactccagtgta
agaagccctcacggaattccacaaccctgcatgcactcctctctatgtaa
gactcccactgtcctgaactgtatggctgacccccatggtctctattcac
ccaccataacaattcctcgaaggtggggacagctgaaacaaggaaacccc
ttccatctcgacagccaccagcctactccacaggcagtgccacacacttg
gctaatgcccttatcttgaacgtggctttcaacccttgctagaggctgtc
tgtaaagaacaagatataaactacccaaggaaaggattcactgtctttcc
caatctagtttcaagttcctctgtcccaccttatcagcctcttaaaattc
tttcagcttcaatttaatgcagtgctatcaatatggatttaaatctcttc
ttccccccagtttgagccaatctcctgcctcctccctacacacatctaca
gtgcccggtactcgcccttgaacctttattagatttagtctaagccactc
tccccattcaaacctggggactatttatcttcaccctcacaaccatcttc
caactggtttcgagtccttgtctgccaggcgtgaagagacaggaatgtac
aaaagtcccgatccagaagcagacaccctccagtaaacgaccttgaacgc
gtgccctcagggcagctctcctaactgtgggtgcccttaggcatgaggtg
tctcatctctgcaacactctgccgccagaacccaaaccagcaagctctgc
cctgggggaggcgggctatgttgtcatatgattctctaatcacatgatcc
ctagaaatggggtgtggggagaaagaggaaagggaggaggaatgtgaact
gagtagaaaagaaacacagcattccaggagagtcccgcctctacgtagac
aagtaaccaatggaagccctggatctccgagcaatggctaatggaaattg
aggtgggcgggccatcgtgcggccaagccctagtcctggagctgaccgcc

>NM_028355_up_2000_chr4_106324944_f chr4:106324944-106326943
agtataatcccagtttgtcttttggctcaggtgtgattggtattaatgta
attttggaagttaatatgatatcttaaataagccaagaagccattgttag
caaacagtacagagtatcttgtgccatctcagtttctctcggtagcctat
gagtttatacagagtgagcaagacaccatgtctacctctgccttcctagg
gtgttgaatgttagcattgtaaaaaagctgttagcactactcacctaggt
ttttgatgaggccaaaagtaatcagagagaggaatttgagccagtgagaa
gttgtatgtgtgcatgtttgtgtttgtatgtgtgcacatttgtgcatgtg
ggtgtggaagccagaagtctactttgtgtgttgttcctcaggctccctcc
accttgtttctcccaagtgcctacagctcagagtaggcttggctcactag
ctataagcctcatagagctccctatctctgcctgctcaacacctgcccac
ctgcccagcacctgcccagcacctgcctagcacctgcctagcacctgccc
agcacctgcctagcacctgcctagcacctgcccagcacctgcctagcacc
tgcccagcacctgcctagcacctgcccagcacctgcccagcacctgccca
gcacctgcctagcacctgtccagcaccatgttcaggttttcctcctggag
tccaggtactgaattcttgtcttcatgcttatgtagctagctgagctacc
tctccaccaatggtaatcttctttttggagacagctgtttcacatattcc
agactagtctcaaactcactagctaaggatggctttgagctttatagcct
cctgcctcagtttcttgagtgctgccatgttttgggaggtgctgtagggt
ttggtatatatcaggaaagcattttacaactcagtcacaccccagccttc
aatagttgtcttatagtatatagtatttacatctttaccccattaacagg
atgttgtgtttttatccttattttacacttgaagaaatagaggctctgtg
aggatcaagatgctgcacttaacaagtattaatagctgaagctaaaaacc
aaaacatacctttcttatcaataaaacactttatttttaataaaaggaat
tcagtgaagttactgagtattaagacggcagcttcagtatcctgtggttt
cacttttagaaagatgccattctgggctgaagagatggctcaactcttaa
gagcactgactgctcttccagaggtcctgagttcaattcccagcaaccac
atggtggctcaggaccatctgtaatgggatctgatgccctcttctggtgt
gtctgaagacagctacagtgtactcatataaataaaataaatgcatcttt
aaaaaaaaaagaagaagaaagatggcattctggaagaaaaagtgatataa
caaccttttcactcccagtggttattacagctttagttaaaaaaaagaaa
gaaaaaaatagaagagaaagggaggggctgggaggtgagtcccgtaaaag
gctgctcctctagagtatccgggtttaattcccagtaaccacatggcagc
caacaactgtaactccagttctaggacaccccaacttgcttctcgttaca
ccgcgagcctgtactttggaactccaagttccagaatgcaacgctcctct
tccccttggttctcaggggtcgtcgagactacagttcccagcatgcagca
ccgtcgccctttgtttttgacgcccagatggaccctgcttcggaaggact
ttttggactccagaggacgcttcctcgagtcacagcccacctggaggcat
gtggctacggggaagttctggccggttgagtctgttcaggcgaagctgcg
gagagatggtctggcggctttgcagaaccctgcccaggcagcgtaccggg
cagccccagctgggtcctcccggggccttcctgcctttgaacagtggtgg

>NM_011712_up_2000_chrX_129788065_f chrX:129788065-129790064
ccaaaaaagcagtttatttagcatttagtttctgagactcaagggctttg
acttctatggtgaagacttactatgtcttagcctgatggatgacaacatg
acaggtatgtttttgagaaagacaagaagctggagagcaatcaaagctgt
gtgtttgggtgactcatccttggcctttcataacaagccttttgtgagaa
ataaccagagttccttgagaattgcttcagttcctgtcaaaggcaatacc
attcagtgacctaatggcttcctactggtctgcaccttttaaaggttccg
tcacttcccatgttaccaccctggggaccaagtttccaacatacaaatgt
cgatgtgttacaagaccattacttgtggcttgcaaatgattcaaatgtat
gtttttgaagcaaggaaaagattgcacttggaatgctaacaaagcaaaga
aactgagaggttattgccaataaaagatcatcttagtggattcagggatg
caaagcagctttgtagacaggaaaaggaacagaggtaacagcagcagagc
actgtttactggagacttctagattccaatggccaagaatggaatattgt
cttacttcctcttatcttggtgtctgtagccttggagagggaacacagtg
tgcaaatttaggtcaaaacaaccttgtattattgttctgaacaagccaca
tcttaaatgactgctatgtctacatgtaaaattgagcagaaatctgactc
aaaggttaagatgaccaaacagaagatacagtttgaaagcagcaatgcca
agttttaaaatatattttttagacattttagacacttactaggtatatgt
aaccaagtgagcagccaatactttcacctatagaggcttttaagtcctta
acccaagcaaccatcatcatcataaaactagcaacttgactagtcaagtt
taaagtttaatttaaagtcaagtacaagataaagaagctagagtcctcct
gttaaaggggaacataattatactatatccagtctcactccagcgtgagt
gagatatgcatatatatgaaataaaatgggaataagtaaatgttgaaagt
tttctatgagctaagcgatttagagcagacacatattgttaagacagtcc
aacaattcgtggtgtatataaagtgttactttctttaagatgaggcgact
gttttcgaacaatctatgctggcaagtgttgaagcagcgattcttcaggc
gacaccacttcttggtaataataccaccagcaggcctctagagttaaaca
tgatttttcttctttttaaataattcccccaagtaacaccacaatataat
aaaaaatgtaaaggcatatactttgaatgcatttactaaaaaacactagg
cactagtataagaaatgaacatgtatgaattcacaaatgtatctaaagta
atttggctgtcacttctgactgtaaaacaacattactttcgaaaagacta
cagacgtattaagaataaagtttaagttgccttaaagaaaaatcccactt
ctatttcaagattccccctctcccactgctttctgacctacctacctggc
tccacaacaaaggagtgcgtttcagatgaaggaggaggggctaaggaaag
ctaggtggggggtgagtggtactggcagttaggagcgtgagacaggaaga
gcctattattaaaagaagccgaaaagttccgtagcttcaaaaaatatgac
gctcctctttagtaatcagagagctgcaaaaagaacaacaacaataaaac
caatccgcacattctttttttttcttcctccagaaaagactgacaaggcc
aaatgaatgtttagagagggggtggtagatgggagcggagggcggggcca
catctgccgcgctttttgtgggagtggagatcggggaccggacctcactg
gtgacgtagatctcatgtgaccaggagtcgacgtgtgcagaaatcctgct

>NM_011702_up_2000_chr10_4872340_r chr10:4872340-4874339
gtgctgagcaggcttgcttgcatagggaaagcagttgaagagactgtgga
aagacgaagtattgaaaggtaaggaagaggcagagctaaacagtaaatat
ggctttttgtttactagattactcatgacaaatttcatatagtcattttc
cttatgataaacataagaaaaaagaatctatgttagctggtcaatggatc
tctggatttctccctatttctttaaacaaacaaacaaaatacagaaacat
ggtctttttgtttgtttgtttgttttaaatctgagagttacgactttgaa
ctgcagatggtgctgtgattctatgagtttatgtcctgtttaaatctgta
gcaagaactgattctttgatttagtctattttcctcgataggtaaaaata
aaattaaattctctttattattttgttttatcgtgatgatgggagaaact
gttcttattgcctcgtgcttccttggaccactgataagaagccttgatgt
gattttgcggcttcttctcctccaggatggagttcttcgtgatccctaac
ctatttatttcctggtgcttcttttcaatgaagttgtttcaccgagggtt
ttggtgacaatgatctcaggataaaaaaagaagatccatatgaaaactat
tttaacctctagtttgtaacaactagcttaaaaaaaaaaaaaaagatttc
ctggaattaagccacaggaactctggcttaagtcagacctgtcagctgga
caacaaaattccagacattttgaaatttaattcatttaatttttcttgta
aatggattagaaaatatgattaagctctagcaagataattctcactgcat
tggccggccctcagtgcaacaaagagagactaaaatcttagaggacaata
aagtaaagaaaattgagagctatatatccctaaggatatacgtaataaaa
cacacacacacacacacacacacacacacaccaggacttttaaatgaatg
gacattgcctttgttttccatgacactcttaggatagctgcattttgaca
ttaagtcccaattaaatgtatgtcaggctactttgaggttaaaatcaaca
aaaaaaaattaagcattcatcacagtactctacaaaggtcttttccctga
tcctttgaaatcacatttatgtaaagcgactgagttggagattctgaagt
agggtgagttttgagggcaaacaaagtgattcaacattatgcaaagacat
aaaatgaggagaatgcctttgaagagaaagagagattcagtccctggagt
atacagtctgatcattatttatttttggaatatttgatatagtgggcaaa
gagaaggagtgggaattatgatattttaaacaaagtgtagaagagtgcta
gtgccatggcttacacaacagcgtgtatactatagcatcttagacacata
atggaacccctctccccgaggattagactcaacataaaagaagtgtaata
atagaaagatgcaaaatcatttatgactgctttttaaattagagtaggtt
tctagaaaactttaattcagatatgcataagcagcataaagttttttaaa
aggcattaaagcaattgacactttgtagaaacgaggaattatactctaag
cacaacacaagttttctgcatttgttcctgaagaaagtccttattttcta
aggtactcctaggccctgtctataacattataatcatcttctagttcatc
acagctaagtaaagattaaagcattgcacatccagctaagtacttttctt
tttttaaaaaagagttcatttcctctctcttgaacttgtttgctataaat
gtatataaatcaggcatgatgacaatttaataagaacttcaagacctgtt
catcccatgggatcactactgtgacgtctttcggggagccttctgattgc
tcagcccgaagcacaagccctataaaatgagagactttgagatgctggtc

>NM_009616_up_2000_chr11_45806890_f chr11:45806890-45808889
cttggattaaaggcatgcaccaccacgcccagccttagaccatttctatg
gtgatagcaaatgacatgcatgacagtgaaggactaaattaccccccccc
ccattcatatgttggaacccaagccttggtgtgactgtacaagaagatgg
tacccacaaggagataattaggctagagtccgtgaggatgggctcataca
tagcacaggcttcctcagaaaaccccggagctcgctccctatacttgtat
ggacagggccaggtgaagacacagttgtttacaaacgaatagaagagttt
atcagaatctgacctggtgacacgtggggcttgacactccagctttccag
gactgacaaatgagtctttaatgcctcagaccagtcacaccccttgccgc
ctgggggtgagaaaggcaactctctaagccactatctgcttttccattac
agcagatggagagaactcacacagttcctgtccacaccaatggtaagaat
ggtttgatcccttccctctgtgagagccttgcagactcacggtgcattgg
ttttgagagttcctggcctggttttgggggtgggggatggggaaaggaac
tgacaaatgtaggtgcgagactccccttccagagcctcctctcccttgga
gttttgctaaccaaccctatacagattatttctggctatctcttttttct
gttcttcattcatcaactaaggcatgttgcaccaggctttgtaatagcaa
atatacagactctaagtgaaacccagacattagctttgtgacctttggtg
aggggacttaatgcttttctggtttgattcccctcccccagaggggagat
agagatgaagccaatacctaccccctccagatggtcgcctaattatcact
gttattctacactgtgtcaatggagtccagattagcctcaaattcaccac
gtagcagagattaaccttgaactttggatcctccagcctctgccccataa
gtgctgggatcacagtggtgcaccacactcctggaattacgaggtcctgg
ggatggaacccagggcttcatgagtgcatgacaagcattccaccagctga
gacacatttccagtccacagcggactcatgacaagatcaactatcagagg
ccctagcacgtacggaatgtcaataaaagctaagtcctaagtgtctgcta
ctgtaattttcttagtgatagccatcatttgtgggcttcatcttccattg
catcctaaaccctaaccatcccaaattctgctctctcctgtccccaacct
atacagcccaaggcttccctccttctctgtaatcctgtctagactgtttc
ttgggcttggtgttctgtttctggagtacagaagccctgtcctctgggat
gctggatctgcaaccccaccccctccaccccccacctcccgtgtcagaag
gcctggactaaaggcccagattggagtcccgataggaaaacaagttcttt
tagcactcatttcagtcccttggaattaactctttcacagcctgactcca
agagtagtcaatcctggaaggtagagctacaaagagttgtcttggtcacc
caaagtacttagcataaagcgggatagagtaaactagctacagtggggca
gaagtgtgtgtgtgtgtgtgtgtgtgtgtgtgtgtgtgtgtgtgtgtgtg
tgtttaacactttcaaccccagtcctgtaatctcccaggcctcaagaatg
gttgattacttcagaaattcggatcatcccttcccctgggtgtccttcac
ctgagtcagcgatgctcccggggggcttccctcgctcctcccactgctgt
ccctccagccaccaccaaccccctcctccgcgtggcgcctcccctcctcc
cattccaggcagagccctgaggggctaggggcggagcgtctgggatgtgg
gctgggtggcttttaggccggcgtttgcttgaaaacctccgccgccgcta

>NM_027616_up_2000_chr18_22392584_r chr18:22392584-22394583
ttgtatacataggaatataaaatatatctcctgtacatgctttatgtgaa
agactgagatattcataataaaaggcagattaaaaggacaaacaacaaaa
tttattgagtgaataacttgactttggagctgagtagacaaaaggttcga
tctgttttttcttgtttttctgctgatgagagaaagcccaggctgcagct
agcgcatgctctctggtcatgagctgagggatgcatggcaaggcttaatc
agctcccttctctgtccctggtcttcagcaatgctgttcccatgaaggtc
tgaggctatgattctgaactgtgagaacatctctccttggggtacgacct
gcttcaggagcagaggatcaccaaggtgatctcccttttgcaggttgctc
aagaagttttatattaagagggaactgtggtgccccaagtacagcaacta
tcagtgggttttattattcattctgttttctgagacagtctcatgtagcc
aaggttatctctgagtctctgattctccatctttatcatctgagtgctga
gattagaagcaggtgtcattatgaccaggtttggaggttctgagactcaa
accccagacctcatgcatgctaggcaggcagtctatcaactaagaaatat
ctccaacctctaattagaagaatttggcagcagtgaagtttctaattgat
gataaggttctattttataataaaaaaatctagatattaaatatattcat
ttagatattttgaatcctcacaaatatactttttctgagatgcatatgat
tcacacagtttaaactttgatgtcatgttagagattgatattatagtgct
cacaagtcagtttaagtaaatcatgcacagagactgggaaaatggagagt
ccatgctagaatgtttctgcacatcttaactgaagccttgcagagttgct
gctccttgctttcattatgatgctttctttccattagaagtcatgactct
ctggatggcttgtgagaagagcagtttgtgttgatgaaccttggcagaag
acgtagctgtttccagtgttgtctggagactgttatcctggtgagaaaaa
tctttatccagggcctaacgattttaccatcctgtttacagactcaggtt
tgacttgatttgagcagttggtgagcagtgttaaggcccaggtactttcc
tttgtagcctgtttcaggtcacggaatatattcatagagaagacacaaac
ttaaggtaaatataatttatatttcctagtgttttatgagagaaagcaac
acttcaaaattaattttttacaaataaacgcttatacaaatggcttgtca
gaatgaatcaatcccttccttacttcaatcctgacatagaaagtggagtg
aatgaatagtttatgaattaatgaatttcacttcctttcctctctaacag
ttagctaacagaacacagtcaccttaaattatcaactacgctgaactggg
cactcacatcttacagtcagtttgggtcacaatgtcctagaggcaggaga
cccagttctgagagttcccctgtggggagtgatcacaaaacagaatacaa
gccagcaagtcttgaagatgacaggaccaaggtcacaacatcctcttaga
tgctcaacgtagtcttctgtgctgtctatcctacgatatcttacggtagg
gtaggaagagcccttgctccatcccaacttgcttccccacgaaggagaaa
ggagttctttcaagcaggttaaaggagaaataaacaaagaagggctcatc
atgcaaggaccgctaatccagggtctgaggcagcagagagaaagtcgctg
gatgggatgggagagagggttgggtaaggcagagaggatggggaggagag
acaggccaagaaggtggagaggcaggcctaggggagtagggagactggac
tggtggagatgcctgagaggctcgagccagtaacggacagacgccaaagc

>NM_018851_up_2000_chr2_156592193_r chr2:156592193-156594192
tatgcaatagtgtggtggataagacgtgtaatttcagcagtttggagcct
gaagaagttcctgtactcaaagcccagtgaggctacgcagtgagcctgtt
tcaataaataaataagtagcaaagggaggggccgctagggtgatgaccaa
tcttggctagacaacttgactgctccgggaattattagattgttagatta
tttgagaccagaagacccgtcctaaatcttctggttcttctgctggcagc
ccagatgaaaagatatgagagacagttaagagcttctttgcctgcttgcc
ctcgctctcactagcacattcatctatgccagtcctgtggctttcctttt
ggacaaaagccaactcctttgggattctagtgtagacagggggccagcag
ctctccaggactcctccaggactccagtgccaggctgggactattatgac
agacaaccagcctcctggacccaacagttaccacattcttggccttttcc
agagtctcacagccattgttggactacatgaactaaatcctgtataaatc
ccttttaaacacacacataaatatttactctaacatttctgttcctttag
agagtactgactaaggcagatttagtaagagcatggtcttttgcaggaag
cccagtctctgttgtttcttagctcccagctttttttttttttaagattt
atttatttattttatgtatatgaccatactgtccttgacacaacacaaga
gggcataggatccaattacagatgattgtgagccaccatatggttgctgg
gaattgaactcatgacctttggaaggactgtcagtgctcttaaccactga
gccatctctccagccctctctcccagcttttatacttcactttcctacat
ctgaaattcgttaaatgaatgtttgtaaagcctttagaacagggccctga
tcacatcagcactgtttgctaagaatattttggttcatccgatttctagt
ttgtctgttgtttgtttgttgctgggtaatgaacatcgggcctcgagctt
gttttgtttttggttttgttttttcgagacagggattcactgtgtagccc
tggctgtcctggaactcactttgtagaccaggctagcctcaaactcagaa
atcagcctgcctctgcctcccaaatgctgggattaaaggcgtgcgccacc
acacccggctctcaagcttgtattttatgcctaagcatcacttacagctg
tcgggctcaccactaaacatctcatttgtactgcctgacgttaaaatacc
tagatgtgtatgtgtcttggtttctgaagaggtgtcgtaaattagtggtc
gttgtactagtaatgggtggataaagatttatggggaagtttggggtctg
tcccaaaatggcttaacgccaaaaaaaaaaaaaaaaaaaaaaaaaaaaaa
gaaagcctgctatttggacactgactagtaattagtaaaaatactgtcta
tttggaaataatagggcggtctgctgccaactaactgtgaatgtggaatc
taacaggacagtccgacaaccagctggcaatcacttcagggttttccagt
tgggccagtcccttgttttctgctctgggataggagtggcagctttgttg
ccttatagggtttttttgttttttgtttttaattttattttaacaagttt
acagcttggggtgtttgaaacctggcaaaacgtatttgtttcaggaagat
acctgcagttcaccagaagacctttttaatctggagcgtggtgaaccttc
cttagccccagatgccctctttggccttgtcctcactaaagtctccactc
ttaaccacaactcagttttgcttttctaataacaccaccctttcggagaa
acacaagggcggagttgagggcgatcgcgtaggcattgcgcttgcgcaat
gggccgggcgcgagcgccccggggaggccacgctcccagggctgatgtcc

>NM_028173_up_2000_chr1_13722903_r chr1:13722903-13724902
gaactctataatttttatatccaagctctgttagaatatagtgtgatcat
aagatcaggttggtttggtcagccttggtatctgtgaagacttgaaggaa
ccacaaactctgctaggtagagaagacaagaaaatgttccagacaaagac
aaaaaatgacacaaaggcagaaaggagtttgggaaagcatgccatagctt
cttagtcttccgcaatgcaaatcagagtcaggagtgggggagactgaagg
acaagaccaagcctgttttgggcaagcaggaccagatcatgaaaggatag
ttttccatgaaagaaaaggagaaaacaggaaagaacagtgctttcacaaa
gaacattctagatggggagcaagtgggaactgacctggaactaagtaaaa
cacaatgttaaccagaaaggaaaataatagctaagtctagtgccccgctc
tcttgagccttgaagaagccccttggataattgaggtggacgccatcacc
ctcccaacaaatgaaacctactggctttgcttcctcgtcagctgtcctaa
gcttctcctcctggtgcttcagctccacttaacacattgcacttttaaaa
tattttaaaaagattctctctccagcatgagaatgtaagcccataatgat
cagttaatttgacatttcccttatgttctgaatccccagtgaagtttcta
ctaggtcaactctctatccttacttgttgagccaatggatacataagtaa
gggaattgagcctcatagaagtaacttgtctgtagaaacacaggcaataa
gttgagcataataataaattgacgcaataaccacttttttttttttgatt
tttcaaaacagggtttctttgtgtagtcctggttatcctggaactcactc
tataaaccaggcgggcctcgaactcagaaatccgcctgcctatgcctccc
aagtactgggattaaaggcccgtgtgaccactgccggcagtaaccacctt
tttaaactaccatgattacactggaaatgtaatattccaggccaggcccc
ctcctggctatactatagcggtgggaatagggaaagagactgaattgcct
ggatttggtgctatattagatgtcaaaaggctaataaaaagatgcaacct
aggattttagcttctggactgggcaagtagtgcactttttcagaaaaaaa
taaataccccgggttaaacagaagtaggagagtggaggatttggcaaggg
atcccttttcacgatttcttgggattcctaagtagtgttaataccatgta
acaagtaaatctaaacttccagtggggaccggggagttggacaggacaga
aaagagcttaactctgaggtaagcaagcgtttaacacttaggggattttt
ggtttggtttggttttggtttttgatttttgacttagaaacaagatgctt
ctatgtagccctggatggtattaaactcagagcacttctcctgcctcagc
gtcccaaacaatgggactacaggagtcaaccactagctcatccacagcaa
cgttggaaggctcaaactcgcgaaaagcccttgaacaagcaggctacttc
gtttttccaaattttctagacggtggctatcgcttacacaagtggccaac
aagtgtggaacgtggtagcaccaaggccagggtgggtcgggagggcgcga
aggcacccagcagccgtgcatgctgcagcagcacgcgaaggtatgaacca
ttcccaggaagctcgcgccccaaacgactcccaactcccagcgcgaaacc
tccgcgcgccactcgcgttccgcgacctccagcccacagggggcgctgtg
ggccaccaggtgcggccacggcgcgagcgcgcggtttcttcctggtgcgc
atgctcgccaccgctgcaggctggcctttttttttttttttttttttttt
tttttttttttttttttctcgggccgccccggcggctgcgtactggctgt

>NM_011787_up_2000_chr8_93297009_r chr8:93297009-93299008
gggtacatgtgatacacattagcttgtgcaggcacacacaaattcacata
atctttaaaaggactgtagagtttatccttcttgcactggcctgtggcat
gctccaaagtcctagcttcctgggagattgagccaagctgattgtttaaa
gcccaggagttcaagactatcaagaccctgtcttcaaagtaaagcttcca
gtagtgcagcagagaggagagggagggagggaaggagggaaggaggagga
aaagggttcgggaaacagaaggtgtttgcttgggtgtggtggttcatgcc
ctccattctctaaccctaacaggagtttcagtaggggaattgccgagagc
tggaggccagactgggttagactgagaacaagcatctcaaacaggtcctc
gaaggaaggatgacatgcagagcactttcttgagggtaaaggaatagaac
aatgactgttctctttcaaaacagaagccatccaaaatctttggccttat
cttaaagtgtagctgagctgggttaatttcatctgttacagatgctggat
tttcagagagcccacgcttctgagatgaaagaaggcagctttgttatcat
caatatgaaaggacaagtttggtatctaatactgctgggttgtagcttac
attgagtgtgcatcacaaatgaatggtttaaaaatcatcgtgactcagat
ctgaccttgtaaaaatctctctggaaaattaccacccaagtttttttcag
aataaagatttccattatttggacaatagtgttccggcttggtattttat
ttttacatttagttatgtgtgggggagacacagatatggaagtccgagga
caacttgggggagttatgagaatcaaactccagtttgtagcaaatggttc
atctcacaagccatgttgcaaatgactgggaacgaaccaaagggaactat
attgtacaaagactcatgatgagatgtttttaagaattataacagtggtt
aattttcagatttaaaagatctatagaaatatttggcatgaaaaaatact
acaaagacaatttctccacattagaaaatttggaaaattcaaagctgttt
acagagctacattctgggataggcactaacacatggctcggggatataat
aattaaaaactgtaccctatgttatcttatgtaattcacatagatataac
ctgctgtttatagtgtacaattcagtgactttgagtgtattcatagttgt
ataacagcaactttagaaattctcacttcaggaaactagtaccccaacct
gtcacttctttagctgtcacctccagttctttcaaactccccttctactc
tacattgcatgcatttgtcttatcagcgtggtcacacagaatttagatat
ctgtgtgtggcttgattcagacatcgtcaacattctctgatattgtagca
ttatctgtactttattttcaaacgctataattcgaggtttgcctctctgg
tttttaggagtagtgctactgtcagcctcaatgtagggactttgtgtggg
tgtctgttttcatttctcttggatgtttacttaacaagcagtgtaactgc
caggacgaaggtcaccctttggtttaccttttaggaacaggtattttcca
agaaactaagcagcatttgacattcttacttgtagctaagagggaacaga
tttttatttctggttaaattggttcctccgttttaaaaatattctatctc
aaggcttctcttatttcctaagcatcatgtcgcttctttaggacaccaag
gaagcctctagtctacagggtggtgggatggcgggtttaccagctttggc
ggggaggaacaagcgacaagtggccaggggcaggggtcccgcaccctcac
cctgccgcctgaccacgcacacaggcctgccgtcattgcctacgggccag
gctcaccccagagcccggctcgggtgcgctcgtggcttcagtgggcccag

>NM_008126_up_2000_chr4_126356276_r chr4:126356276-126358275
tgcttcacactcctttgggcagactgggtcatctaaaatctctccaaaca
ccatccttgcccctgagatttcttttcctggttgtgtcccttccggtggc
cagcacagtgtgagccccgaaagactgtctcaaagatacactgcctccct
ggaaaatgccatcagggatgcaaacagggcgggaggggggcccccaagag
cgtacgaaaactttgaaactttgcagcaggctgggatccaaatgggcagg
gcgcagacggggtatccgtggtaaccagcgtaggcgtgtcatttattgcc
atccctactgccacggcacttaacagtttgcaaggtgtttcacaccctaa
tgtcattgcagtccttgcaacagccctgccagtggccaccaatgccccca
ttccacaggcgagcacgcggagcctccgcaaaggagcctgctgttcccta
gtcagcgcagctgctcctggattagaacttgcatccctgaggcgactccg
ggctcctccccggccgcccctcctccacgctgcctctggctgtgctggcc
aggagcctcaccgaggccacagagctcggcttggctcccgcctcgttcct
cctctgctgtgggtcttgggcacgtggagccaggctcccacggtggcggc
gccgctgactgtaagtaccgggaaggggcgacaatccaaggcagctgaga
acccctctctatggggatcccctggggggctggactggggcctgcccacg
cgcccagcatggagatttaatgctgcagaagcgcagggaaggagcaccct
aacccaaagctctgctccccgcccccactcccacttccaccccacacact
catacatacaccagcattctggagcaggtggcggttccggacactggaag
gttcacagaaggggacatacacacccgcacgcgcgcgcgcgcgcgcgcga
gtcacaggttcacaaagctcccaaactgtctagaaaggaaggaaacgggg
cccggggcccaagaggggagctatacctttggggccagccacagtgctgc
ggggtagaaagagatggagcggttgggtcccgcagctggataaaaactgg
attaaaaaaatagtaataatcgttctagtagctggaaacgggagttgggg
ggcaacaggggatccagaaccggctctgccagtcctcagcacgggctagg
cgagaaattcttttcaggtgagtctgtctcggggtgtgtcttagaaggga
ctaggtagcctgcaccaaaatggggagccccagacgtggcatccttaggg
ggtaccgggtggaaggaactcctcctccccttcactctccttgagcactc
ccaggaagagccggctggggagggaacagtcgaagattcttgcagtaatc
caagataagagataaggaacagggttagcgacattacagaattctcttgg
atttctcccagctagtaaacgcagtcctggcatttcctggggggtcagaa
tccaggtgctaatctttggccctccctggaaggtttaaaagtaagtgcca
ggaccaaacccataagggtcttcacgctctagggcttcccagataccccc
atctagtcgagaactgagattctcaaaagacagaccctgtggagggcagc
aatactgccatctaattcctggctcggttggtcctctgccgttctgccca
gccctcccacagcctctctgagaactccactctcaagctctgaattgagt
gtgcaaatccagtgcctactgaatgaacactgagtgataccaaacttgaa
gcagccagccagtcaagtaggcatgttaattggacaggcagatgataaat
gggaacaaaaacaaacaaacaaaagaccaaggtttaaattgcaaattgag
tttgagggctactaaaaccaagggaaacaggaacagactgaccagggcgg
gttcagactcgaagtaatttgagaacagaccctaaggggatattggaaca

>NM_145379_up_2000_chr7_139714032_f chr7:139714032-139716031
atgtgattttccagggtctttaatgcctggaggcagccataggacacccc
cacacacatggggcaaggtcctctctactgtccctgtgggaacctaacct
ctgggcctcctccccacacagcctcagacccatttctgcaggatgacaca
ggtgattgctgtaaactactcgtctgtgtcttcctcagaactcatgctaa
aatggtcaccccaaggggatagtgactaggttatagacactgaaccttcc
tgaaggggatgaatgaaaaggactcagagatccttggtcccttgctgtga
ggacttggccagcaggtgtgtctgtgattcagagaatggtgatggtgctt
ctgccaggctgtccagtctgcagagctcagagaaagaatctccagtgctc
atgaacatgggccatggccatagcacccccagtggacaggtcagcagctt
cagggaccctgcaaactcagggacccgaagacaagctccctttaataagc
acctctctcttgttttgtcaaagaaacatatttccaaaccaaataaggct
gaggactcagtagcctctgcccacttcacacaattccttttaagtgtcca
agcgcaattatacttggccagtgctgggcttaggcctccccccccccccc
ccgcctcccagtgtaaacaagtggcccagctgggacacagctgcctgctc
tggtggaggaggcagggtcaccatccttccctgctgcctgcctaacctct
ctcagcctctagaatctcagaaaaatccctatccccacaccccgccccgc
ctccaagtcccaggaagccagctggcctcaaacaggcaaccatccaaggc
tccctgatctcaggttagtttggtgcaagggacagagaggtttcttcatg
ggcagaaggaggaggctccagcgcaggtgcaagaagagatctatttctgg
gctccctgtaagatgcccacaaggcacacctcccccaatctgggcactgt
tcactcccataggaaagtgtggcattccctcaggcttcttgggtcatgag
aaagttggcccagggcagaaaaaggcctcagcaccccaccctcatcgcca
accctctgctccctccatacccacccaggcttgggctccatgccctggcc
actaactttttccaagaccccttctcgtgggggagggtgactcatcttca
ctgaggagcacacgcaccaggcatggttgctcgccaacttccctgctcag
cccaagtgagcaagggctgtgattttccatttgtgacatctgattgttat
tagagctagagagaagggaattcctggttccacaggccccaggggtcccc
caggaaggttctggggtggcaaggggggtgggttggtgccatctgggtca
tgtggccttctctctgacacttctcccccactctccatagagttccctca
cctgctgcttcttggcttctctgtgccagtccctcagtcagttcaaataa
tggagagaacattccctataacctccccacgatcaccacctgccctgaaa
tgcccactggaaacaggctgaaggcatcaagcaagtgacaacccggagct
ccctctactggggcagccctctggagctgcaggatactagatactaacat
ctggactcccgccccagtgctcaggccaacgtgacgtcatcaggcagaga
gatgagttcccagtggggatgggggaaaaggctcctgaactgggcattcc
ttccccaagcctcatcactgttcagctcctcctcctcctcctcctcctcc
tcctcctcctcctcctcctcctcctcctcctcctcttttttctcctcctc
taactctcccctcccccttctgcctggcctggaattgggtttggggcggg
ttctgtttccaaagccatctccaacaggcaaggcgggtgagggctcgtcc
tccctccaccctgagcctgaattttccgaggctccaggcagtacttggct

>NM_008320_up_2000_chr8_120091723_f chr8:120091723-120093722
tgtgataactccaggttgtgtcaggttgtcccagagaaccagtcagtaca
ctgggtctggaggacatgtttaattgcctcctctggagaggctgggaggt
ggtgatggactctctagaacacttcggggcctcttctccttagttaagcc
ctgcacatgcctcttctcttatgcagtgatgtgacctagctccacccccg
acatatgacttatgccaggagatcctacactgaatctctcctgagtggct
atcgctggcgtgtgggaaatgtacacgtggctcacatgagacaccacctt
catagcttcaccctcaaagaccccatcaatattcagctgtgagtcagtgc
ccattgtaggtggcttgggttctcttaggtcctgagtggagctatttcag
acttctaggaaaacagttagaaaaaaatagaccccactcacaccccgatg
tatatggcttcaggacagttgtcaggcaggctgggctggtgtcttctagt
gtgtacagagacacctgctgctaggaccagaagctagggctggtgtccct
aatctctctctacctttagctaagaggcaggcacactgggtggacatttg
ggatctgttctgtgcctttgatatttgtaagtaggaaaatctgcatacgc
ttataaggtgcctatttgggaaatgaaaggggtataaatgcacacaggag
tctgttgtagtaatctgagcgtgtctgacttctggactctgcccttcaca
gcaaacacttattaaaacactcccatattactattaaagaatttgagctg
gactatggtggcacacacctttaatcccagcccttgggaggcagaggcta
gcagatctctgtgaatttgaggccagcctggtctagttcggggacagcca
gggctacagggaaaccctgtcttggaaaacaaacaataaacccaataata
atagtaataaaacaaatgagctttgaaaagtagttttcatttgaaattcc
ttggctccagggaactccacttggcttttgactgttggatggtatttatc
attgaactaatacccggtaatgtcttaagtgcctttcaggtataccacaa
tgctcatcaggataaactagagttagaaggttctgtttggaaaatcctta
tttgaattcgtatttatttgaaacctagccgtatacttcttgtatttgtg
gaccaatcaaaaattcttgtcgcggctccaacgttttcctaagtatttta
aaagccagacgggtgagagtcctgtaagcgtggccgcaggtgtgtaattg
ggcagcctgcaacgaaagtccctctcgaccctcacctaaggctccccgct
cccacatcctactcaggttgggaacaggctcgaccgggctcctgacatca
ctgggggacacaagggaaccgataatgcgtagccttcctgggggcatccc
agcctcagcgctcgcgactcccctggtttcccagatttcctgcgcaattt
caggcggtcatcctccatccaggagggcgcgctgcaagtggctgtcaccc
agcacgcagctctgggactggtctttgctctgaaactccagcctgagcag
ctgacactcagggtgcccctggacacgtgcccgggacagaggctctccaa
acctgaacgacaccccgaggatgatccgtgcatcaccagcctccttgacc
ttaggcagacgccccagccccccggccatttttggggcagccccctcccc
cgccgcccccggagtaaagagagaaaaggactccacggggtcggggacgt
gcaaaagtgatttctcggaaagagagcgcttcagagaaggcggatttggc
aggctgcgctgattgggccgcgccagcgcccctcccgctcctcaattagc
tcgcgcgaccgtcgctctgcgcgcgggacccgccttctcccccgccccat
ctataaaagcaggcgcgcgcgtacgggcctccaggagcccgcgggcggtc

>NM_010584_up_2000_chr1_171464134_r chr1:171464134-171466133
tgtggacactatgcccctccttagaagtgggaacaaaacacccttggaag
gagttacagagacaaagtttggagctgagatgaaaggatggaccatgtag
agactgccatatccagggatccaccccataatcagcatccaaacgctgac
accattgcatacactagcaagattttatcgaaaggacccagatgtagctg
tctcttatgagactatgccggggcctagcaaacacagaagtggatgctca
cagtcagctaatggatggatcacagggctcccaatggaggagctagagaa
agtacccaaggagctaaagggatctgcaaccctataggtggaacaacatt
atgaagtaaccagtaccccggagctcttgactctagctgcatatgtatca
aaagatggcctagtcgaccatcactggaaagagaggtccattggacacgc
aaactttatatgccccagtacagaggaattccagggccaaaaagggggag
tgggtgggtaggggagtgggggtgggtggctatgggggacttttggtata
gcattggaaatgtaaatgagctaaatacctaataaaaaatggaaaagaaa
aaaaaaggtggaaaatgattgaagaagatagcccatgccagcctttggtc
actaagtgtgtggatacatatgcactcaggaacaagtggacacaacccat
aggcacaaattcattaattaaaaaaaaaatgaccttttcttttgtaaaaa
ctcaaataagaaactttcaaaacccaataaaggttatttataacaaaata
tgcaacatggggtagagagatggttcagtccttaagaactggaattcggt
tcctaacatccttttcagctgtcttacacctgcctgtaaccccagcttgt
tgggatgtgatagcttctggactttggggtacctgcacatacatgcacat
aatcttacatacatacatgcatgtatacatgcatgcataaccttaaaata
aatcttaaaaataaataaaaaccattatatttacctgcacagcactgaaa
tatttccttgtatgatgagaaaggatgtcatttccttctgctattcaaca
tggtactggagacatttacgaggtgatacttgtaacaggagagaaagaaa
ggcttagggattgataaggaagaaacaatagttattgttttcctataaga
tatctgttgtataggaaatctgaaattacctgcagataatgaacaacaga
atatttttgctagctataaagtctataggaaaaccggtgtgtttctccat
gtgcacgcatcaaacaatatgaaactgaaatttaaaaaggagccaggcag
ttgcagtgcatgcctttaatctcagcacttaggaagcagaggcagtcaga
tctctgtgagttcaaggccagcctggtctacagaatgagttccaggacat
ccagggctacacagagaaaccctgtcttggaaaagtagtcctccgtgctc
tgactctccatggcacacccattgtgattgtgctaacaggtaggctgaac
ccgagttctaaagctgttttgctgttcctctggcatggttccagacagtg
gactacatgagacccaatctcaaaacccaccaccaccaccaccaccacca
ccagcagcactggcaaatatttccttttcctatgaatgaccaccaccacc
accagcactcgcaaatatttccttttcctatgaatgatgattatggtaga
tgttaggatttttttaagagaaatatataatttacaggaaagatacaagc
tgaaaactaacacccaacatcacctcttagaatatggaacaatatgggta
gaccacactgaatatttgtcttttagggcccactaatctcagaattaccc
tgtaataagatgctgtatctacatagggcatcttgccaagaggaaagttt
gtgcctcactgggctttccccataaaaggaccaaagtctcacacatgcag

>NM_007527_up_2000_chr7_39547685_r chr7:39547685-39549684
ggcacacgcctttaatcccagcactggggaggcagaggcaggcggatttc
ggagttcgaggccagcctggtctacaaagtgagttccaggatagccaggg
ctatacagagaaaccctgtctcaaaaaacccaccaaaacagaaaagaaaa
gaaaagaaaagaaaagaaaagaaaagaagggaaaagaaaagaaaaaggag
agctgcccgtggtggtgcacaccttcaatccccacacagaagaagaggca
ggcagttctctatgttcgaggccagtttggtctacagactgagtttcagg
acagccagggctacacagaagctgtttcaaataacaaacaaaaactctgg
gtgctttcagagctttttcaacagaggactcaagccaagagactttctga
cacccagataactctacccttcccctgctcaaaacttcccctgggtctca
ggtctcagacaccctcagaagactgataaattcctgctagaaaactccag
agtgtctgtcctggcctgctgctacttcacattattcctcctcttcctcc
ttcttctcttttttttctttctcttctttttttttttttttccaaaccag
ggtttctctaagtagccatggctgtcctggaactggctttgtagtccagg
ctgacctcgaactcagagatctaccttcctgcgttctgagggctgggatt
aaaagcatacacaaccaccatctgactcttttttcttcttcctcctcttc
tccttcctcctcctcctcttccttttgcttggcatcctaggctggcttca
gattcacagcaattcttcataggtttccatgttctggggttacaggtatg
ggccaccataccagggtctctttgcaactcccatcttcctcccggtttct
tgttttgattaaggatctcagtatctaacttaattgacctgtcacttgct
atgtagacttgtgttttgtaaggtatgagtgaggtatggtgaggtgagaa
gggtacctcagagggcccatcactgagaaatcccttcctcctgaagtacc
ggccatgtagtatgtagcaccagatgatgtagtatggaatagagtttatt
taggacatgggaagtagagttgggaaaggaggagagagagagaaaggagg
ggaggagaagtagtggagagagaagaggccctccaggaacacctggaagg
cggggaagaggagagaaggagaaacagggcagggagagaaggggcaggaa
gtaagagaataagacaagtaagtaagtgagcaggagagcgaggagggggc
aaacagtccttatatagtaggctaggcatacctgactgttgccaggtaac
tatggggcggagcctagaaggactgcttctaggatgtctcaatttcacag
gcatctgcttgcttgtagttcccaaggctgaaattaaagatgttgtagcc
accacgtacagcctgtttttgtgttttgagatagattcttacttaatggt
gcagcttggactcaaactattttatccaggtttgcctcgaactctttagc
aatcttcttgcttcactctatcagaggtatggaccatcactctggtcaac
tggtttttttttttttctccccagattggagcaatctcttatagtgcagg
ttggttttgagctcgaggcaatactcccgtcctgcctcagcctctcaatg
ctgggatgacaagcatatcccaggcaagctttgaacttgcggcaattctg
ctttaacctccttagtgctctctaccatgaatctatgggaagaagaaata
atgggggcggggggggaaacaaccaactctgggcatcagttcggattaag
gtcgatccgcgcatgcgttcatttagtacccgcggccccgcccctgcagc
gagcgatgatgatcacgtgactagtcctgcggggcggaggccatgttgcg
gggcacccacgtgagggccgcacgtccacgatcagtcacgtgaccgtggt

>NM_029434_up_2000_chr9_83770869_r chr9:83770869-83772868
ggatgaagaaaggactgccctctgctctgcccctgactggtagaagaaca
acatcaacaaggtgtttcattgcacaatgcccggggggcggggggttgtt
tttttttttctttctgttgttttttgtttgtttaagacaagatcttgcta
tgtgtatagccaaggctaggagttgatatattcctgtctgaggctcacac
attttggatcatatctgtcacacacaactttttaaaagaatggtatctta
tgaaaaactgaacttttgttgaggatgatctgctattgtaattataagat
tatatgcacgtatatatatatacatacacacacatatatatatgtatatg
tgtatatatatatatatatatatctttattgtctgatgtcaggaaaacta
tgtctacctctggctagtaaatggtttgaaggttctaacaagtccttctg
attctgcaatagtagttccctcataggaaaaactgcagtttcttaaacat
atgtagaaatggtttttttgtgtgtgtgtgtcattgccatagagcatcaa
acatggcaaagtcctgcaggaaaaaaaagggggggaggggcattcattgg
ccaatgggagtctgaagcactgtagtaacaggaattcctgtgagactaga
atacaaacccagagtgcccaactgtgattaggattcatccccaaacacaa
tctttacaaacggcagttaaatatttaatgcagttaaatagtttcaatta
gtaaaaatattaaaatgtggtttggtagcttcagttcttttttcctggaa
agctgtaacctgtgtagtacacagtgaagtgaaatggtataatcagaaaa
ctgaagtcctaataaaaatggcagatcaaagtcatgccatgtagaaaggt
gaagttatcatcacacttgggacaaatctttaaaacatcaatttggtaaa
actggctttgaggaactataaattattttggttattttttttcaaggtca
aataaagtaattgttatctctgatagagtaacactgtgtggtgtaataag
gacactgaaaatgttatacacaattaggtattttgtttgggagatttcta
aaattttagatacttttttgacttgccagtaatgctattaccctgttaga
gaaatgctctaaagatgctagatttggaagttaatagccatgtggttcta
tcctgatctcaccgcttactaccccctgaatctattttctggagtataaa
tgacagcaggcttcaatcgggaactgaacagtcttattaaacggtctgga
tgagaagctcagagagcgtcagagcccccgtggaaaagattttctttata
gcttctttacctactgcaattaatactgcttagtgtgcactgtcaagttt
aaaagaaaaattagccatctagctgcccttagcccactgtcatgcacttc
agaatatttcctttaaaaacaattctttgaaaacataacgagaacaaacg
tgttctcattatcctttagccccagatttccttcagaacttaaaaatcat
gcgcaagccatattcaagatgtgttatctcaagaaagtccagaacccagg
cagcagtatcatgaaaatatcaagtccacaccctcctacacatcaatttc
agcggaaccagaaaagtacattgatttctttataacgaaatccaaaatat
tcagaaaaaaatagggccggtttccaagggttttgtccacagaccctttc
tggagccggcgtccctctatgagaagggttggcattctttcggtctgtcc
tgggtgctgggctccgtgcaactgtcctcgcgggtcgcggttccccgcct
caccggcccaccaatggttgatgcctctctcctcgccatcccgccttccg
atgccacaataaccaatagaaatgaacgtatggagtccagtaaccaatgg
gaactgggggaggcggaggccggtcctcccgcggtgcaagctgggcttct

>NM_178375_up_2000_chr2_164259848_f chr2:164259848-164261847
gtacccagtaatgccttcctctgtggagagaggaaagtggaaaagacttg
aggggcgctgtgaactccgtaagcctccagtaaagggtttaaggttactt
gggtcctttttcagaacccgagggaggccaacgagtctgctctcgaatct
cttacatcaccgcacaaatctttcgtccacgcatctacccaagctttctg
tggacttcaaacagaacataagcgcgagctccctcgtttacagcaagagt
acaggaagcatgtccacacagttcaacccttaccaaccctgggaggtctc
aagtccacagcttccccgccccaaaccagggaaagggagaggccagaagt
ttgttgaggccttgaacagacatgaggaactccaaaaaaaacagatctgg
gactgggttgtgtggatgaaggcttgctgctggcactccttaaccatgac
aaggcagctcttccaggaactagtttcagagctaaaaggacttcaagact
tcccatataactcccttaaaaaaaaaaaaaaaaaaaaaaaaaaaaaaaca
gtctgaggttgtgaaactgaatgcagattaatctagccgaaatcagaggc
gctgccggctacctgcagattaatctaggtgaaagggcttgcccagtgct
ggagcctgaaccctgagtcctagcactcaaccctgagattgtcagttttt
tctttacagaacaatttgaaaagcgctcctggcccaagacagtaattacc
tagctggaagaacgatagcttctgataaagtcgtaagggctgcatgggtc
agaactgtcactgaacaggcatggtggtacacacctttgagcccaggatt
tgggaggcagagatacactggcctctgtgagctcaaggccagccaggtct
acacagagttccaggttagccagggagggctatacagaaagcctgtctca
aaacaaaacaagacaaccagctagacctggtggtgaactcctgccagcgc
ttaagagacaaatgaaggtggatccctgtgggttccaagccaacttgctg
tgtatatatatatactctctctctcattctctccctctccattcatatat
atatagtgaattccaggtcatccaggactatatttagtgacatcttgtct
ctaaacaaaacaaaaaaattgttacaaacccacttcagtgaaagataagt
aatgacttaccagacattaagggatggcttgaacaaacgaacacacacgc
acactcagtctaccagattaagctgccttgtggggtagcggagtctctgt
cccctctctccctctctccctctctccctctctccctctctctctctctc
tctctctcacacacacacacacacacacacacaccttccccccccacccc
ccagatcgcctcctgaagaggaagcaaggatggatgccagggacatgcct
tctaactgcagcagagcttgcatccaactcttaaccccagaactgaggtt
cacagggagatggcagtaatcgcgactctatactgaaagaggggtgcgag
cctagttcagaggcgctaccggctacctgtagagatcttcatctagcggc
tcgaggttgagcacgctcgtgaccagcacactacggaggtccccggaaag
gtcgccgcggtcggcgtcgccatgagcatctcccagaccctctggcgctg
acattttcactgctggctgcggttgagagaaacgcggaaacttatatagg
ctcccagcgcttccggaaggtcgctccaggggccggaaatcccaagggct
ccggggagcgagacgcagattgtgattggtcgatgtgcttgtcaatttca
gagtgggcgcggctagctctatcttaagattggaggatatttgtgtcagt
tttggacatccgcgtgtgattgggtgaatcagcgagggggcggagccttg
gagatgaataataagggatgagcgtctttcctcttctgtcactgagcaaa

>NM_145619_up_2000_chr9_106540944_r chr9:106540944-106542943
ggttaaggccagcctgatctatacaggttgttccaggacagccatggcta
cgtggaaaaaccttgccaaaaaaaaaaaaaaaaagctgagcaaattaagg
caccacatattcacttttagaagcagaactgatagccaggtctgtaatcc
tggcactcgggaggcagaagcaggcagatctcttaagttcacggctaccc
tggcctgtacctatcacctgccggtttatcctttcttccttccaccctgg
cacactaataccccagatttgtctctggtccctgaacctcttccctaccg
ctccaggacactcctcgtctctccaggctcaactttttaaaaggcttctt
ctgttctcacaacacatgtctccaagatacacacctgcagacactgacac
ggcctctctccacttgcctgctcacccgtgttcgcaacagtgaaacaaga
ccctaatgttaggaaggctacatatgtgacagtacaaagctgaagcctag
gatcattcgaacccaggagatcaaggccaccttgggcaaaacaacagaga
cctcatctcaaaaaggtgcccaaggacaccagtcgttgtggtactgtgtg
aagatggaattaagaacaggaggatgtgttctgtaccgttctctccttgc
ctctcaatcaatccagacctgtgcctgcctccatgtcataaagcgaaaaa
aggtcccaagctctccctcccacaggagcccagcgtcttccccatagaca
catcagagataaacgacgatatctcactgccggaaactggagggtagacc
caggatctcgagccaaacacccagctctgttgccagtcgcactgagtctt
ctagtcaccacgagcctccgtttatccttcctcccggtaaaaactcacct
ctcgctctcagaatcgctggaaatctcttcattcattttgccgccaccct
tggacttgcccctgtccgcagcagagtctacctggaaatcaaacgatcct
ctcttggtcacgaggcccaggactgagagaggcaagtagcacctggccct
ggccaagtagaaggtttcccaggatttggtggatagaagaaaagagatgt
aggcttccttctgacggagcccttggcaaagatacttgccccgatggggg
ccctgggatggaacgatggctctcccaggagctagatcggtcgcgcccaa
gagtacaccatgctcacctttcgccgccgcttgccggccaccggagccgc
cccgggcccgggagctggctttgcccgcttacgagttgccacggcggtcg
acatactgttcaaggtgccgctaccccgaagaactcacatggctgctaaa
ccccagccgcatggcaagacccggagccctgataggttcccacggcgcag
cgggccccaccttccgcagctccattgggcccttgagaagatcctgccac
gcccccaaacgtctattggaccgacgcagctggacacgccttcaagagct
cctataggctccggcgccagcctggagtaggaagcaagtctctcttgcga
tttccggcctgggcctgtggcgcttgcgctctgctaacgcctgactagca
gggaggggtggggccaggagggcatgcggtgcttgcgtcttatggccaca
aggtggagccagaggtgcggggttctgtgatttttccgctggaacagcga
ttgaagctaatacaaccagactctaaaacttaaggaatggaattcaggca
gctctggagaggagacagcatccgaacccagagccaaaatcaccgggcaa
ataatggatatatgctgtatgtgcctagtcaaagctgcatgaggggccag
tcagtccgagcggctttggatacgtctacattactgtcatttcatctctg
ggactggccaccaacctcagcctacccagcctctgactcaccccactagc
ggccaaaagctggaattctacaccacccccaagctctttcccctcctcac

>NM_009863_up_2000_chr5_106025462_f chr5:106025462-106027461
gccttcaaacttgtgatgatcctcctgtctcatcttcccaagtgctgaaa
ttacaacataaccatcattcctagtttcttcccttccttcttatcatcag
actcactgactgtccagtcatgctttaaaacaaagaaactttaaaaatgt
atttacatcgatgttctgcctccatagaggtctgtcaggtcacctggaac
tggagttacagacagttgtgaactgccatgtgggtactgggatgtaaacc
ttagtcctttgaaagagcagccagtgctcttaaacgctaaaccatgtctt
cagccctgcagccatgcttttaacaaggacaagggtatggtggctaatct
tggttctcagcttagctgcatctggaatgaactgaaactcaagcatgtgg
gtcttcctatgagggacttttctaggtttgtttgtttgaggtgggagatc
cactgtaaatcccgatcatctgagatgagaaggtccaccgtgaatctaga
ccaccactgctgctggcagcccacacagtcggaagtaagagaaggaagct
ttgctctttgcctgctccccttgctctcactggcaagtccatttaccctg
atgctgagctgtcattggtgttggaaccactcctttggaagcaaactgaa
ggtcagaagctctctaggaattccctgggacaccagcagcagattggaac
tactgagacatccagcaaagataccagattctttgcctttccattgttgg
acaacctggaccacagcatgcatgccactctgataaatagcacatacaca
tatatacacattcacataaatacatacattcacacatctgcatactcatt
ctgtcaattctgttccttaaagaaccctgactaataaaatcagcatagag
ttttgtcatattttctccatctgtgccttgtggaagattatgaggtaaat
gtatttttcatgggcaaaaggtaaattggggctttcttgtaaaaaaaaga
actatcagaaaacactacttataattcttcactattaatgctaaagtaaa
aaaaatatttgtggtctttcactgtgttaactaatctaatgaatggtaat
aatactaactccttagaaattcttttactatgtatgtatttacacacata
cacacacctgtataccatgtaaacagattgtagcatgaaaatcacagtta
tgatattccaggagctagtaaaaattattgattgaataaacatgcctata
gctggacactctctctggtctgggctaggctgctctagtggaggtggact
gtcgtctaagaatgtcagagctggggttgtcaagttctggctatggcatg
actctcgatagtggggttacctgaacaagaggggccaaaattccagcatt
gatggggtagggaatttcctggcccagtcccttactgaggccctggcaga
gcgtagttgccaggccaggagggatcattctttttggagatgcaaccggt
gttaagagtccgatgcataatccagtggatcactccacacccacgcaata
tagacttagtgggttactaaaagacgcgaaattgggatagctttttgact
gccttattcaccaccgttattcgctcagtccctaaaaactggtttatatc
acaactaaataaatgatcaacatacattgcagctggtctctactataaga
tcctcaagaaccagtggttaaactttttgtttttcgttgagaaaagtaaa
accggactcaaccaagtgccttttacccgagaagtgtccagcgtgttgag
accacagtgtgaggccgagagagaacgctaaggaccgggcgacgggacga
ggaatcccgggcgcctttttagtcctggggctcgctaactcagcaaagga
ccaccgagccctctctgctgcactcttcctttccgaccgccccgccttga
aaaaccacgcctcttgcgcaggcgccgagggcttcggaatgcgcatgagc

>NM_025404_up_2000_chr11_101484649_f chr11:101484649-101486648
cttcaggacaaccagaactgcgactaactgctaagcacgatgccccaccc
aagtgctacatttctagagaccttttcagaaacttctaggtgacccattc
tttccctctgaaatccctctgaagtccccatttgatgatttgttaaaaaa
caaaaaaaaaaaaaattgtgtcttcctgagctgccgctgtctgtcactca
ttatggaatgtgacctttgaggcttgaggtgtctgtagccctagaactct
ggctggtgctgaggaatgagctgtgtttgattactgaggtacttggggca
gaacccagagtctgtgcatgctgggcaaactctctgctgctacgccatca
tgactggttcatctgtatttctgaaatagggtcgtgttaagttgctcgtg
ctggccttgaactcatgatctagcctagagaggttatccatgtcttgtct
cctgcctcagcctccagagtacctgggataacactctgtggttatgccca
gttgaactttgtcttttaaagtctcttttatcgtgctttttagacagcat
ctcactgtgtaatgctggctgtctaacgtaagactgcctcgccccagagt
ctccccatgagaagactattgccaagcagtgagcatcctggcactgaatt
cagacagatcttgctcagccacatatgacctaaatgtgatcataactaag
tcttttatccatctgcagctttctgtacctgtaagaaacagacaacagtc
cctaacatgctactgtgaggtaatggggtcctccatgctctatatgcagg
aagctgaggcccaaagattgttaggatgtccaggatagcctgagctacat
aatgagattcctatctcaaaacacacacacaaaaaaaccaaatatagctg
gatatgatggctcatgcctttaatccttttttttcctttttttttcccga
gatggtttctctgtgtggccctggctgtactggaactcactctgtagatc
aggatggcctcgaacacagaaatctgcctgccactgcctcccaagattaa
aggcatgcactaccactgcctggtttcatgcctttaatcttaaaggcaga
ggcaggtggattattttgtgtatgaggccaccctagtctacatagtgagt
tccaggatagctagggttatatagaaagaccctgtctcaaaaaatactcc
ccccacccccttatcccttgaagcaatggctcagtggttaagagcactta
ttactcttccagcggacccaggttcggttcccagcacccatatgaggcag
tcaccactgtctctaattctggttccaggagatctgacatttcctactga
acacatgggcatatactgacccactggcttaactgacactgagcactgct
gcccttgcagaggtcctgaatccatttcccagcaaccacatggtggctca
caaccatctgtaaggggatccgatgccctcttctggtgtgtcagcgtccc
cgtactcctatatacattaaatgggcttagtattatgaatcagctgtatc
agagctccaggtaaatactgctttgcaaactagatgaagacagtgacttg
aatgagtactactgaatgaggtaagatacgaaaacatgtcagaatctctt
cgagcagatctttaggtggaaggaaagtatggggggggggcagccggatt
gagggcaagtggatggggtagtgtcattattagacattccgttccatgct
ctcgtcaggcgcagccacgcctgttcctttagtctgtcccacctcccagc
cctaatgagttccaggctctgttccaaatactgaataaggtagaaaagat
taaaataaagcggttccggatagaacgagctctccatttccaggctgggg
ctgcagaggctggctcagtccccgcctccgggacgctgattgggccgcgt
cgtgtgacgtcacgagagggtttttaacgaggaaccggagcagcggcact

>NM_145155_up_2000_chr5_145268585_f chr5:145268585-145270584
ccagtagcttcttatgagtgagtcaaatgggagactcagccaatgaattt
attcatttagcaactttgacaggtactggccatacataggctctgcacat
ttgttccctcttattaacataaactgaatgtctttctgtcttaaaataca
taatactttttggctcctttgaagtcacttgacatgggtctgactagcaa
acagaaggtgctcactggggcttcacagagtgttaaaagggtgtggaaat
tgctggtcttttgtccattgtctatctactgttttcctgaatgggatgca
atgtctagaggagccatcttgtaaagatgattgatggtaagcgtcacatg
ataagggatatattaccgtgactctaaaaagtctgcgacatgtgacaaca
tggtgatgttgttgcggaagcccgtgtgtttgctccagactttttgtgta
gatatgtagtgcatctgaagcaattccagtgtgttgaggacacaatgcta
actgtggtggtttgaatatgcttggccatgggaaatggcactgttaggag
gtgtggccttgttagaggaggtgcatctcctcgctgtgggggtgggtttg
aggtcctatgcttaagctccacccagggctgaagagagctcctcctggct
gcctgcagaagacagagtctcatcctggctgccttcagatcaagatgtag
aactctcagcttcctttctagcaccacgtctgccgggatgctgccatgct
tcctgccatgatgataacggactagacctctgacacagccatccagcccc
agttaaacatttgcttttataagagttgccttggtcgtggcgtctcttca
cagcgatgacaccctaacaaagacaccaacagtaagttatatgtactaca
tactctgtttgacacagtacaaggtatctcactggacataagcagagaat
aaactgagtttgtcagggaactgggatctaaaaggaagtgacccgatgca
gcaagtgtcaacactccagagccgcaccattaagggtcacggcatgttca
gagttaagtaagtctagaggcagctcaggtaaggcaagggggactgaagt
gagaggactcagtaaatgtgactagcaaccacaagaaaggcagtctggat
actcctgtatcttcagatttttgtgtcctccatcaatgacctgaatgtac
gtaaatacgtatggtagctgcttccctgggtaagagcagacgaaaaggag
gagaggcagttgtaatttgaatgtcaagttgtctttgggctgggcataaa
tatatccccgtgtcagtgtttataatactggagagctgacgtcttgttta
cctgtatattccaaattgctatgatatggaaagcgaggatagagctctaa
aaatcccttgaaagcagtgcagattttgtgaacggtgcgtgtttttttct
gctatctttgtgtcagtgtgaactctgctaaaatgtctaccaactgttag
gcatttactactggcttgtttatcacgtcttaaagaccacccgaatcagt
tttcttgagctttttaaatatagctttctattttgtgattcgatttgtaa
ataaagacagaggacatgtgtaacattcgtgttttgatgcagtaaagctc
atttcctttggaacttaggagaacacgctatcttctcccccccccccccc
gcaacccccactttctcctggtcttgtttatttttgcctcagttatcccg
cactaccggagaccaggataagttggtggttcaagactaccctatttaat
aggctgtgtgtctcgtaggtggggagaataggatttggagacggtgaaga
ccaagggaagaggaatctgaacatgaaaaagatggagggtttttgaacct
ccaggggttaatgccaactgatgacagggctataatcctatcaggcttgg
gtgaatccccagccctgcaccgtgtccgaggacatacaggtaggtagaca

>NM_175413_up_2000_chr3_115329954_f chr3:115329954-115331953
tcttctcctatctctaaaaagtgacctgctccggcttcgggaaaagcttc
tccttcttggggatctgcgccgaggtggaggactcctcctgcggtaatca
tctcgaggacgacgaccccaagagggaggcggcccacgattccgacttct
cttttcatcattcgacagttccactcttacacggcagccacacagtgttc
ttccatctagttcccggacagcatcagcagcatctcggggatcctcaaat
tcgacgaaagcaaagccaggagggtttcgagcaacccacacacttctgag
tggtccataatagccaaaagcccgttctaattcagtcttgtttccattat
ttccaagattacctacataaaccttacaatccaagggacaggaatcacga
tgcatttcgagatcctgggttcaaaaggcccaagctcaaatcctaacgct
ccgacaggcccacccgcttccctctggctctgctcctacagattctcggt
cccgcggcgtcacgaaatggcccccatacccatttcttgaggaatcaatc
attttagaatagacattgtttagatctggaaatcccctactctccccctt
ctcctttcccccctgagggcctataaaacctgggacccctgtcccctcgg
ggttgactcctctacccctgcgtgagatatgagtcgtccccagagctctg
gttttcccgaataaagcctcctgtggtttgcatcaagtttggtctctcat
gagttcttgggggtccactattatcccgagacttgagtgagggactccct
tcggaggtctttcagttttacctcttatattttatctgtgtacagatgtg
tacagatttttaaaagctaagagtataattgtcttttttggtgtgagagg
tttcaagacactgtttctctgtgtagctttggctgtcctagaactagctc
tgtagaccaggctggtctcaaactcaaagagatctgcctgtgtctgcttc
cctggagtgccggaattaaaagtgtgttccactaccacctggctgtatgt
ataattcttaagaacatggaattaggtcctgtctgtgggagctgagagtt
aaaaatggaaagttaattaagtctgaagtcctaggcttgagagtgtacct
gatagcagaaggaggtggactggacagggcttcagtcaaccatttctccc
tgaaactgaagcttaggtgcagcacaaattgcggttcctcgccacacctt
ccctattcattcatctgaagcactggggcttttacttcaaggtagtgagg
ggctttgtcctgttgcacatcagtgtattttgaagttgctttgcttccaa
cagatccactatgttctgttaagtatgtaagatctgtaagtcatgaaaag
tggacggacttttagaaagaattcttttctggcacttagaaattgttctc
cctccaagaggccggagagatggtgcagtgcttaagagcacttgctcctg
caggagacccagggtcatttcccagcatccatgtgatagcacacaaccat
ccatcactccagttccaggagacccaacaagttcttctggcctgcagggc
actgcatgcatgtggcacacagccatacatgcacacaaaacacccccccc
acacacacacagttaaaaaatttaaattaatttaaaaagaaatggttctc
ccagagactttcctggtgtttgtaggaacacactcatgtacattatcaga
gacttccctggtttctgtaggaacacactcacatacattatcagagactt
ccctggtgtctgtaggaacacactcacgtacattatcagagacttccctg
gtgtctgtaggaacgcactcacgtacattatcagttgaacctttgcacag
aagccccacgtgactcttgctattctcagccttgtccaggagctaaaatt
agaagtaggctgacatgacttttcacttggtcacagcccgacagagtttt

>NM_178255_up_2000_chr7_72923127_r chr7:72923127-72925126
tggctatctggggagcagaagagcagctacttggcggctaaagggagaac
aagtaggtttgtctgcaagcacgtcagggacactcagctgggagtgcttc
ttcctgagagctgtctgctgttgccagggcttcttgtgggcagggcagag
taagaggctcagtggtactctccccatagaagagatatgggagactgctg
ggcccgagggcatctcagcctgaagcctcgcttcagcatttcactggaga
gtcatgtggttggaacttggaatctagtcttcctggggtttgctggcctc
agtcctccctcctgggggcactaccccagcccctgatcccggccttccct
ggggaccagcaggtgatgggagaaacatccttttagacacactgcttggg
atggctttgcctcctaggacccactacccaggagaggaagtgatacctct
ccctacctggctcacaccacacagccatttctgtgggccagactttttaa
tctgggctgctgggcaagtgggtggatgatagttggggcacacagccccc
ccccccccccacacacacaactggtatgggagactaatattgcccaagtt
tgcttcttggttccttctatgtagccttgcatgtgttggccacagccttg
ggaatgtctcccttctgggatcctagcttagagcccctcactctgacttt
ggtttttcttttcctttcctgtctacagtttagacagccagacctgatat
tctctctgcttactgaccaccctatcacttgctgtgacaacagagaccct
tctggctgaccacaagtctgcttccaaaaccagaggctgttagctctgag
actacctctcctgcctctgcctgatcctagtttgaatatggcagaggagc
ctggagcctaaattctcagagcagacaatctgcttatatcttagttctga
gtgacattgggcttctggtatctaaaatatggaaataggaaggccgaatc
cgtgacattgctgggactaaaggagagaacagagcaaggatgccaagcct
ggctcagccacagccacagaggcttgtgggagtttcctcattggtacttg
tatcctgtttatttcctcatcagcacctccagggctcagctccctcccta
acctgctggagaacagctccctttgccagtgtgcctggtattcattttag
agggaacttagggttggccacagaagttgtgttttggtttgttcctagct
gggacacacacacacacacacacacacacacacacacacacacacacaca
cacacacacatggagggagggagtcagggctctcccgaccctgtagcctt
tctctcagcccttgctgaaggacctccttagatttctctgttgaaacaac
taggccatgtaggtcaggacctggtctttttggacaggaaagaaaacacc
ctgtccaaacagaagcatcctgagtagtggctgcttgagggacagagggc
tgcctgcaagagggctctgttagaggagtgtcccccctattcttgcttta
caccccccacccccaatctcctgggggtggtctatgtgtgtggctaacca
tttatctctgtgctcaggaggttgtcatccctccgctcttggggaagcag
gaatacatagcatactcctgatctatctagggcagtcatagcccacccgc
agagtgctgaaggggcttccctttttagaagcctgggtattttaatggga
cctcccacctctataaacaattctctgccacccctcttttgactcctcct
ccaagatgtgacagctacgactcctgagtctccatttgcatcttgccagc
cggcagctccaggtttcaggtctggattccagccctaacagcagctactc
ccccggggccaggcctttgggactggagggaaagggactgtgtaccttta
aggggctggtccggcgggagcgcggtgtttgttggaagccgcttcctctc

>NM_022319_up_2000_chr9_97932527_r chr9:97932527-97934526
tgcacctgttggtaagcgccctttccctactgtgtttctctgtgatgttc
tttcctggccatttctttcttggggatgttttataattctctgttctgct
tcttttcattctctgttctgcttctcattatttggtctgaatttgaaact
tcatgtcaaatacttgggaccagatgactttaacaacagttagcttaagg
acctccagggatgatgttcagtcagtaaggaggttcttgtctgagtaaac
aaggggggtaaatatcagccaaatgggatggagcacaaaggataaaaaaa
tgggtcgattttacatttctctcattcactggcttctctgactttgcatg
gtcagcatctacctccttctggattataactttaaaatctgagaagggtg
agaggtctcttgatgttggcttggaacttggtagctctttaccttgggta
aaggagtgaccttactccagaaacaagaacaatagcacaggtgttgcttc
atggactaaaggggacctgctggccaaagagctgagtcccctgcagccac
caggatttgcagctgttgagcacctcttgaggtctcaaatgttgaagttt
gtttttaacaccacagtctcccagtgtgctgccaggaccacacagggagg
ctgggcagcagaaggctcttaatgtattttatggcttggttgagtactcc
gaactacacttattaattatgagatgctgttcagtcagtgttgcaatata
cacatttggctaattgatttgtacaggctcatatcgagcaacataaagaa
tgtgcaggaccataaagcgggggactttaactgctttcatcccctttggc
ttctccaagagggacaaagaccttgtgtccttcattgcctaacggggcat
ccacaatcatttagtgctcaggaaatgtcttgaacgggatgatgaatgaa
aggataattttgtttgtttctgtgttttttgttttttttttgttttttgg
ttttttttttttttttttttgcctcatttctcaactgcacatgacccttg
gatcgtgagaaaatagtacatctatggaaatatagtgatttcttccgagc
ggttagttgattttactgggaaccttcttgatcctttggcagcctgatgg
tggttgggggtgtattgtggtggagaactatatgaaccccacctccagag
acagtgttccttggcttgagattttagaaggcatgataccaaatggcata
ctcttacctaggtagtgacaatgtaaaggtggcaacttctgagggagaag
tttgaatgtgcttcccactgaagactgacagttgccttttctgactttag
ctagtccttttgactctagcagtggctgtgcctgcttcactgagatggca
cagagcccgggcattgctacgcaggtcctaagtgatctctgccctacaac
tcctagaggcagtggccttttgcagctctagtgagcgcctggcgccctcc
ccagaccaggcggcatagagcgtccatccctagaccatatccaagggcag
ggtccacagagacagcatcctggcccctccgcagggatgtcggttcaaag
ggcgcatcacagtagggtcgcctgcatctttacagaaggtcctcgggcga
tcacttggttgtggcgctcgcagtgcctcggggctgcagtttggagagcc
gcagggggggacgccaggccctaaggctcccctggagcctcccgcatggg
ttccacccgccggaaccggcgcctgaccgagtcggatcacgcgagcgagc
ggcataggggatggctgtggaaagttgggggccggagctgcgaggcgggg
gagcgcgcaaccccgcgccgatgtccgcgtctcatgaatatgcacgagcc
acctccctccctccgtgacgtcacgggccgtcccggggtgagcgctggag
ccgctccgggtccgcgccagtgagtgctgctgttgcgggagagcgagcga

>NM_010221_up_2000_chr11_100234785_f chr11:100234785-100236784
ttcagccagggcccgctccatgtcttctgtgctgctgcgaaagtccccgc
tgttgtaaagtttcacagcccggaggaacacagcctggagaggtgcatgg
cgggggtagtcaagaagaccccgaaggctcataaggtgtgtgtgtgtgtg
tgtgtgtgtgtgtgtgtgttgggtgaagaggttgtaggaaggtgtaccaa
ggctagccatccctcccactctctccacacctcgtagggctgggcctcca
ggtcggtgagggactcatctccaatatccagcatccccctgtagtagttg
agatacttggcggtcagctcgtgcttggggttcctctggaggaaggtgta
ggccgcagccaccgccttctccagtcggttcgcctggtgaggagcgtggg
gagtgggtcagtgggggcctcggacgcaccgcgggcctcacgttctaggg
aaactcgacggcggccccggccgcgcccaccttgaagtgcgcgtagtgca
ggtactgatagggcaggcggctctggaagtcgcgcagcagctgccgcggt
gggtaagggacttgaaaggcgggcagcgtcttcttgcagcgccgcaggca
ggcggcgcgctccaggacgtgaccgaagagccgcagctcgcgagcccagt
cctcgccatcgccgtcgtggtcgccgtccgggccggacgcgggccgaggc
tgagaggtggcggggccactacagttggcgtggcagaaggcctcgctgtc
gcgcagcagccggtgcagccgcagcgccgcctccaggtagcgcgcgctct
cgcgccagctttcgccttcgtattgctccagagcgtggccgtaggccgtg
gccagtggcatcaggtcctccggagggaatcctcggaagctgtatttctc
gtactgggccccggcgctgcccagcagcagccacagcagcccccacgccc
cgcgagccatgcccgcaccgcgcccggaggcttacggagcagccggcgac
cgtcgggctccagccagctcgggctccagcccagcccacccccaaccccc
ggagctcctgctgggtcttagcgccgggccctaggctagagccgggaggc
tggaatgcctctctaggaccgtcagttgacgctcgagtccactacgtggg
ctggccctcgaccactagcaatgcttacaccaccactggccctccctggc
agacacgggtgggtggggctacgtttcacgcccagaaagcccctccccac
agcagtgtcgtccccccccccccccttaagtgccacctctgtcctttgcg
taggcaaagtggacgaagtcacataatctggtctttttctcctcgagtct
cctctgctccccctaggtggcccggtaaacacccgcgctgacgtcgaggc
gtacacacctcttgttaccccgcacacctagcactgacaccatcagcctc
ccgccggagcaagattcctgtgtcttcagtgcagccaggcttttgcagga
caaaacaacctttcacctagagaacattctccctaacccccctttcctct
aacctttcgcgggaggagagttggggcgggtgtgtgtgtgtgtgtgtgtg
tgtgtgtgtgtgtgtgtagaactgaaatagccctcagattacagcctcac
ctgcaccagaaggggcctagatttggggtgccagggaaagctagagattc
ctccaacaggctttaggacccagagactctggaaaaaactttttcatttt
ggaagtccactccaacttctcatctttcccgaacctccctctgggccagg
ccccgggtctcagtcccggatggagttttgggggagggagactcagagat
ctttgtggcaaattccttggactccagagactctcaacctggcccccacc
tcctagttcaccataaaacatcaccctgcccggccagctcattctcccca
gcccccattccacgtggacccgccagggcggggtggggagagaggacagg

>NM_173739_up_2000_chr7_105633116_r chr7:105633116-105635115
ccctcccttccccaccaaagactgctctcaagtcacatcaaggggacagt
agcttcttcagtgtacaacattcagtttatacaggacaaagccaccagga
ctttcagtcctcatgtcacctctcgtggtaggagtggaaggagacagtag
cttcagattctcagaataagtttcaaggaccacttggcatcagttggctc
acatcgactatctgaggaatttttcagttctgatgcacatcaaggggcct
gatagtgaagctcccggcaggacttattaaatggcaaagtgggaagacgc
ttggggttagacgagtgacataagtggaaagtcgagaacctccttggact
gaacagctctccatgcttagaaaagaggcccccgatgagactgaagccta
caccgcagccataggtctagagcaaactgggcaagtgtcccaggcaactg
gtcatttagacaaaatgtcaggaacttgctgagttcctgttgagttgaat
acaattgaactgagggccaaagataagaatctatgttcaagaaccattta
taaagggagcttgcagagatactggggcctttgaccttgtaattctgcag
agggtggtgagtaaatgcctacacaaacccctcccatgcccctgtttcta
accaaggttttggggatcttgagttggaatctgagggtatgtggggcaat
caggcccagcagcattccttctatcagcccctgtggctgaattgctgatg
gtaaagaaagacattcaagcagaaagccaatgaggtggaaccaagccagc
tagaggacaagctccttcttgctgcccacagccttagactctgtagcttc
cagtaggggagaagagctgagagtggtcaatagaaaaatcaaggtttgct
gagcagccaggtggtgttcttggacccgggaagggaggaactgcatcctg
gaatgataaccacaggagcctgggcacccactgtgtgtcctgtcctaagc
ccttttggtatatcctctcatttaatacttataagcaggaaggtattgtt
gatatttgatagatgggggaaatgtctcttatggtgttctgacccttgct
caagctcatgtaactaacacatacaggagcatcaaacccaggagcctctc
tctctctctctctctctctgtgtgtgtgtgtgtgtgtgtgtgtgtttcta
catcctctctccagaaaggctctgtcgaccacttgatagccatgaacact
gaatgtgtgggaattatacaagtcatggagaattgcatcctcttgtccca
atactgcgtataaggcttccttagacgtggggtgtagtgatatccataag
cagtaacggctcccagagcatgaattcgtccagggagctgcatagtgcat
agatgtgaccaacgattgcagagacaccctcactattcactatgcctctc
ctagagatttccggaaggcatttggtgacacccgggagaccaacagagag
aggcagagtaaaggctcaagaagcataaggtgtggacattatgaggccta
gccacttgtatggtttgagtctccattatcaaaaaggagatggaggcgag
gagtccgttttttcaggtggaaaagcagaatgccctcagttggggaaggt
gagggtataggagcatcttggtccccaaagcttgggcttcttagcgggag
cgcgagcggggaattactctagaggtggaatctgccggcctgggcgggga
ctggaggttcctgatctgcaggccctagggtggcccgagggcgcgggaga
ctcagctgtgtccggaccggagcctgctgccagcaggtggggcgcggggc
ggggctccgccccctggcccctcctcgttggtccgcagccgcccagtccc
gacccttttccagagccagagcgcgattggtggcggcgcttgtcgctcgg
agggggccgggccgctctgcttcgctcctctggtcgcagccacagccgcg

>NM_027498_up_2000_chr9_46024131_f chr9:46024131-46026130
ggatctgtgtgtttgaggctggcttgattacgtattcagttccaggatat
ccaggactacatggagagagactgtctcagagagagagagagagagagag
agagagagagagagagaaagaagaagaagaagaagaagaagaagagagaa
tttgatcaaaacaaacaaattttccaattatgtctaaatgtctaagagtg
gaagacactctgggtgcacagcctagacaagagtggcttcagtactgatt
ctaagccttccagagagaaagcttgtttttctttgtcttaccaggagagc
tccccacctccagggagatggtaaacctcattctgaggtccagcccctaa
gttattggctttgctagattccagcaagggccatgaagttgtaagggcca
cacccaatcattcatctcagatttcgtaatctcacttgatgaataggttt
aagcagcctaagaagcaaggtccacttcatccctgtctttatttgcttgt
aaaggagccaattagtgttaattgtgctggcaatttgaaatagccaccag
ggaactgattcaaggcagttgtgggatgacccctctgtcccatcctagac
ccagccattacttatgtcacatggggggaatcagaacattggggaaagac
ctgtggtcagaaagggtaagcatgtatttcctttctcacatacccagtga
cctggatgtcactttttgatactgcacagagatgtgacaatactcctgtg
ccatggagggagatacaggtgtgggtagaatagcactggatacatgagat
acaattatatagaggaatgcacacagccttcttccttccttttctaacgg
accaaaggctatctctcctttacagcccaatttcctatccccaccagagg
cagataaatcaatctacttaataaggaaggaggagggggagaggctcagt
tacagcccaggatgtggaatgtcagataacaggagggaagaaagagggat
atgagttttattgcaggggttattaatttgatcactcttaatgtccttgg
agagtcattagtagggatggaatttatattagttactcgttttgcttaac
ggattgctcatctttaagcatgacgtggccctgaatgcaacacacttcac
cagtactaacccagcaacagaaaacgagtgaagagattctgaccaactgg
ctggagaattgttccgagtcaggggtggcaggaaggaaaatgacggtcct
tttctggccctcacccacccaaagactggaacgcatgtttgggatgggtt
caacatccttgaatatgcaaactctaatttccgcactcttctgtgttcga
tgacttattagattgattgtacgaagtgagctgggctttgtaagagtttt
tgctgaacaattcccctgccttgctaccaacttggttacagttgcttaaa
tactgtagctattcctgcctctgtggcctccagggctaaagtgggacaag
gctggtatttttggtgacgaggaaatccttttaagggaggtttggtgatg
actgaactgggacacaggtcggagcagggatcccatcagcgaaccagggg
ccatcgggagtctggttctggggtctccccatctcatatccctacctcgc
taggcgcggcggaagcttagaagttgctgctgaccctcgacgttttcaat
gcctgttccccagaggggggcactagggagccggcgcctcaggaacaggg
acccacgcgggaaggtcgagctcgcccggtgaggtcacggttgccatggc
ttcgggcagtgacgcgcgtccgcacgtgacgcgcggttgccatggcgtcg
ggcgcccggcggcgcgggagccccgcctcccggagtgacgtctgtcggca
acccccctctttcggcccccccgcgccccctcccccccggccggctcccc
gcggccccggaggtttcactgcacaacaagatggcggcggcggcggcgag

>NM_023662_up_2000_chr8_40175410_f chr8:40175410-40177409
ccatatcatttattttgtcataatcaggtattattaataccaaactgatt
catttcctaaggtattgtatgtctttatatatacaagctacatttttgga
agtcaggataattttacagcatctcaggcttcccccactccccatatttc
cctaaaagaccagtgatgcttgaggaaagttatttaaaaatatgcagtat
ttttattctttgcaattttcatgtcacgtattttgatcatattcacatac
ctcaactctttttcataggttctccaagattcaccctgcacttctcccaa
aatgaaagagaatcatatcctcttaaaacacacacacacacacacacaca
cacagagacacacacacacacacacacacacacacacacacacacacaca
gacagagagacacagagagttctgtgtaagcaacttagtcacacacacac
acacacacacacgagagagagagagagagagagagggagagagagagaga
gagagagagatctgtgtaggcaacttagtgagactcagatccaaatgaaa
aatagaggcctaaagattataggtcagtagtagagtacttgcctagcatg
tcatgtcgaaaagccctaggttcaatatccactacccggctgggtgtgta
gctcagttgacagaatgtttgcctagcatgcatgaaaccctgggtttgat
ttccagcagtgtactgattcatttccttaaggtatcgtatgtttttatgt
atacaagctacattgaggtggaatgctacacttcagcattccacaagcag
aaggatctgaagtcagagatttgaggccagcctgagatacaagagacgtt
gcctcagaaacaggataaaaacgaatacagaaggctatggacacagtagt
aaattgccctgggcaggaagagtttagttgataggaaccgtggtgctctg
agagagttgtagtattttgttttgtaaacaatttgttggtaattgtgtgg
agcaatttattgtggaaaaacagaaacctattctttctcaattacattat
tttacatttaaaaaaatcctattttagacatttagaagctgtctaaaaac
agaatgtgtatgcatgcaactaaaatcgacaggtagtcttaacttcggag
cctggcatattgaaagccttgcaacttaaaaaaaaaaagttttgttttgt
gctgtttttatgacactatttatccatttattaaccttaacacagccgtt
agcaagaatataaattaaacaggatttcaaagactatccgttcagcgaaa
atttcacaagattaaactctgtttacaactacttctttctaccaacaaag
tagcgggacagcgttccaagtggcaatgaccactgacaatcttatttatg
attcttccaccgactaagcacacatgacatactgatttaatatccttgct
aaaattaggggttagattgtaaaggctcatcagtatccttcgtgatagga
aagtgggtaggaatgcactacaagggttcccagtcttccggtctccatct
ggaagctcatgcctccacagaaaattagaaagcgcccggagacttgcagt
gagctaaagcacttataaaccccacaggcctcaagccttaaaaaacacag
cggagccatctggcaggcgcacagcacactgggatttgtagttccgtttc
ttttggctacccagttgagtgggcattctgggatgtgtagttcccaggtt
gttcgtctgcacaaatcttttcctgactagaggggcggtacgtgactcca
cggaaggcccgagcgtcacgtgactcaggtcaccgcacgcccggagttcg
cactgcggctccagccccggcgagttctcgcccccgcgcagccgttgccg
aggagaccgcgctcgtctcgcggagcgttgcgcccccccccccctctgca
gttcccccgccccccactcttctcccaccacaatgaggtcctaagatggc

>NM_177296_up_2000_chr6_29656706_r chr6:29656706-29658705
tgtttcacccttcaccccacaacctccagggctcccagctcaaattccag
ctttcatttaagaattcttgtggttgccaggcagtgattgtgcacacctt
taatcccagcacttgggaggcagaggtaggcagatttctgagttcaaggc
caccttggtctacagagtgtgtcccaggacagccagggctacacagagaa
accttgtctcgaaaaaccacaaaaaaaaaaaaaaaaaaaagaattcttgt
gactagttgggcagtggaggtacatgcctttaatcccagaacccagaagg
cagagtttctggacaaccagaaccacacaaagaaccccaggctggcctca
aatatgcagcaaccctcctgtctctgcctcccaagtgctgggattataaa
tatggtccagcatgaacagctttaaattctcatcttttaaaatgaggttt
aggagctggagagttgacacactcactgatcttgtagagaacccacactc
aattctcaggatctatatagcagctcacacggtaactcctccaggaccaa
gttgcacatgcataaatatgtaggcaaaacactcatacacataaaaataa
gtctttaaaactatttcattagagctgggcgtggtggcgcacgcctttaa
tcccagcactcgggaggcagaggcagtcggatttctgagttcgaggccag
cctggtctacagagtgagttccagaacagccagggccctctacacagaga
aaccctgtctcgaaacaaacaaacaaacaaacaaacaaataagcaaacca
aaactatttcattaaaaaaggacttattttggaaggttgttaatctttca
ctacattacattacattacacatggtcagccttcattagatactaacagt
tatttttagtgaagcagcaatattgggaaactggcatgttaactgaggat
tgctagacagttgattttgtttgtcatttatttatttatttgttaattat
tttctgagacaaggtctctttgtgtattcctggctgtccaggaacttgct
ctgtagactaggctggtccaaactcaagagttaggcctgcctctgactcc
agagtgctgggattaaacctgtctgccatcaccgcttggctgtttttttt
ttttttttttttggtttttttttttaaagagacagagttccacgtattag
aggctggtcttgaattcctcctgatggtgttgtggctaacttccaagagc
tgagattacaggctctcttcctttctttctttctctctctctctctctct
ttctttctttttttttttttttttgagacagggtttctctgtgtagccct
ggctgttctggaactctgtagaccaggctggcctcgaactcaaaaatccg
cctgcctctgcctcccgagtgctgggattaaaggcgtgcgccaccacgcc
cggctgaactgatgtttcttaaacactccttggagacgggtgaagaagta
ggaaccgggaggaaagactttggattccttgctgacgagataagatttgg
tcaggaacgttaagagtagccagacttgaagctcaaataaagacttacgc
acctaggagactgactaccttgtgcctacttccccttggttctcctagtc
cggcagggtcacttccgggaggaggcgggggaaacaagaggaggcgtgcc
gggaaggaggcagtttgtggtgcaccaggcggaagtgtgccaaagtctac
ggacggccacttccggcccggggaagccctgcttcggctcgctgcgtggt
tcgtgtcatgcggaggtaggcctctgcgagcaaggcgggaggtgcagaag
ccagaacccgtgtccggactcgagagtctgcgattctggcgggaagacaa
gacaaaaaggaggcaggaacctgaaagcgacctctccgctgtttccgagg
gggcaacttccacgaggaaccccccttccctggtaacggccagaaaggag

>NM_178757_up_2000_chr7_15870827_f chr7:15870827-15872826
attcctgtactagggaggcttgctgtgagttcaaggctaacctgtgcttc
agagacctatcgttagaaaaaggaaaaataaataaagccaggcatggtta
atgtatttttgaaatctcagcccccaggaggttaaggaaggaggacccag
agctcaggccagccagcctggaccacctagtgaggcccagtttcaaaatt
aaaaatacaggctggtagtacatctcagcactagagcacttagcataagg
ccctggattccatcccagtaccacgtataagcaggagaaagtaaataaac
agtagtacaggaaacctatggttgtgaacatagtatctcccaggaaacga
taaaaataggcaatttgtttaagggagaagtgttaaaacagtaatgcagg
tggtagttaaattgtaacgctgaaatagaaagccagggctgctgtgacta
ctctggggtgggggtgagaaaaccaccaagcctccactaagtgcaaacct
ggaagaacgcaaagaagacactgggggggggggggggaattgagaccacc
agcggggatccaggccaagtgaggggaaagggctgatgtgagctaggtcc
tggagacatatgtcgcttctcctagctccccccacccccccaaaaaagct
aaaaacatggggtgcccacagccgattgggcccaccaggccattaagcac
ttggaggtttggggttgcccttcccagcaatctcctcttggcttcctcat
tccaaatataagagtaataagagccccctaacctggggggtgggggtgga
gggagagggcgaaattccctgctagcaaggggggggggcaagaatcggga
aggccttccccccccaagcttccaagcagaggaagtacgtcagtgcgtcc
atctcgcagagcattttgggaattgtagtgaaattggaggtgtaccgaga
agccaactctgtaaccctttagagaccaaatacgtgcacagctggagcag
aattggcaggctcagagaacgttctttagcagatgaggaaactaaggcag
ccgcctggctcggaagcctacagtcttatcatcctgtagcctctgggccg
cccttgaggctagtacctaagacactgggaaggacaaactgccaagtaga
cactactctccaagagttgcctgaaaccatccccttgaaaccgtccaatc
agagcctctccgccccaattcccccaaagctgctgcctttctaaccggtt
attggcccttcttgaaggggcgggattctaagagagggcaagactcttct
agaactgctcagcaaatcagagcagaaactgctttccggcttctgggtat
ggtgtcgggactgtaaacccacaaggaggctgaagcagggagattgcagc
aagtttgaggccagcctagactacataggctagccttctaggccaacctg
agctaaagaataaatctaagtcttaagaaagaaagagggggggctggtga
gatggctcagtgggtaagagcacccgactgctcttccgaaggtcaggagt
tcaaatcccagcaaccacatggtggctcacaaccatccgtaacgagatct
gactccctcttctggagtgtctgaggacagctgcagtgtacttacatata
ataaataaataaataaataaatctaaaaaaaaaaaaaaaagattgtttaa
aaaaaaaaaaaagaaagaaagagggggcggggaaaggggggaaattgcat
ccacagcaacttggccacccgagcatttatgaaaccattacccactccat
ggaccctgtgtgcgaaccccagcttcctggcgaggcacagtgaaaattaa
gcacccagaccagcgcgcgccctcttttcccgccactgctttctacccag
tcccctttaagaagcagccccgacgggactacatttcccagaaggctttg
cccgcgcgttatgtaactttccctgcgaagcggcctctggggcagaagaa

>NM_027256_up_2000_chr7_91525294_f chr7:91525294-91527293
ccaacttggattagatagaacattcaaatattggaatgataaaaacagct
aatatttactcaatgtaccgtttgctaattattttctttgacacgttgtg
tgctctgtttccttctctttctcaggaaaatgtactttttaaaagttaga
tgaaaaatcctcctgcggaaagttggtccttttgaaccacattcctttat
ccagcactttggttgctctgtaacaagccatttaggtatctgtctttgca
agccccttgaggtgcatgaagagtcaggcctgcccccacccccagggacc
ttcaaccaccaggctccacccacagaacacccaacagccagccccaactc
tagagttaaaataattttttttaaataaaaaaagctcgagttttgaagtc
cccccaatcctcaccctggaaagctccccacacaccaccccaggaatcct
atataaaccctgtttctcctcagtcctctgctgttttttttttttcaagc
attggcagtcagccttctgggattttccctgccaacaaatctcgtgtgag
gtttgttgtgcaatgtgactttgtggtattccttgactcctaactgccag
gacacctttccatctgagctgtaacacagtcttcctacgtatagtatagg
ataaagataatctatgtgtttttgggtcctctgtacctaccaacttcctg
ttccctcctctaaatgtcccatgttttggttaaaaaagtaaagaacaggt
gagttgtaaaactcaagagcaccacatatctcagatgcagggtgttcttg
tttctgtattgtttcattacactgtaagcatgtttttgttaggtagggat
tatcagtatgcttgtcgtggaggtcacttgttcaagtaccagagtcttaa
aggagtgttgtgttagaatctgactcccctatttctgccttcactattca
ctttaatatgggttaaataataacagcaattccattcttattccttcctt
cattattgatcttaacaagggttaaataataacaggaactctattctact
cattgttcatgttctagacttatttccagggtcttgatatttgtacttgc
attttttaggcaaaatgagatttatctttctattatgtagactgttttcc
aaagaaagactacaaagaccttctgagaagcagacttaacttgaaaaaca
aggttttctgaaacctaccaactacaatgaagttaaaaacctgtaattga
gtttatgctaaatgctaatcataataaagttccctttttattaagctttg
cttgcttgccaaagtcataaagaacctttgtaagactttgaggacacctc
atccttctactgtgggtgtgtgtgtgtgggtgtgtctgtaatggtaacat
ttttgcctttctatatctcagtgttggctcctggtttttgacaccacaac
acgtggcttcatcctcagtctcaagattctttttcactgtttcccagctg
tcagaggaagcattagtctcttcaccagagattcgtggaacacactgaca
gtcctgatagagacttggctccgggtggaccaccagcattcttaaatctt
cagacttgcagagtagtaccattcagaaaaatgatcttaaacctttcatt
gattcaacaggaagattcttggctttcttttctttatctttccgtttttc
ttcttcttctttcttattgatggataacttctaaattactgtaacaaagt
aaaacgaacttcggggaggagctggaactatggcaacactcaccctaaga
ttctagcagggcacctccaggatacagctccgggttttgcctccagctcc
caccagccccgccttttactccacccatcttccaggatgcactctaattt
ccgtctcccagcagtagcggcagccaatcgactcactgggcagtggagct
tcaggaagaggcctctctatccagcaaccccactgctttgtgggattgca

>NM_172935_up_2000_chr17_21967332_r chr17:21967332-21969331
agctctgagaaggcagaggtctctgactctttccctactcagtgatgggc
acacagtagacatcttgtggttccgtgagatccataagtcatatagagga
ggggctggagctgttcatgtctcttttacctctggcccatgttgttttct
gtgtattgggttatgcacaacttcccccacaatggccatgggtgccctgg
gcaaagattttggaggctccagtgtcagccatattagtagctcaatattt
cttatagggtctgaggacaagtggcagaaatgagaagaattggagttcaa
gacctgaagataggagagggaaacaaagtccggaagggtagcagtctctc
ttggagaggttgaagtgggggggcagtaccagaagaaacagatataactc
tgttgtcctgtctgggaaggcttgaaggccccactgtaggcagactctag
gcaggaactgattgacactggagtggcctctgggcagctgacatgtagct
cttatgctggaagtgcctggagcttagggtgtgggacagggattgccaga
gtctcgagcaaggctctccttggcccagccgcctcttccacgtgactatg
ttgccagagatcacaagctagggaaggggagtgctagggaacaaagtctg
gtttcacagcaaacgagcccccatgaccacaggaagaactgcaggcggaa
gtagagcaggaggttggaggtatggctctgctagtgggaagagaagtggc
tgctgctcttgcttggctgcccgcctcagttcttgtaatgggtgggaacc
tggggagcagaatggaaaaagctgctctgggctcacttactctctcctcc
cacagccatgggagccgcctatggcacagccaagagtggcactggcatcg
cagccatgtcagtcatgaggccagagctgatcatgaagtccatcatccca
gtggttatggctgggatcatcgccatctacggcctggtggtggcagtact
tatcgctaactccctgactgatggcatcaccctctacaggtgagtgctgg
gcctttcctcccaggtgaagtgcttcattgtcctgtggacaggcagattg
ctgacaacctgtgtctcttctctccccaggagttttcttcaactgggtgc
tggcctgagtgtggggctgagtggcctggctgctggctttgccattggca
tcgtcggagatgctggtgttcggggcactgcccagcagcctcgactgttc
gtgggcatgatcctgatcctcatctttgcggaggtgcttggcctctacgg
tctcatcgtggccctaatcctctccacaaagtagtccttttccaccatca
gtcacaggataggatgtaaagatcacccctcctcattccagaacgaacag
cctgacacatgcacgggcagctgcccctcagtagttggtcttgtaaatgt
gcagtgtcctagtgcccattgtctgtcgcccccgccttgcccctactgca
ccgtgctgtggacatacgggcccactcatctcccacccaggcccctgacc
agtgacgaagtcagcctctggttaccccacccatcgccctagagtgctcc
tgtgtataagaatgaactagagttgtcatttttctcttcactggatgttt
atttataaaagatttgacctattcatgcgtctgtggagcagctcctgtct
cccaactatatagtaatcattagtagactgttgccttgtggggttcctgt
tgctgagactccttggatggagccacccttccccctgccctgaacagcca
gggtggaggatagagtgctactgctcctcagagctggctcccagctgtgt
ccaataaaagttctcggatgtgactggcttgtgttctggcgcttctgtgg
gcgggcctggcagggtttgtcatcatgtggtcgccaccacgtgagcaccg
cggccacgtgacagccccttcagctgagagtcacgtgatgcgacctggcc

>NM_175466_up_2000_chr2_113715274_r chr2:113715274-113717273
cccttcccagccagttttcctctgtaccccctgtatcagggaccacaaat
tttacttccaagaccccttctgtaggatacctaggactccattcaacact
cagattcctgttcatagacactgttttggctacctttaagttcctaaaca
gtccccagcccgatatgagagaggactgttgggtctgcccaaaaccctaa
gctccctactgtataggcatagcaacaacagatgccagaccatcaagctg
gtttccctcaacaatagcatatcatgcccctgagatactcccctcacctt
agggtatataaggggaactggaatttattttaggtcaaaaagatatccct
acctacttgatcttaatctcaagtatgtcatgatcctgatgtgtgtgcat
ttgataaaggtctttaatagcatcaggctaaaagagaacaatctcctggc
ttcacccagagggttttgggttgcctgtactccaggacttactcctttct
ctctgttagccattttgccattgagcaaaaacctgaattgtgcataatgc
tacatattctaccccagatttcctattatgaagatactgcaggatgcagt
cacaaaggtctcctgcaacaactaggtagtgcccctattctgatacccac
actagtaagactggggatagcaggctctcctgcacatgataggacagctc
tagtcccgggatgccagcattgtaaaaatacctgagagtacaagttgata
aagacttagcccagcttcactcagccaccttcttcctacaaattcaagaa
gactccttagctgaagtagtcctacagagtcaaagggctctaaatttatt
gttcttaaaagaagggggcttatgtatggcccttggagagcaaggttgtt
tataagttaatcactctggggtaatcagggacactctggtaaaaattaga
agtaacatccttgatagggaacaacagagaaagaaagaaaacagagctgg
tatgaatcccttttgaattggtcccctgggttaacttcactcatcacagc
cttggttgagcacccccccccagcccccgatgcttatattttctaatgat
aaactttgagtcctgcatcattaatgccttgatttcctttatcaagaaca
gaatttcccctgttcagttgttggcctctagacctagtctatcagcttaa
aggtcagtcagctctgctttgtctagatagcctatatgttgcaaatgttg
taaatgctgcaaatgcacctattccatagaaaaactggttctgatgcttg
ctcccatcacagatttgtatttggagtgtgcattcaataaatcatccatt
ccttactgagattggtgtctgagtcgtttgtgtggctattcctggaccct
aataagggttctatcatttcacaaagcttttgtatttggtataatgtcga
gtattttacatgcatgttgtccaaagacatcttacataaatcatcaaaga
agacccaaaatgctgggcaaagagttttctatattgtaaatgtccaaaat
acatagaactagtgaaatcagcaagaccagcccctggcaggacaatggat
agggcccctgagagaagctgattctgtatgccttcacctcttggtcgtat
ttacagaaatatgaaatgctgagaacagtcgtgatctagaatgtacctaa
tactgagagttttaccaacagccctgagcttacaaaaaattatgaatggg
ctttgaactctaatcatggattccaataagagctggcgttttacagtcct
ttctgggacttccacaatgaagggtcggtaacagtagggcagaaagtgca
tgcatccatttagagtcttcctttttctctccttggaaattgcagcactg
ggtggataaaaagcaagcaagggcccaaagatcgtgagaggatgtttccg
gacggaccacattcagagcgcgcctgaacgccgcgcttgcgcactcagcc

>NM_028821_up_2000_chr12_80976688_f chr12:80976688-80978687
ttctaaggaggggcatagtgttcacacttcagtcttcatttttcttgagt
ttcatgtgtttaggaaattgtatcttatatcttgggtatcttaggttttg
ggctaatatccacttatcagtgagtacatattgtgtgagttcctttgtga
atgtgttacctcactcaggatgatgccctccaggtccatccatttggcta
ggaatttcataaattcattctttttaatagctgagtagtactccattgtg
tagatgtaccacattttctgtatccattcctctgttgaggggcatctggg
ttccttccagcttctggctattataaataaggctgctatgaacatagtgg
agcatgtaagggcatgagtggtggattatggccctccttaaccttaaagg
ccctgtttctagatactatgacagtcacattaagagttcagcatatgaat
tttgaggagacacaattccgtggttaacaatcatcatacctccctaatac
cgctttaaatgtgtgtttgcaccctttcatgtgtactgtatagattttaa
agagggtcccatcaactattttgcttggcaacttgaatttctacttaaaa
taccaataccttttggttgggtaatagcctcaggtcatgaggctgtactg
gaaaatagcccttgaccataaagaatgtcttagccccagcctgacctttc
agattcacttgcagaaacagtaagtcctggtatagaaaacacagcacacg
ccctgctcccagtataatggccaaaaaaaaaaaaagctgtaacttcctgg
tggctacctatattctacacatgtcctttaattgagctcaaccttcatcc
caggcagaagttggggtcctttttggatcccaaaaagcattcttaccctg
ttgagatcaagtctgtttacttctctgcctcgttttttttttcttacact
tttcatgtgaataaatgtatttctacaatattttaatagaaccactattc
catttgtatgcttagtattactaaccaattctcttttgttgacatttgtg
ttttctttttcctataaaagctttaaacgtgtgtgctgagggaggctcca
tatgtacttcatatgttgactgttcctcgggatgaaggctgagaacttct
ggcttggtcacaaagatgcagaagttttaactgttcttaaattcgtatcg
ccaacagccttccaagacagaccatcaattgctcaaagcagtttatttgt
gaagctctattctccatgtccctagcaactctatttaaaaacatacatct
aatacacacacacacacacacacacacacacacacacacacacacacaca
acactccggaggcagagacatccagagttccaggacagccagggctacat
aggaaacctcgtcttagaaaaaaacaaacaaacaaaaaaatgtgactggt
ttttttttttttttttttttttttttaatctgacttcttagggaaggaaa
aaaatatcttggttgcaaaataatcaacactttgtaatactttaagcgtg
tttcgggcacctgagttctccttggaggctctagaataaggaaatgagaa
gttcctagtttaattctggatatactgagcaagaccgtctgcctaaatta
cctttctcgtcatttttccagggaaggactttttaaaaaagttcttttat
atcagaaatgcaaatgttatcaggaggtctgaaagttgcgagtttaaggc
aatattggctttgggaaagtacatcaactacttgcgtgggtagttgaggg
ctcatcttcacctctgcaccagctcagcagagaggttggaggaccggggg
gggggggggggggggggggggcgccagccgtcccacaatgctccgctagc
gccacccaaaaggcggagagaaaggaccgctgccagtgcaggcaagagga
ttgctccagaggcgcgcctgcgcactgaccccggcgggccctagcaacca

>NM_007783_up_2000_chr9_57759106_r chr9:57759106-57761105
tagaaagtgctcctacacctagcacctccaacggactttctggcttctct
ctagccactgtgcttccattctgtggccctcccatacaggagcactgctt
gctcctgtagctgagagcaaattgctccgggaggatcccggactcctcat
taacaatggtgcataataacagcccgtgtttaattgaggactcaccacgt
gccacttgcgcaccgagcacttcaaacctattaactcatttcctctccac
aaaaccttacaaagttggtggtaccgctcttgctcactttaccaaaccac
agtggaaaaggacagacagagattagctaactggtccgacgttgttacac
agccagtgacaacttccctattgcatctcagctgaaaataaagcccggaa
gagttccaagaagctctgtggttctttggccctgtagcttgcaggactga
ccgcatctctttctgctttcccctacacacgaagtaagtcaggtctccct
gctgtgttcccagatctagaaaatcaacccatgttcccttctttcctgtt
tcttgtggaccttgtaccttttttttttttttcattgtttatcaatttgt
tctttgtgacaatatttttgcaacaacccctcatgagaatttggcagata
tagaggttttaagaagtggactccggccgggtagtggtgatgcacactct
ttttgtttgtttgttttatgttttgttttgtttttcgagacagggtttct
ctgtgtagccctggctgtcctggaactcactttgtagaccaggctggcct
caaattcagaaatccacctgcctctgcctcctgagtgctgggattaaagg
cgtgggccaccaccgcccggaaatgcactctttaattctagcacttggga
ggaagaagcaggcagatctttatgagttcgaggccagcctggtctacaga
gcaagttccagagctacatagtgagaccctgtctcagaaaaacaaaagat
aacaaaaaaactacaaaggaggagaaggaagaagaggaagagaaggaaga
agaggaggaggagagaggagaaaggaggtggaggagaaggaaggagaagg
acggtggtagactacagagcaggggctgtgtaaatgcatgcttactgtcc
cagaagagtctaggcctagcctccactatagaaagaaaacttcgctgggg
ggggggggggggggaagaggaggagaaggaggaggaggaagcagagacgg
tggtagactacagagcaggggccgtgtaaatgcatgcttactgtcccaga
agagtctaggcctaacctccactctagcaaggaagcttcgcctagaggaa
gctgagaggttggctctagcatgctggtggccctctgaaaggaccttcgg
gagccttcgcgaaggccagcaagtgggggcagggcgtagacgcggacaca
ccccccgcatttcctccaaggtccagcagagggcgccgacccacgccccg
ctgctcgcccggcaggccccctcgcgcaggcgcgccgcagcgggcggagg
atccgggccgcgcttcctctcaccaggcctgcgagcttcctcccatcgga
gcccgggcgagctgaggttggccgccgccgctgagcctgctgccttcctt
gcgcttccgcgccaccctgcgccctgccccggggaatcccaccggggtgg
ggtccgagcagggccaacccgggccgcgccgccgtcggggccgtccccgg
gccagccgtccctcccgcctggccagcctctggccgcccagcctccgggg
tgtggggcttaggcaagccctgcgagcggcgatcgaacgcccggggcggc
cccccggcggcggcgcgacgtccccaaaccgaacctccgtggccgcgttc
ggaagcggaactctgccggggccgcgccggctacattgtttcctcccccc
cggactccctcccgcccccttcccccgcctttcttccctccccgcctggg

>NM_016859_up_2000_chr17_45129946_r chr17:45129946-45131945
tggccttgaacccaagtttagttcccagtacccatatcagcagaaagctc
ataactacctgtgactctagctccagaggatctgatacctctagcctcca
taagcacccacacttgtgtgcatatagccacacacaggggcacaagtgct
tgtacacacacacatttgaaaataaaaacaaatctttaaacaaatagatc
aaactgcaaactgaccaccataatataagatggaccaagaacgaatgagg
ccacaaacacatcctgcctcagtcaggaccgctacccttgacagaaaagc
aagcagatccattaacgtaaatactctaagccatgctcctcccatctgct
ctcagccatctactgaccttggctgcccagggtagaggcagctgtgtggt
aagtctcacagtccacacaaaatgtcccttgtttctctgctccaagcatc
tccagtttcttggtgaggagctccactgtctgctggagactcttgccctc
agccacaggcatctgggacacactgagaaacacaacgccaagtcagcagg
gtccagagacacagagcttctggctaagccactcaattccccaacaggta
acggatcagcagggctaggagttacttagacatctctgatccccacccat
cagtccccaagagttcctggaactcacttggtagaccaggctggcctgga
attcacagaaacttgcctgactctgcctcccaaatgttggaatcaaaggc
atcagccctcagatggattgcctgactcttccaaaggccccaggaaaggc
cctgtcctgtatcaacttactgcaaacagggaaactgaactctaaatgac
tctgctgtgatctgtcttcattgctcacaggcattctttacagtagggta
gaagtatgagatgaggctcctagtgtcaactgtggcaagagccttccttt
cacagggcagacctgtggcccctggcctccaagcttctttaactggaaag
aagcacaccactaccaagacttttaagtgctgaggccgagtactttaaaa
ttaatacccagaaaagcacggtgcccaaaccttaccaactgcctttttat
caagtgagacttcaaacatgtttaagataaaagtcaatcaaaactgtctg
aagcccaggcgatggtggctcgcgtccgtttcatccgtgcgcttgagagg
cagagagaggcaggtggatctctgtgaattcgagtccagcctgttctaca
gagtgagttccgggcctcccaagcctacacagtgagacacccagctcgaa
aaattgtctctgcctggtactccgaactccaaactcccaaccgctccttt
cctcctacctctgtcactagccccaacaccttaaaatggccaattcaaag
tctgtaactgcaagcaaaatagaaaagtcactttctcctcgcgccactct
tatccctttctgcgaacaactcctaatctagaaaccctatttctaacctt
tgggtgctagtagcgacactacaaggcctcaaggacaggaagaggtacca
agaaaaaggtacaactcctggcgggtcctagggatgcgctgctccctttg
ccaaaggggtgtgtctgggaagagagaagtcccacgcagtgtcccccatc
cacacaaccggaagacatcttggtcagccccccgaggaaccgagaacctc
ggtcaaaatccctttccccgggccatcacaggcccacagacaccttcacg
accctatatgctccgtcaccacagaagcccttcaagtcctaccacgtcac
tcccatagcgaaggatcaaaaggtggcgcctccaaaccctcgaactcaga
gactccagaccttcacgcgaacggcggccccctaaacacaggaagcagtc
gttgatcgaccgccggaaatgcgcaaatactgagcgccgcggcgacacgc
ccacagggagcgccatctctggtacccagtggtgacatttctagaacgtc

>NM_018746_up_2000_chr14_29016516_f chr14:29016516-29018515
ccacattgtggctcacaaccatctgtaatgggatctgataccctcttctg
gtgtgtctgaagtcagctacagtgtactcatcatatatatcaaataaata
aataagtaaaattttttttctctttttgtttttttgttttgttttttgag
acatagtttctctgtatagccctggctgtcctggaactcactctgtagac
caggctggcctcaaactcagaaattcgcctgcctctgccttccaagtact
ggaatcaaaggtgtgtgccaccactgcccggcaagtaaaatcctttaaaa
aataaaaatgggacctcatgaaatggaaaagttctgtaaggcaaaggaca
ctgtcaaaaggacaaaatgacaggctacaaaatgggcatagatcttcacc
aaccccacatccaacagaaggctgacatccaaaatatatacaaaaactca
aaaagtgagatgtcaacaaacaaaataacccaattaaaaagtggggtaca
gatctatacataaatctagacagaggaatctctaatggccaagaagcact
taaagaaatgtttagccaggcagtggtgacccatgcctttaatcccagca
cttgggaggcagaggcaggcagatttctgagttcaaggccagcctggtct
acagagtgagttccaggacagccagggctacacagagaaaccctgtcttg
aaaaaagagaaagaaagaaagaaagaaagaaagaaagaaagaaagaaaga
aagaaagaaagaaagaaagaaaggaaggaaggaaggaaggaaggaaggaa
ggaaggaagggaaggaaggagagagagagagagagagagagagagagaga
gagagagagagagagagagagagaaattttcaacatccttagtcatcagg
gaaatgcaaatcaaaacaactctgaaattccagctccttcagaatggcta
agatcaagaagaagataagcctgcagcttggtgtgctaagaccggttgat
atccacgggaggcctcctgttttctgaggagaaaggggaggaggggtgga
tgggtgtgggttggggatgagctgagagggagggactggaaggaaaggag
ggaggggaagctgcaaccgagatggaaagtaaataaaaatcaacaaaaaa
taaaataaaataaatcagtgcttctactttctcaaggacatattgagaaa
aggtattagcagcacctaagggccgctctcaagggcctgctatgacaaag
tcagcccacactctacctgtacacagctttcaggaattctatccctgtgc
ctcaccttcctgcatagactgtccaacatcacacctctaggctcagggta
tgcatctttacaactctaacgtattgtcaaattgcagacctgttcgagag
tctgcttggcttgaacctacagcctggttatactaataggacccatggag
cagcctggtaccagagagtgaacaggggtttctggacccagcatcttttg
ctccaaaaagtgcccaatcttgctaatgtcctcagatgcgtctgtggtcc
tctcggtgtctcagggatcccacgggcatgcctacctaccaggttaatat
ggccctgtctcttccaggaagccacctagggtattttttccagccctggt
ctttctacggaagcttatgtttcctcctgggctcattgagagcttactag
cctcactgctgggtgcctctggccctacacatcatgatggatgtctacat
caggttgtgactctggaattctgaacctagctagcagaaggcctgctaat
gcccagctgcctctccccagggtatgtccttctatcagcaaagtttactg
gacataggtcacttgtgtccttatctgaggcctctgggattttttggctt
ggaaacctgcatttccgagaacttgcaccagcaggggctggccaaccagc
aagttgccagtttataacccacctgctccagggctcagaagcagtctggc

>NM_031182_up_2000_chr16_4231225_r chr16:4231225-4233224
tcagtgagttctgtgacagtcagggctatatagtgaaacccagtctgggg
gtggaggtggggtgaaattgccttttttcatattctttacttcctttaaa
cttttaaaaattaatttctaagtatgtatgtatgtatgctaaagtgcaca
tgccaaggtcaggagagaatttgtggaagctggttctctctttataccac
ggggattctgggaataaaaaccaggtcatcaggcttgcaggccaacatct
ttacctataaagccatttcacctgccttcctgattttttcttctcccatt
tctttgtcttttttttttttttttttttccccgagacagggtttctctgt
atagccctggctgtcctggaactcactttgtagaccaggctggcctcgaa
ctcagtaatccacctgcctctgcctcccaagtgctgggattaaaggcatg
cgctaccaccgccttgcttctttgtcttttttagaggcacgatcgtatct
tcgatctccaagcgctagaattctggattacaggtgtgcaactgcacagc
ccagccggctaggaagtgctgcttttcaagttacgtgtccctgggattag
atgctaattgatctggcatctacagttagagatcaggttggtaatattga
acaatgttttctaataatacccaacaattgttataaatagaagtatttca
actaagaggctcgatttgggtggaaccttggaaggcagcgaatgggtctg
ggaaaggcgctgagctggagcgaggacattccgaggcaggcgtgggcttc
ctgagcctggggccaagccctccaggagtctggggagggccgggaccgga
aggtgggggcgtgtcagaggacggaagctcacccctaaaacgtcccctcc
cttgccccagaccaccactccccccccattgtagagcgcgccctctggcg
gtggagcaagttttatcccgccttccccatgaatgagaagctgcagcccg
ctgcgcgcgaagtcggaaagtaaggtagtgaaagaggcaagacaggacct
ggcagccaccaccagacctctaatggatattcggaccgcgctggcagcct
gcctcagggccgctgctgttctggcttgcctccgcccttcccttccttcc
cacttgctctctcttcctatggcagccccaaacatccgaggtaccttgcg
cacctgcctgtacccttcgcaatctaatttcctagcaccagtcagagttt
gggccaggcagccacctgggtaaagacggagggaggaggctggcgggtgg
tcagagtcagccccaagttacttgtgggaaacagtggctatgacgcaagt
ttccagggggcccgggtcggctcgaaagggagcgcgccagagtggctctg
ctccgctccgtgcagtggcaattatgaaaatgcaaaagcctgaagcacac
acccaaaagagccttccctttgctgctgcagccccgcccagcgcgtcctc
caggatagcggtgcgcaaagaccccgcactgggcagtcctcaccggaccc
tggactgcacagactgggatcccgtgcggtggggctggcctttttttttt
tttttttttttttttttttctttttagctacgcttgccaacctgtcagct
gatggacctcatcacccatagtggcgcatgtagctgggccgctgttcact
ccattcacatcgtgtccccccacagccagctgtcgacccctgattcctga
tcccagggttaagtctgcagacccatgtagtagtcggtcccaaggagctt
gcgcccttctcgccccagcatccagtcgccctggggggggcgctgcaaat
agtcctttgtttacatgcaattccttactccgcggaaggaggccggggag
tgctgagttttcaccagctgtttcccgccttgaaacagacatctgatcag
ctgcaaacacacacacacacacacacacacacacacacacacatacacac

>NM_008609_up_2000_chr8_94634818_f chr8:94634818-94636817
aatcctgggaggcgaagcaggtggatctctgtgaatcagagagcagcctg
gtctatagagtgaagtccaagacagcaaggctacacaatgaaatactgtc
tgggaaaaacttttttgaggtggggaggggaaagggacgggggggtggga
tccatttcctacagctagaacaaccggcaatggggggggggcatcagatt
tgacttatcatagtctctcaaatcttgccgactcgagtgagattggtttt
cttttttcttattccgagttagccccataaactcagtttaaaaaaaaaaa
aaagttgggaataaatttggcaaacagatgcagtacacctgaacagaaaa
ggggctgtttttcaccagacactagacatttgtcaaaatcaaatttcttt
ttttttctttttttttaaagatttatttattatatgtaagtacactgtag
ctgtcagacactccagaagagggagtcagatcttgttacagatggttgtg
agccaccatgtggttgctgggatttgaactctggaccttcggaagagcag
tcgggtgctcttacccactgagccatctcaccagccccaaaatcaaattt
ctaattagaaaattcagcagctggttttcccggcgagggacccccaacag
agaggtccaccagtgggaaggggagagactgcctctacctcttctctaaa
tccccatctcctttcctcgagctgttagtaggccaggcaatgggtatgct
ttattttccttcagccggtgagtgggttcaaaccagccataaggtccttt
gccaggtctcctgattctgagaggtgagaggggtcggaggcatccagaga
gtcaactctaggaaagaccaccctcagggaaggtaaacaccatttctcta
gtctgtggggaggtgataaagtgtgctgccttctgccctggttctcaagt
ggcataccaattcccccagttaaggacactagggctgacctggggttgga
cgaagttgccgtggcccttcgatcaccttagcgtccacgccggagtaaaa
attaaaatccagccccagcttccccagaaggtttgcccttccacccggag
ttccgatgggcctcgcgggcacagagaccaaatatagtggaatggacttt
tcttggaaacgaaatgtgtgcacactaggaaccggaaccctcagcccaac
actgaaactcagaaaaaaatctagtcagttgctcttatccactgggcagg
gagtaaggatgcagactcacacgccttgtaagcgtgcgctctaggttgca
ttcagcactagaggcgccccagaggcgccctaatcccagacttctccact
ggggaaatttactaaagagactaagacactctgctctgggacttgcgtgg
gtgtgtagggtctaacgagcgctacggtggcacaggttctatcggttcac
caagtaggtcctggagatcgaagtttttcgccgtacttgacaaatttgat
agtggccagggcctttacctgctgagccatcttacttgctcctccaactt
ccccccacccccagagttttattgccatgtttaaaagcttaaagcagtac
ttcaggtccttacccaagtctttttctgtcccactttgatctgaatgtcc
tctcgcctccctccaagggagatctcgccttccttgcgccctccctcagc
atagggtcgagtcatgggtcactcctgctccccagagataggagctaagc
aggctaggagaggtttactgccatcaggaaaaatggagtagggtcaccca
cctgccgggtcaccgcaggcggcacctgctactgagaagcctcgggttag
gtcccgcccccagcctccgcctggctttgcgcacagggagcacactggcc
ctttaagaaccgcggctcccgccgcgcactgggagtagggctgcggagcc
aaactcgccggggacgccgggcgctggctagctggctggcgggctcgtcg

>NM_010187_up_2000_chr1_170911073_r chr1:170911073-170913072
ctcgtggcttgtcaggaactcacaagctcagcctctcagcaggtagtggc
atcttggaagaagctgcagatatggcagggcaatagtctttacctaggtc
ggaagactccacccgaggtggaatagccggctgtagcataaacaaggtct
aaatcagcctctcaaggctaggggaaggcacacagagccttcacacagag
tagcagcaggcaggtctgaggatatcttccttctctcacgctgttcaggc
tgatcatcatggcggcaggcaggactctgtctgcagcctgtctgggcttt
gtggtagagagcagatctcggggtctttccctgccaagcaccagaactgg
gtggcatggtggttggcaggtctctggatgtctcccgggtttacttttaa
cctctactgccatcagcacagtcctgggtgacactgcgatgacctccttg
tcactgacctccgcacagcaatcaatggtcccagtcggaggtaaatcagg
atgctctctattctaatgatatatttaaagtactgatgtcatcccattgc
tctcttcccataggttaaaattcagataagagctggcaggggcggggctg
ggagatgagatggcacctgtagtaaagtcatagggtagatagggtggaac
tgttgaaggtttctgaagaccacagagtgtaagatggttttataatgtca
tttcctttactattacagcatgcttcctgacagagcattttggaaagagg
cctcagaagagctccccaaaactggtccccaaaattgcatcatctgggga
tgctgacaggaagcaagaaaaacaaaaataggatccatccgtgatacatt
catagtccttttttttttccccaaaaaacctcgagtacagttgattcttt
accagtgacagttttaaccaccttgtttgggaggaatgtttactaaagcc
ttaagtctcttttttttcacgaccaagagagattttctgcgacctagtgg
gtagcagcaggctgtgttgctaagcattctacagtgcacaggacaagccc
tcaccagagttatgtgacagccatcctggcactgcatacctgcaatctca
gtatcctggagactgagggtggaagagctcaagcctgaggttaccctggg
ctaccctgggctacacagccggttccaggccagcctgcattatacaacaa
tacacttctttaaaaatgtttttctgctaaaaatgtcattgctgcagaat
ctgagaaactttgttcgaatgggtagaaatgttgatcttcattttacaga
ccagggagccagatgttctcagaagttctggtgcccacaacttgttctta
cagcttggaaccctatgatcttttatcatgccatagcagtgagaagagta
agtagtgcagtggggcgggggagggattcaggactagggcacagaccgat
gctcgataggtacttacagaggagcgagtggagaggaatgtatgtgaagg
atgagtgttctactgctgttctcacatatggcctagcttttggtctacaa
tccaacagtgagctggggattgtgataacagagaaacccagatggtggta
agtggttgtgggtacctttattcagtttctggaggagtccagatcccaca
gactggaccttcaagactcttgccatcctccatcacagactgaggcaaat
gacttctgagctgcgttggggtgaagttttccctctctgtaccagacgtc
caggtcagctacggctccagcagaacatgaagggagttgtttctcagtgt
ctaaaaaattttctgtgatttgagctgaatccagtttattctggtaagtc
ctgagtcttctaatagagaacggatgaaaggaaagagggtggaaggggag
gagcccaggattaaacagaccgtttcttttcacttccccatttggacttc
acaattttgtctgttctctgggtactatctgccaagccgggagggaagcc

>NM_178685_up_2000_chr14_random_11090430_f chr14_random:11090430-11092429
gaacctgttgaattcctgtctgcctactcactacaatagcttttgctatg
gttcttatatccattcattttagaaacactggagacaaattatagtctaa
tagggagatttagtttccactcaccttaacaaagaggaatggtagtaatg
tagttttctatagagacagatgggtaatatggtgaaagagcagaatctgc
tgtagtggagtggcggggattcctttaaaatgtagatttggagtaaagaa
gggaatgacaccagagaatagaaaaggcagttgtgaaaatagattgtctc
cagtttgtctttctaaaaataataataattaaaaaaaagagttctacgac
aatgttataaataaaagaaaatctaacagccacccacacagaaagacaga
gcagaaagacaaaagacctaaccagttgagattatgacatatgtgagtgt
acacagtccaatgcattttctatctgtatagcattggaattgttgcatat
tgtgggttttatgtccattaaaagatattctaactctaagcatatgctcc
tggcttctttgaggctaagggtattgcattaagacataaacacaatttag
atggagcatggtacggatttttagagtctggtaatgtcttgactacggac
tccaaggtaaatatttaccaatgttggtaaaagttcagctgtagggtata
agtggcagtcagagggctaagaaagaagggacaaacacgcctccctggat
gtggtttgtttaccagatgcatgatggacttttacccagaagaccatgtc
cagatgtgtacatgtggtctggctacttcatctatactcccactgggctg
taaagagctatgctcataatatttgtcagatttgtagtatagtgttttgt
cttttccatatacaatacaactttgcaataacaagcatcagaacacacca
gatgttctgatgtagtactttatcaatgttcatgagtttccatctaggat
tagtggaatacaggagaaaaatatggccattagccaaacaatttctattt
tggttagtacaaggtagaagaaaattaaattagctttcctttggaaagta
cagagaattgttatttctgatgctagaggcagagatttttctggtcttaa
ctcagtcactagtcacttagccgacaagactttatgttcagggcagttag
ggggaaatttagaagcctagtgaagagaatgtagacttgaagagaagctg
aatgcctttggccaatacttatatgatacccagtagatctaccagttcta
cagactgaatgtactggatactcccatcaactgatttcatgaaagattgc
aggtcacagactgttgaagatcagagtcagtaagatagcaaaacattttg
gatgctggacctggacagctccaggaccactttgtaaaggggcatacccc
caattagacccttaggagagcagagtgagaagagaagtgggaacatttga
agagcaacctctattttatttaagctttagtgactgccctctctcctttc
agtgtttcccttccagaataatagctgttattactcacaatacacaaata
cacacacagatatattgacaaacacagacacagacacagacacagacaca
gacacagacacacacacacacacacacacacacacacacacacacacaca
ccatgttctgctcgtcgtcgttcagctagaaactgtctttcatctagaaa
ctggagctacctttaaaattaaacctacaggcagacaccgagaaacacta
tcagctttgccatcaccaatagcgaaaattaaaatgaagacaggaagagc
ctccaccgatttcatagctttgcttttctggcttgcatctttggcaccaa
gaagttgagactgatcttgtttgagaaaagtgtgttttcttgctcagtgc
aaagaactgctggatccacattgacaaggaggaatttgttggcaaagcct

>NM_023423_up_2000_chr4_122777413_r chr4:122777413-122779412
tctattcctgccacattcactgtgcaagtcgtggggaaatacagatgaat
aaaggcttccttgttattctcaaggaatgtatggttttgaagcacagtta
gacatatattcaaattacagcttcctcctttaaaacactaatattccaag
gcacactcaatgttttaaaggatcacagagtgactaccaaagcacgtagc
aaaaccctactaagagaggtgtgtttaaaatgactacccaagggacatac
ttttcaagtcttctaatcgttcactttggatctgtttataccacaagaaa
acaatttacttgatgctcttaggtccccttaaaaaataaccatcgtgaag
tggcttttcatgtccttggcttttattgaacatagaaacagccatgcaag
cggtcttaaaggctttattacatcattgtttcctaataaagtcatgacag
tctacctttggaattaaagtgatacacaaaatgatggtctgtgtcctctg
gtgaactggttccattcagataacacctattcatcatgactatggtttca
tttttctttagccttcaagaagctcagaactgaattttaaattcagtcat
ttaccaccaagataattgtgaggttttttttttttaaaaaaaactctaat
gttttatttctagattttagtttaaaccacgttacatctatattgacaat
aaatgtgctaaaataaacttaacatgggtaatgtgcctagggaggcttga
atcccaatatggcaaaacaaacagaaaaccagcaatttggtatgctgtgc
tgtcttatattttacagaaataaatgtgaaagtatatgacctatgttatg
atctttaaagagtttgtagaaacggaagaggactcagagaaaagcaacca
aaacgaacaggaggagaaggaagaagaggcggagaaggaggaggaagatt
ggagatagtatgcctttattgtctaaccccaagtgtgttgaagtactgtg
acagccatcttggcaattagaaatgagtatctaaaatttggactgttcta
gaaaaatctgttacagagataatgttaaagccagattacaggaatcacag
ccactaatatacaaataattacagaaaggctttgaatgtggaggtgttgt
tctgatgactctattgatgtatttgaaagcactggagttactccccagga
aaattacaaccagagttccctaaagcagaacctccctgttttctattcat
ttgctgaatatcaaaagcattttccagccaacagtacggcagagaatctc
gattgacccgaggaagaaccagtctgagttgccaagtcggatgaggaagc
caactgccaaatcagctatcaggggaagttcctaacaccctggtatcact
tggttagacagtttaagccagtgagttttctggtaggattgttttttgtt
tttttttttttccttttaatccttttttgcgtaacacatatccatttagt
gatccgattaatggccgggtcatctatccccaaaatacattcatttgtaa
cacacctccccttccaattttgcccatgattgcacagggttcgtggatta
aataaagtctatccttagataacccggttatgtttgtgaagatttcctgg
gactcaagacaaaatcctttgataaccctttagaatcacctcttttatcg
gtcacgcggccaagggaaccccggtctcccagggtctctcccatcccccg
cccccgaggcccctgccgcgcaggtgcgaaagacctcccaggccactccg
gcagagagcgtgaaggggggggccctgggaggggcgggggcgggggtgtt
gctaggcgaccacgctctccgcccagaccggcctacttcttccgcagggg
gcgccatgggccgagcccaggctcgcgggcctcccggatcggcccttttc
cgacttcttcccctctgccgggcggtggcgcacgcccgtgacgtcacagg

>NM_026553_up_2000_chr19_4875344_f chr19:4875344-4877343
gggaaaatctgattaaagaggggtttagaacccagactctagccatcact
ctgggccatggtcaagcctccgttccctttgtccctctgtaagggctaaa
gtgatccccccttttatttttattttttaaaggtgtatttattttatgta
tgagtgctctatctgcacgtacacctgcatgccagaagagggcatcagat
cccattacagatggttgtgagccaccatgtggtttctgggaattgaagtc
aggacctctgggtttttttgattgtttgtttgtttggttggttgtttttt
tttttttttttttctgagacagggtttctctgtatagccctggttgtcct
ggaactattttgtagacctcgaactcgtgattttgtaggctggccttgaa
ctcgtgatcctcctgcctctgcctccttcaccaaatcctaccggcgtacg
catccacaactggcaagatttatttatttattttatatatacaatacaca
atagctgtatagatagttgtgagccattgtgtggttgctgggaccttcgg
agagcagtcagccaatgctcttaaccactgagccatctctccagtcccga
tctccccccccccccaaaattaattacatgttaaatgtatttgttctgtg
tatctctctctgggcgggatggtgcaaagaggtgcactttaacatagctc
gagtgtacaaatcggaggaagatttttcggagttggctctcttcttccac
cgtctgggaattgaatttaggttctcaggcttggcagtctgctgagccat
ctcacaagcaagctaacatgactcttaaaggatttggacaaatggataaa
aagggaaaggcatatctcccgcatcccaggcggaggagcaaaagcagctg
ttggacagcatgggctgagtttggggatcagaaaagtctgaccttatgca
actaaacgctgagtagttagtcagctgtaagtatccgagggtgtgtcatg
ctatctagagaatagtacctgacagtctgtgagagagggacccttggagg
gattgtctccagcgacgatgggagtggttacagcctgggtgggaagaaaa
gagcctaggagactaggagtgaagcttacgggcctcacttggagatcaca
ggactggtgatgactcaggagaccttcaggagacaggtcactacacctct
gcctcccaaatctcccggaccactggagaaagcgatggaacaaggcccag
tacagattcctgtcccatgtataccaccaggacttcgtatcttctgggtg
gtctcagtttctgtctcctgccccatgcgtgagcgcgtgtgtgcgtgtga
gtgcgtgtgtgcataacgtattgagcgcgattccaaaccctcccagcaga
ggccctcggggatgagcccagcggcggactctacagggcattttcagcac
cagccgacggacagcaccagttctgaaaggagtgggagggcggaggagga
gtcagcgttccagggctcagggccgcgctgtcactctcccggtgcgggca
acaacaacaatttctagcaggccggagctccaaaacaggatggagtgaat
tggaggaaagagcacagagtaggggcagggatcagtcagagcttgaccga
ccgccgcattcctcttggactgcattgcggcggagccagctttgtgccct
gactagttgggtcggtcaggactttaatcttcctattggcgtagtcgtgg
caaggagcgtcaagcgcctcttggcgcagacgcggaactaagttacaact
ccttctcacctattggctggtagcgccgcaaattagccagcctactagtc
aatccgagaacatcttgagtagctccgccccctatctgtcggaagttgaa
tatgacaaaacccgattggaagagagctcaccagtagccaattgaaagtg
taaagggggagaaccagctcttccgacgagccaatggtagacagcgaagt

>NM_018753_up_2000_chr2_163450167_f chr2:163450167-163452166
ctctggatttgtaactggtctttggtctaccaaaaacaaatccccatgag
gttcttgtggtattaagaaacccatccagtgttctagttcagtggttttg
attaaaatccgatataaaatccatgatatatatatccgctccaagcttcc
gaatatatatatatatattacacaatgcacccttttttaatgtttattta
tttattatatgtaagtacactgtagctgtcttcagacacaccagaagagg
gcatcagatttcattatggatggttatgagccaccatgtggttgctggta
tttgaactctggaccttcggaaaagcagtcagccctcttaaccactgagc
catctcgccagccctacacaatgcactcttaatctcattcaagttaaaag
ttgttgtacttggttcaggactgatgtggtctgcatctaaagaacaaatg
tctgtacaaaagacttgaaaatgacctttataccctagaaagtctgtgta
tacacacccaatctgaagtagacagccactccatagtcccagctaccata
tagaaatgtagacagcagttttctgtccatagaaatctgatttgtatggt
tctgagttctataagaaagcaggctgagcaaggcagcatctctcctccat
ggcctctgcatccgttcctacctccaggttcctgccctgtttgagttctt
gtcctgacttctttggtaatgaataatttggccgtgtaagtcaaataaac
cctttcctccccagcatcacagcaatagaaaccctagctaagacagcagc
taactcaaagtgtttattcattctggaacagtacattgggaggatgggga
gttatataaatgaactggggtgctgataatgggtaaggacagagctctga
ttgtctcgcccagggaactattaagtcggagccatcagcgatgggtttca
aagcagcggacacagaatgacattgaaaagatcatttggtacttgatggg
ggcagggctggagagtcaagcggtgaatttgaagtctgtcattaagctaa
gtgagggtaaaaggagaaatgacaaaggcctattactttgttctttctct
aaaaactgtaagcttcaagacgcaagtcttgctgtactccccagcactct
gaaaattgccacacggaatttgtgggaaatgaacgaaggcgtggtggtgg
aggtattttgaagggctagacttaagggtcaacaggcttgagtgaagtag
taataaaatttaggtaacactgaaagccgtttggggatcccagggttctg
tctctgacgatttccctttgaaggatacttggggaccagggaatctcaac
gaagaactgatgtacactggtttttttgttttgtttttctgtttttatta
agaccttggaaatgttctgttcctggtacttcatgaagcgtccttggtct
aggaaaagaacagtaagtaccttttaggactgaaaggtgaactaactgaa
aatggagggctgtctgttctcctttagttacaagcattcccttaacgcac
agctaaaagcactgctaggctctccgaccccgtgagaattattttcaggg
ttgggtaggaacagacgatcctaggctcaaccaagaccgctccaagcttc
cgaaccctgccctcccggagcccgccctgttctcacacatcccagccctg
gggcggccacctcggccccgccctctcttcttcctccttttcctgctccc
ccgccccacttcctttccctgcgtccgccccctcctcgctcccacccagg
ctctgcgtcctcccacgaccgctccctcttggtcctccctgacatcccct
cctcctggctatcaccgcccttttcaggaggacggagcaaccccgtgcct
cattcacccaatgaggaatcgactcagggtggggcgggacttgggctaga
gcggaagtggtggccagagcggaagtgcagctgccgccgccgccaccgcc

>NM_026183_up_2000_chr11_61103708_r chr11:61103708-61105707
gacacagacctcaattttccaaactgggtaattgttctaaaagtaggtaa
gaaatctaaggagggcaaatcgcttcctctctctcatcttgtgagaagag
actggagaagagtcttagtagatgacatatagcgtgcaaggatgacacta
gaggctgcctttacctgcacagggaccaaggggagagtcacagatgtcgt
gaaagggtggggaggcactcatggtcttgcttgtctgatttttagtggtg
tgaataagaatggcctccatcggctcatacattggaatgcttagtcatca
gggaatggcgattcttgaggattgagagatccatcactgtggggtgggct
ttgaggtttctgaagcccaagccaggtctagtgtttctctcttctgctgc
ctgtggatctggatgtagaacttgcagctatttctccagcacagtgtcta
cctgtgtgctaccgtgctccccaccatgatgacaatggattaaacttctg
aaactgtaagcaagtcccagttaaatgctttccttcataagagttgcctt
ggtcgtggtatctcttcacagcaataaacactgactaagacagtctgttc
tttttatggtgctggaacctaggacctctcatatattagataagtattct
actcccagggatacaacaatcttttttaaacctgtagattccccgtggct
gtagctcagaggtaggacttttgctcagtgtgtgtgtgaagctgggcatg
ggttccatccctaaatacttaaataccaacccccaaatcctgactccaga
gtccctggttatctgagggtatgggttgaatatgaactgtcgcctctcac
agactcttatgctgaggtcttcctccacctggtggtctcactttggaagg
ctctggaaactaggttagctgcagagagcgaatcacacaggcatgtcctt
gaagagcattttgtctctctgtatcctggctgtcacaaggcaagaaaaca
ctcctctctatcctttcttggacatggatggagacctctgaaaccacggg
ccagaatcaatccctctccccttcagttgcttttgggatattttgtcaca
gcagtgtgaaactaacagtgagcagaaacatttgttattcaagaccagtt
gccacagaagggactttagcctctctcacaggagtcacctttgacttgga
gctaacatctgtgagtcagtcctcctgtgcagggctgcaagtgggtggga
ctgtggaaacgcatcttgagtttacagatgaggagagtagggtcctggtg
acaagcctgcatttttccaggctgcaggtgtcccttgaacctgtatattc
ttgccacagtatctcctgtttctgaccatccaagaccagcgaacacttct
gtgttacccggacaatgtggcttgcttttccccctggtaggtgttatgta
ctttaatggaacaatgagagagagagagagagagagagagagagagagag
agagagagagagagagagagagagagagagagagagattatagaaaccta
tagcaaagtgtgtgttgagctgaccacaagctgcacagcagagaccttga
acacccactactgccagatccaatatttgctggccacagcggaaccacga
tcggacctttggctgaccgtagtgggatcatgtctcaggactctaagtcc
ttccacaccctaatttctcaagtgccctctgctcccttgcaacgacagcg
acagcgactggaaggtccttgcctcagcgcgctctttccttttgcttcca
gcacttttgcaaacttttctgttcctacattagggtgctggctagccttt
ggagatgcgcaggccttggggttgcaagggcaaggggtgagtccaaggtt
gcagatcctcggctggcgctgggcgggtttaggggaggcggccgagggcg
gggactggagtcttccaggcctgtgggtcctcgtgcggcttccgagccct

>NM_016909_up_2000_chr8_124298321_f chr8:124298321-124300320
tgcaaggggccagggaagctgaaagaggtgtagctagctgggagactggg
gaggcctggggttaagtacatatgtaaataagtgctgggaaaatgcccag
gggattcacctccattaaaaactcccaagaggtcattattaaaagtgatg
aaacccttgctctatgggaagccgtggaaaaacatgctcaggtggcagag
ctgtagctgaggcagggaggggctgcaggaggaaaatgatgagtcaggta
ctgggagagaagccttgagagctgttttgggagttagaaagcatacactt
ccagtgtatggtaaattagtatgaacggtgagatggtcccagctactgct
gttcttgaatcccgggggacattagagtaagacattgatatcctaggagg
ttttttttttttttttttttttttaaagcatggtcaggtcatattttggt
tgttgtttttgctcatgcatgtgtctcatgcatgcatgtattgagtgtgt
gtgtgtgagagagagagagagagagagagagagagagtaatagcagatat
cgttccccaggtgttcttcacctctcagtttttagagacagggtctctca
ctggctcagaacctctaacctgctagccagcaagccccaaagatctgtat
ctctccatctcctcagtgatgttctatatgggttctcggtgatacttggg
tcctgtatgcctgcagggcaagtacttcacctactgagcaatccctgtag
ccccacatcgtcaaaaatagtggaatactggttttgtgtgtcaacttgac
acaagctggagttatcacagagaaaggagcctcccttgaggaaatgcctc
catgagatccagctgtaagacattttctcaactagtgatcaaggggggag
ggcccagcccattgtgggtggtgccatccctgggctagtggtcctgggtt
ctataagaaagcaggcttagcaagtcagaggaagcaagccagtaagaaac
acccctccatggcctctacatcagctcctgcctccaagttccttcctgtg
tgagtccctgtcctgatttcctttggcatgaataacgatgtggaagtata
agctgaataaaccctttcctccccaacttattggtcatgttttgtgcagg
aatacaaacgctaagacaactggtgaatgtgggctcagaagtcacagaaa
ttcaagatggttatgtgtccaacattcatccattgttgttcccccacagc
cttttcatgcaggactctgcccaaaccatctagctttttgctgattcaat
ggtgacagcttatggcctgatttttgagctgggagaccctcctgtgatgc
tgttgtggccttgacttcactggctaattctacgtatatcatttccataa
gtgtgtctgttcctaagttaacaagaacagactgtgtgactaaaatgtct
gtaacatgcacatggctgaacttgactcaagatgttgggctttgttcaat
aagtaatcttaattgagcatggtctctaatgggctgctggaagcctcaaa
ggaatggtactagctaggtgaggtagcatgtgctcaaacaacagccttag
ggcttgacaatgtgaccaaactttccatctattccaaagctgcttctctt
cgaagaccttgcgacacttccaggtgccacgcacccagcacatgccaagg
gcatgcatggacgcaggaggctgctcagagaggcgaggggacaggaggcc
gctgcccgcgacaggactacacagctcaggtaggcactcaacggcttgca
ccacaacctggcacaccggaagcatgcgcgactgagagagagcgccgggt
aggcacttggacgtgggagaagccgggacacagaccggaagtatgtgcag
cacagggagcgcgccgggagcccggccggaaacgtgcgctgctgcaggag
cgcgcccgcccgcatgcccgcccaggcggtgtgggacacgggccggaagt

>NM_010322_up_2000_chr8_124148411_f chr8:124148411-124150410
gggagcagactgcagttcttctctgagcttctggaaaaagctggaagcac
tcttcttctggcctcgtacaggagatccaggcaggggaagcggctctact
gccacatcttctatagtctctgagtctctcttctttgctttcttctttcg
gatccttttctgctctgtttcaccttccgtctctcctgttcatttcaaca
ttaaaaaaaaaattaaaaatcatcttagttttaattaatgccaatactga
aggaatgccactttgcatggggcccagacacaggcatccactcatgtaca
caaagaaacgaagtgcttagggccaggtctcatgacttcatgatctccag
gacccacacggtggaaggagagaactcactcctgtgggaggtgttttctc
actgcatatggcggggttgacacacacccgcacatacataaataaataaa
gtaaccggaaaccacaaacacaggcaacactttcagaaatcaaaatcctg
ccttccttcccagatagctgcatacacctctgacccttagtaatacaatt
acgctagtcctcacacccggtgccatcaacgtcatagttcccaggaccat
gttaaaagcatttgcctctatactagcatgtctttttaccacactgcagg
gttacaggtacatgtccgggttcttcttgttttccttcggttttggattt
aaagggaatccagctaaactttaattgctttaatttgaatacctttactt
tctactctatttctcatcttcagtttgtttcttctgctcagactctcaac
agtgatctgaaatttcaatcaggcgtctaagcctcagtactgacctacag
tatgggcccaggagctttctgaatactagctgtgtacttgtggccaatgt
aactctgccagtatagatataaaaatgaataggtaaagtccaggtagctg
ggaagtaactaccgtaatgaattcctgcatgtgtgaatatcaactgtatc
taggattttaaaaattagtcttaaaacttgtgaaagtcagccaggtggtg
gtggtggcggcggcgcacgactttaatcccagcacttgggagacagaggc
aggcggatttctgagttcgaggccagcctggtctacagagtgagttccag
gacagccagggctacacagagaaaccctgtcttgaaaaaccaaaaagaaa
aaaaaaaaaaaaacccaaacaaacaaacttgtgaaagtcggaggccaagt
gttgtcggtggacacaaagaacctaacacagcgcagaatgtgacatcagg
ccctagaccttgagactcgagctcttaaggaggacctttatgaagatgtg
tgtacatatatgggttgctctgacagttaatgagggaaacacacaaaaat
gcatgtacatgtacacctggtacgttcttccaagttctcagcttgctttt
gctttttaatcgtgtaagtgagcttggaattttgagcaaccgctccaaaa
taaaaacaatacagcgtttgttacgtgtctggttctaaaagtcaggcaat
caacgtgagctcttctgcctgccagtgcctgtccttctgcgagtggcctg
cctttagtaaccatctctgattttattttcctgcacagtgagaaggagag
caaaaggtcggccaacaagtgggggagaaggtcccggagagggtagcgct
tgcggacatggctccaggagaccacgtgggccgtggtcccgccgcctcgg
gatgcgtttcactgtctttggccgcctcctcccaggagctacgctcaccc
aggtcgtagagggtccgcagaacggcgtccaggagtgcctccgaaccagg
aggctcaacggagtccgaatcgtgctccgccgccatgggaatcagcacgg
agacccccccagatcccgcccagtgcccaccacttccgcttccggcgcgg
cttctgcgcgtgcgtcacggtccctgcgcggcctcgggcctggttaagat

>NM_133891_up_2000_chr4_53354537_f chr4:53354537-53356536
tctggctttgagggaaaaatctcatgggagggatttttattcctggctgt
attgaataattcaacaaacaccccagagagcccagggagatataaagaag
agaatacttccccttgttctcagggagtttacaatcttactgtggagttt
atgaacagaattgggacccacagcaattaatgctttatttcttcatttcc
agctaatgacccagtggttacccgtagggaaagaagccttggaagtcact
catcctgtgcctaggaaagagcctcaggtcaaactgcagaaaagtcaagg
atctgaagaagttgttgttgagtgcttattcactgacctgtccactgcct
acccacattatttaatcttacactttgcagccatccctgctatcaggact
tcacagaggatcatgaggtttggaggaacaagccatccaggaaatggtaa
tgcaaaacaccaactagggaattttctgtgtgtgagtttgtctccattcc
atacccctcccacccacacccattccccaccctcttgtttagatttctcc
tttccttgctcctctagtcaacttcccctttgagtttgagtcaccttgaa
atctgccttttatggacaagtcagcatttctggggtctcactctggtatc
tttgcaaaccttttgatcccagtctttgcaacaccttgacaatatgaaac
aagaccggaatgtttatatgagtgttagatacatgcgcgtttcggtgata
gttaatcatgaccttgtttactctcgccatttttaaactgctctcgcttc
actgtatctgtaatgacttccctaacattggaaatttcttaaaggttgtg
catgtctaacttgttgctacccccaacgcatattaatacaggtttcgttt
tttttaataagagagtagcaactttgccttttatcgcctgtttaatctta
gtgccataaatttctagactgtaatatagtgagtgcctcggtaaatattt
taaagatgaattggtgcgtgtgtttatgtgtgtgcccgcgctaccatgtg
taagaaagtttagtgaagaaccaacatggctttgacttgagggcctggag
tactaccttcccctcccatttctggctcttttactacaatttccagttgg
gtgctctcactgtcgtcggcctccttcaaggcttagtgtccacatcagca
aaatggggccaggagcaacagatgatatttttccacttccatcacccatt
ccttctccatgggaggttttgcaaatactctctcttctgggtaacataaa
cagccgccagagccctaaaaaaagctccgggtcagtgacctcagaggcgc
tcccacccgggagaaggagcgacccccggtgacctccccgtgcctcgcgc
gtacagaagcaagtcggccgccttccctctgcgagcccgccgggtccacg
ggcgcctcggcctcagacgccctctcgccgccccgaggcagagctcggcc
tcggtgccaccgcgaaatgggcccggcgccgcgcagactcctgcgcgcgc
ccaagggcccggcctcgttctgggctgccgtcgtccccgccgtccgcgcc
gcgcggcgctgcactgggggcggggagtctgatgggagacgcgcgcggcg
ccgaggaggaggcggctgcagcccgggagagggagcgggagcgggactgg
gagcgggtggtgggaggcgggggccagggggaggggctgccgccgccgcc
cgcccctttccgctggggagcagctgcagcagcaggagcggagccggagc
cgcgcagccgccgccgccgccgctgccgccgccgggggatgtggccggcg
cctgccccggaccgcgcagcctcctgagttcttgccgctgtcgccgtcgc
cgccgtcgctgccgagtcgtgcggggccaggccgcgccctccccgggcgc
ccgccggctcgcatgccgaggggctccggggcgtagctgcgcgcccggcg

>NM_180958_up_2000_chr8_103803024_r chr8:103803024-103805023
cctcagtatgtagaaagaagctgcctcagtttagaaaagattcttttttt
cttggtggaatttcactgtctctttgtgtttcaagtaccttacaggagct
ctgtagtattcagtgtgggtttgaccctgaataataataattattatctt
ttattttgttatgactcaaaatatgtttgtttgggattttaaacagcttg
gctttatgttttttgtttgttttgtcttttgtactcatctgtatctgtgg
tgtattctatatagcatagatctcatatacaccaggctgacctccaattc
catttgtaactcagactggccatgagctcataatcatcttgcctctacat
ccccagtctgatgaatagagtcatccgttaccaccacacccaactctttt
tttttttttttttgagacaagtgtcttcactgtatatccttggccagcct
agaacacactatgttgagcaggctggctttgaactcacagagatccacca
gtctttgtctccttagtactgggattaaaagcatgcaccgtcaggcccag
tctggtatatattacttaactcttaaaatttattcttttcaaacatttac
ttctctcctttttccaacaggagctgctgctcaagaagttatcaaaataa
tcaccaaacaattcgtaatttttaataatacttatatttatagtggtatg
tcacaaacttctgcaactttccagttgtagaataagcaccatgtgtaata
tgttaatggttggaactgtaattgtcttcatattgtgctttggtttgtaa
aaatctgttaaaggacggaagttaaattgtttccttaataaaagtttttc
tcatttgtaatatagtcttgttgtctggaatggtggggagaatggggaga
aaacagaacaaaagccagctctttgtatagttagttaatgctggattgct
attttacagttacatatcgtagatatgtctgtttcactaacaagagtaaa
aaattaattatcttaatgaacttaagatgtggattttagctgtggacatt
ttaagatcattacttatttaaagtagaacttttaaagaagcatttcggag
ctttatcaggacaaaaccattcccttgtgctgtcgtcattcattatatat
acctaaaggtttgtcactatacctgtgtattgaattttatgggcttgccc
catccctaaatttctttttattgaataatatattggaataatagcattta
gcagcttgttagatgggaaggaaagttcctgaaggtgaggaaaagtaaca
aactagaaatccaaactgggaggccgaatgtgtgtgtgtgattcgttatc
ctaaggccctaaattgcctgctatagaacagttctcaaaggcagtctcct
atgtgagaacctgggttatagctgacaagaggcgagggagggggctcata
gggattttatttcttgaaaacctgtatcattcttgcttggctgtgtcatc
aagtgactttgtcagagcaggaactgccctctgacagtacttccatctcc
caacactcccatgggaagagttctgttgggacgtatgacaggactaaatt
atagggcacaccttgaacacatttaagactcagagctctgggctcttggg
tctactcaatgagaagctggcttggccagaaccaaaaactaaggattttg
gagttcacccagggagggtgtccagtcaacggaatgcccagtgcaaccaa
agaaagcctggcgtcaggcaaggtcaaggagggagcaaagacccttccga
gacgcaagtcctaaatactaagttatattaccctcatcatgtcactttct
cccatctaaaacctggcatcccgcactgatcaccttctgcccactgatgg
ctctacagctgcgaagggctaagcccagtgggacaggtgtgcggccggaa
gtcccgcccagcggatgtgagcctggctggcgcgcgggcgtgggaaaccc

>NM_175179_up_2000_chrX_90046187_r chrX:90046187-90048186
tttcaaatgacagagacacaggttagcagagtatgatagagtatgaatag
gaaatacggcatgtccagcctaacaaatgagaattggggttttgcaaagc
tggaaagcagagatccaaggaaatgttatagtccggccattcaaagcagg
ctgggggaatgatttctacagcaaagctatactgagttagcagcaggttg
ccattcaatgtttactgagatccaggcctaggactctgattctgattcat
attgcaaatttttggtgaagatatctagaatctcattgaaggtcatgaaa
tattatagaaaggattgagttgaactgatcaagtttcttacctctttggg
aaaatcgaataattggctccgatgggagaccaggttggccaaggtctcat
agcaagtctgaggcagaaagaagagtagatagatgccagcccttaacagc
cacaacaattccttagcttcacacaggcagtggcagcagtccacgtctca
ctagttcagcttctgtgtatttacaaggtagacaagatccaacagggcaa
caggtgactattcattgggggttggaggtggggactgccattgttttcta
atccttctctgatcctcaccctcaattcacttctccctccccttttagac
attgaaggagttttcaagctgggatttctgtacattccagagctggttat
acaaccggattctttgttgctccagctcacctggcactggcagttactaa
tgccacttaatgtctttaggctagttagaggcctaagctcagctggcccg
ttgccacattccagacacagtagcctgtaaggctggtctgacaggcctcc
tcagtgttcctcagtatgacctctggttagggctcacacaaaacttcttt
ccctatctagaaaagggatctgcacagaccagactcacaattgatgaagt
gtgctctggagatctttgtttgtttaattttgcttttgtttttggagaca
gggtttctctgtatagccctggctgtcctggaactcacattgtagaccag
actagcctcagactcagaaatccgcatgcctctgcctcccgagtgctggg
attaaaggcatgtgccaccactgcccgcctggagatcttgagaatcattc
catgttcgttggaaggtatggaatttaggtgagaggccaactattgaaat
agtatactctaaaaacagttattttcctagggaagaaaagtgaaaggtac
cctgaaaggtaagtataggtctatattccaaatatgtcccagttactggc
agtctaagtaacggaggtgaagtgccttttcccaggcagcactgatggta
gttgacctcaatcttgccttccctaagagcctggggcaagcaaggaaagt
gcagggctaaggagccaggtggtgtgggggtgggaggaccaagaggcagg
tcactttcctgacaggtgatttcctctctgggaagaccagccacctggcc
ctgctgccactcttaataattagccaaccatggtgctaaaggtttctgca
ggccccacaatctctggctccttccttttctcccccacttctcacagcta
gtctcgaactgagtggagaaactctttggtagcaacctgggagcagtagc
gcaaaagcaccaagttaaggaatgaggaatgtatgcaaaatcgaaaccga
gttccaagagtctggcaagtcccatttgggcgggactagctccgggagta
gggtgtgtagccacgctgaaacccgccccgcgtgggagcggaagtaggga
gtccctgcaaggggttcgacaacctctccgcccccctgccaataccacgc
ccgatttatttgcatttaaagagagaagcaccaaggaaaacagtgggcgg
gcgagggcatgccttccagccgtcatgattggactgtatgcctgccaatc
atatcacggacgtcccaccctataactgtggagtccggggtgaagggggt

>NM_022028_up_2000_chr12_66819165_r chr12:66819165-66821164
tgaaggtttacacaaggagcaaccctttgttctctttttctttttattag
atatttacatttcaaatgttatcccctttcccggtttgccttccaaaaac
tccctctcccctcctctctccccctgctcaccaacccacccacacccgct
tcctggtcctggcattcccctacactggggcatagaaacttcacaggacc
aagggcctctcctcccattgatgaccgactaggccatcctctgctacata
tgcagctggagctatgagtcccaccatgagtaatctttggttggtgattt
agtccctgggagctctgagagtactggttagttcatattgttgctatggg
ctgcaaaccccttcagctccttgggtcctttctctagctttttttttttt
tactcttatgccataatcaatctgtcagcaaaccctgctgcaactctaaa
atgcctacaatcacttagcgcttgtcctgctgcctttatccatatgcatg
ctagcaatatttttttatcacctcccttattttgaaaccccactccccca
ttcagtctactctcacacagcatccaaagtgatcgcattaaatacgtctc
tcctctactccaaaggcctaggtgggtggccagttaccaaggaacttcat
ttccctctactcttctctgttccagttccagctacgtgaccctcttccta
ttcctacaatgagccagaaacacgaccacttgcagtgacttgcatttgct
cttctgaggcctcactccagatagcaccatagcaagctaattccagcatt
gccttctcactggcttcattatccgaccccctttccaagctgtgggatct
ctcttgtttatgcttccttcagcgctcactctgttacatactatggctta
ctagttttattttttgtgatctctcttccccataaccgcaggacctttgt
tgttatatcccagacacctaaaacagcaccttggatgctgggtgctcaat
aaaatatttgttataggattatagggacctttaacaaggaaacatttcat
aaaaacacaggagacagacaactgattaaatgtctttgtgcatggctaaa
aaaaagagcagtttggtgtcttgttctgaggttggtgttttgcttctgtg
ttttaagcacattctcttcattatgaaagccttactttgatcaagaggag
tgagtcccaatcttattctccaagttattctgtgtacctgagcgagttaa
agagaacaaagtagaatctgatatattagatagaaaactcccagttctga
actctggtgctcaaaggcttcaaaattctaagacttaactgcaagagaag
gcatgtggttattaagaatacatattaaaatgatgaaataaatacactaa
cgtcaaatttatcttaggagctgtagaaactccatcttcttttttaatcc
gaaagcgcggatggggatggggggcacaaaagggggtgggctaccaaggg
ttgggggagataataagaggacagaagaaacggagactcagtttttacag
tagtcacgctgtcaccagaagagtcatctgtgttactaggtgtagccctc
gcggtcccagcacacccgagggctgccttccctcagcaaccaggacacgc
ggctgcggttgcgggaagcagggcggtaggcaagtccaaggcgagagccg
ctcgccgcccagcgggctccggaccgcccggactccagctccccagcggc
gggagccggcccgcgcagccgcactgagggccgcgatggtcgccacaccc
ggcccgttagccgcccgcccgtcgcgagtcgccgcacgcagccgcgtccg
cgcccggcgggggaggggcggcccgtgcgcgtcggctttcccagcattcc
cagcggcgcggggaaagtttaccggacgtaggcggtggccgcagcggtag
cggctccgggcggcggaccatggccctggtgggcggccgcggccctgtcc

>NM_007443_up_2000_chr4_62245335_r chr4:62245335-62247334
ctaccattagccaaccatgaaaggctgagagactgtactgctgagatgga
tcagtgggtaaggtgcttgctgccagccctgtctgtctgagttccatccc
tggaacccacatggtggaaggagagaagtgactccttcaagttgtcctct
gacctccacaagcacccccactatagtgcatgtgttgtggcacatgtatt
cctgcagaaactattcccacaaacaaataaatgttatttttatatattaa
aaaatgtctgagaatcaagaacacaaaagaaggcaactatgccagaaagt
taagccaagacagttgctgtgttgaaatgtgtatggaggttttgtgcttc
ctggcagccagagcaaaaaaggaaattccatccgtggccaagctgtctgt
tatggtgcatgggaaaccctctcatttacagacagacacacatgtgctct
ggataccagcaaaagggaactgtgtctgctgggtctcacagaaggagcat
ggtacactgactgtggaacagaccccctgtttcttccacgtgcaggaccc
tggctctctggtctcagctctaacagggattgcctgctatatgaaggagt
gtgccgtgagggaatcagggaggaggaaggacaatggctggaacccctgg
aggagagagaagagagtggagagggatcatagcaccatggacgggaggag
ctctgatgcaaacagatgtgggtttaaaaatctcccattagagtatataa
atctagaggctagggatgttgctcaattggtagcgctcttgtccaacatg
caggaagccctaggtttaactccccccacccccaccccccaccccccagc
ataaaccaggtgtagctgtagttcatgcctgtaattctagaactcatgag
gagggtcagatattcaaggcagagctggctacaaatccagtacaagggca
gcctagagctatataagacactgtctcaaaaaaaaaaaaatgttgcaggt
tttaaatcaaaatgttactgtgttaccttctttaggcgctgttataaaaa
accctaaatcattaggaatgatacaaagtgtgtcctctctccaaacttcc
ttgaactggtttagtctaaaagtatcatcctgttgatggttctggagcaa
ctggagcgacaggaacatatatcttacggaggtcacaatgacccttcaac
tcttaccacaccctaagaacaatgctgttgcctgttggcattcacccctt
caaccttcaccccaaagctaggatccaggtacttgtgttaacagcgttta
ttggtgaagaaatgagcacagagggctcagcattcttttcaagcgcacac
agcaggaagaccacaggaagctgcctggctttggaggctctgttcccttt
cttacggtggagccctagtgggtcttgtcaatccaggagagtgaaaactt
atatcagtgaaaggcatctgcacatgcttctgaggtgagcctgggggttc
atctgggtactgatggtttcactgtgggaaaccagtgtggctcggtgaag
ggatagcatctctccctgtcctgattatcttaatggctatgagaggttgg
agaccagagggagagtcttgggaggaaggatgctttgctctatagccaac
ttccctgggccttagttttgttatatgagaaagaagccagaaccaggcta
cctgtatcttctgagatcttgggggaagaactggagggacaggccagaca
ctgcctgactgccccatcccctgttctccctggggaaagttgacctttaa
tgaaacctttctagggtctgaactctattgtgcttggtcaacgtcccttc
agagtcagtaaccatggcttcctgtccacagagttggacctgggctgggc
tgtagggatcgattagagctggcccaagaccctgattggccttggctgag
caaagcaaacaccaaggtcatcatttgcctccggatccttccccagcctc

>NM_025485_up_2000_chr9_98501019_r chr9:98501019-98503018
ttgttactaagtaaaactattcttaaaggcaggggagcctttgtcaacgg
attggtttagctcttgcagtaagtgttcatagctatagtgtctcctgtgg
agaggagactcctttacaatgggataagctaggagtgactccattttgtt
aaatgaattttcacaatggggaatggggaagaaaataggtgaggttagga
gttaagtctctctctatccagcaaattcaaacacatatttgttcaacaac
tttcttctgccaggcctagggcaaagtgcttacttaagctgactaatcta
tggaaggaaaagaattgcactccctagtcacctagaaaagaatataatga
aatcatgtgcccactcatccatccgtccatccattcatccacccacccac
ccatccatccatccatccatccatccatccacctatctatccatccatcc
atccatccatccatccatccatgcatacatccaccaatccatccatccat
ccatccatccatccatccatccatccatccaccaatccatccatccatcc
atccaccaatccatccatccatccatccatccatccatccatccatccat
ctatgcatccacccacctatccatccatccatccatccatccatccatcc
atccatccatccattgatccatccatccatccatccatccatccatccat
ccatccatctatgcatccatccatttaccaatccatccatccttccatcc
atccatccacccatccattctttcattcaacaagtatttgttctgcacat
aaacagtactaggtaaaattataataatgtataggcatagccttcatgtg
gtgagaaaaataagcagataataaggagaatgaccagaaattatagaagg
gccgatgaagggaaggtataaggtgattggtggttatggattcagaatga
agaacaaacatttggggtgcgtttgaaaagtttgaaagaactgcaaacag
ttggatttaaacccgcaagtgggggaagaggtctaggagggcaatacaca
ttcattattcagaaccataaaaccaaaaagaaaagagaaaaggagcacag
aggaaaaaaatacaaaaacaaaacaaaaaacctgtacacacatcgagaga
ctcaaacacgtacttgtgaataagcagttggtgggatgttgcacgtgccc
atgtgttgttaggacccgaacctagggcaagtactctagtgctgagctaa
attccaagcccttattttgtttcttttggttttttttttgtttttttttt
tttcgagacagggtttctctgtgtagccctggctgtcctggaactcactc
tgtagaccaggctggcctcaaactcagaaatccgcctgcctctgcctccc
aagtgctgggattaaaggtgtgcgccaccacgcccgactattttgtttct
taatgtatgtactcttaacatgtatgtattatgtgtgtatgcatgtgtgt
gtatgtggtatatgtcttgtatacaaatgataaagctaatactataaaca
aacaaacaaaagtaaatgggctggtgagattcctgctcaggttgtaaaga
tacctgctaccaagtttcacctgagttccatctctgggtcgaaagagagc
ggcgactctcccaggctatcctctgacctccacatacaagttcatgcgca
tgcacacacaaacaaaattactttaaaaaaattctttaaaaagttcattc
ccacatctgtaatcagaggtcagaaagcggattgcagcgggtttgaggtc
aagactgcagagactgtctctaagagggaagcggggcggggcatatagct
cattccatacagtgcttgccttgcttgcacaaagattttagtagttttaa
aacgcttccgcggcgccttgcctccacccagactacatttcccagaatgc
tgcacaaaaacctctcgagccggaagttgctctatcgattccggcgcaaa

>NM_025647_up_2000_chr4_113946053_r chr4:113946053-113948052
aaggtgtgtaccatcacccccaactatccactccttcttgatggtcttag
acaagttttcattttacttttgtcccagtttaaagtgcaaggatttttag
tagttttctaaggccagagtgactaattagcagtaagacttaaagaaagg
cctgtgtactcttggtacacgctccatcctctctgctttaatatctgtac
aaaagtggggcaatgccccagacaaggcacttactttctgttggtaatac
agagagtcaggactagttttgtttctttcaagtctcaagtgctctgtttt
tccatgcacaaaaacacaaacctggaagctccttgcttcttattgctaaa
tattcttgggcctattttggctttgaaatttttttgtttgtttgtttttt
gttttaagcagggtctcatgtagcccaagctgacttggaacttgctatgt
agttgaagctggctgtgaaatacttcttttcatacctccacctaccagct
gctgcaaatataattttgtatcgagctgtttgggtttcattattgttttg
gagatgggagtctatgtagctctggctggtctggaccttaaaagtgtaaa
ccagatgagggtggtcttgagttcacagagttccatctgcctttgcctcc
caagtgctgggaatacagtcaggcttcaaacctatcatcttcctgcttca
gcctttgacttcaggtttcttatttggggagctggaatattgtaggtcca
aagccaaattatctatcttagcccccaatcaaccatttattgttcacctc
tatgtgacctaacattcttgtgactattaggtaagtccatttgtaacata
caaacagaatcctagcttccaaacccaaaggctaagaatgtgattgtaag
ggtccatgacttttcaaagaatgacaccctggattcaaaaagtatgtaaa
tacaaagagtgttttattttgcagaagttcagcatgctggggtctcccat
taccaagaaagaccgagaagtgagcttgcaggcccaatttaaagcacact
gggggagttctgaggtaggtgggctttgtcttactctatctctagtcaag
tgcagcagtgaggaggaaggaagtttaatctgtaactgattgtgaaccat
ccattgagataactcactacctttggatcagcttgtctcatccctctcgt
catcatttggcatctggggccaataacagtaccagctttgctagaaacca
tctctaccaagttatctgaaaaaaaaattgccatgattcatagctttgtt
ctgttactataaaaaactccatgaaaatgctaccactgccgactccaatt
ttcaaaggtttgtgttcatccaggctcagttttcactctttttcttctct
cttcagagttttccctaatggcccgagtcagggtaacagagctaagctta
aagtctttccctgcggttagaatataacctaagtgcttttccataaccga
ctcaactctccattaatgactttccattccacttatccagccctaacctt
ctaacatgcccttctctcttggcgggtcactgcatccaagtctctgctct
tttcagtcctcaagtcttggttccaaggtcacctctttagaggccttctt
tgcaaacctcaaactgttctcattttcctttggtttccttcccaacaatg
ccgttgttcctactgactcctgtgcttgcctcttcggttaggccgcttct
cttgggaaagggaaacccgggagattgaaccactggtctgcctaaacgtc
aatccaggttctgaaactgaaatgccttgggtctccagccacgttaggaa
gaaccggaaccgcgagcggaagctggcgcagcgcacggaggccccgcccc
ttcctgtcacggcggccggcagctggcggcggggccccggcgcccgctct
gcccgccccctccctgccgccccgcccgcgccgccgcgccggccgctgtc

>NM_025610_up_2000_chr19_8332115_r chr19:8332115-8334114
aactttgaatatatatagagggagtaggagaaataggtgtatttatccat
taaggtatatttagtttcaagttttcaaaagaatttcttatttcaattga
aatgtatttttttctattaccagaaagcattttaccctagaaaagatata
acctgcaaaaaaaaaaaaaaaaaaaaaaaaaaggaagggagaaagtccag
gcctgtcctctctcctgctcagtcattggctggtcaactcttattgacaa
atcagagactaaatggggagcaatgcttatgcaacactgaagcagaagat
acttagaataagcattacaatgccctgtctggattgcaactagatatggg
gacagagaaatcagcttttgaataatagaaggataatctttacacggtat
acaataaaaattatgcctacaaggttcaactacatagtaagtttgaggcc
agagtgtaatgtatgagaccatctcaatttctttttaactagagcaaatt
caaactcctctctatagcagagccactcttagagcctcacattctgatgt
aaagtctctcgaagaaagagaaaggggtgaagatatcactagtgggaaag
catagaatactgtggaaggaggtggacaggcaaccaagactgggtaatac
cagacctgatgctctggtttccagaatcaaaggctggtcccttctccaac
atctcttttgcatatgatctttcttcaagcagaaatctctaattatgtag
caaataaacacaataaatgaaacccaccccaatgaggacaagacaaatct
actcaaaccttgctaatgcaaaggaaccaaccagccactggttttggtag
agactcagaagcaggcaaacgggtaggaaagggctctatggggaaacagg
ctgtgtcctgtttggatgctcttggcctagggaagctagggatagactaa
ctagaaaagatggccctttgtgatggttaggggaatcagatacaactttt
ctctagttggtggtaagatggaaacaagaaaaaatattaggaaaattggc
acttacccaccgggtcctgaccatttgaagccatctttattgaggtttat
tgaggtctacagaagtaatggttgggaagtcttacacaaggtcagccctt
ttcattaacatatgagcctgggttgccccaccttaaagagagaaggactt
gcaaaatgaaagtctatctttgacaccaactcatctagccaataaacagt
acaaagcgattgataacgaaaataaaatattgcttcagtaaatttaaaat
tagaaaacaaaggttgtgagaaaaaaacaaactcataattcaagtaaaat
tgctttacataataaagcagggcattcttcctaggtgtcactgctacaga
aacctgtagatgtcactggcatctgttctccctctttgactatcagaaca
aaactagactctaggatccctttggtgaatacgaagtgtttggtcttcta
cccctgccgccacaactgctggaagcaaggaaagaagaaatgtcaacaaa
aagagggcactgagagatgaaaggatttagagctggcatccctagactta
gaggaggagaggagctgggatttctgggctctcagagtgtctaatgaaca
gaatctgtcaaattagaggcagaggtatactttattttcttctcttccga
aagattaagatggggaacttaaagggaaaaggttttaatgtagcattcta
actagcaagacttaagagcatgcgataatttcaaggcaaaggagacaaag
ggtcccgcgtgctactagggaagtagaaaagcaatgttattctagatctg
gagtcccggaaggctggtgcgcagcgctagggaccccggggctttacggt
aactcagcagcgccccgggcccccaccctcgtgcgcaagcgcggaaccgt
tgcctgcagagcggttgcaggcggagcggtttgctgcctggtggcttggc

>NM_145500_up_2000_chr19_41524138_f chr19:41524138-41526137
cccttgatgctctggaaccatatatttacctcttacaacacagttctttc
tctcactaattataatagtttgatggccatagatagtatcttatttgtat
ttctgtcctcaattcttttcatgctgggtaaaaaatacgtgctcagaaat
aatagaatggcagagaatgtggactattgctaaggaccaacatatatttc
tagcagttcatttctcacatattctaaaaattaatctgttcaatttgcta
aagaaacttcttcacccataaacttccaaacataatttttaaaaacccgc
atctatatccattttttattctatttcttaaacccgacactgaaggccta
acattcaacattcagaaagaattctaaagaggcaccctggatttgttcaa
atcctggataaactcggaactgagagattcctgaaattggaactctggga
agaaggataaaaaaatgggacattaaaaagttataaatctaatttatcaa
aaagcctatttggggctggagagatagctcaacaattaagaggacagact
gctcttgaagaggtcctgagtttaattcccagcaaccatatgatggctca
caatcatctataatgggatccgatgtcctctcctggtgtgtctgacagcg
tactcacatactatatatatatatatattcttttttttaaagcctactaa
gacacataagtgaatctttaaagacactagtcatctacacgcccaccgac
ctagagccagactggctcctcccctcctccatccaattacaaccactcaa
acagctggagcgcacgctacttccaggaaggcaagaggccggagcgtaac
ccttggaacccagaccttctcacctaacactccgcaaacaacgcggtcct
gcggtgcaagcaccaggtttggaccagaacacccgagtccaagtcccagc
tccacttccggactcgtctgtgccttgcacaagtctattactctcggaga
aatgtaatgattctctatggaccacagcgagatgcggaatgtaaagaaag
ctttaaggaagatgcaagcgactctccaacttgttagggcagtagcgctc
ccagcgggggcagagcggccagaggaccaatcacaatcacctctcccttc
actcccttcccgccgcgcgcgggtgctgaggccgctccctgcggtccggc
ccctgcagaagcctcgcggcgttgtttgccatacctgcagccacctggtc
agcgggcccctcctgttgacccatgacgaagtcttgcacgaggccacaca
gggcgcccataggcgccactgcctcctccagaccggtggcggcagccatg
acgctagccagagattgtgggagggggaagtgggtgtggctacgagatgt
gtctctccgcgcacgcgcctccatggccaatagttgggcgcagacttcag
gggcggggcacctccaggtcacgtgcctgccggctctgggccaggcagtc
ccttcagggacctaacggcccctccccagagggcggggcctgggccgggg
cgcggctccgggaggggaagtgactgccgggcacgcagccggggcggttg
agggcgcataattcccggccgctctccccgggagacgggcgacagggcgg
gcacctggctgggtggggccgaggggcggtacgcatcctgggaaaagcca
atgagaaaaccagacccggcccgaggggcggtgccgtcggtcacatgcgc
acctggggcggctggcgaccgtggcgcggccaccccaagcgggaggaagg
gagcggggccgggccggggcggggttaggcaggtgagtgacaggctccgg
ggggccggccccagctgggagctcggagtgatcctggagtagctgcggcg
gtgtccgccccctccctccgcccctccagccgggctggtctctggccggg
cactgtcgcgggcccccctggcctggccacctccctctccgctggcccgc

>NM_028611_up_2000_chr17_76757372_f chr17:76757372-76759371
gttttagtggttaccaaggaatcatgacttaaagtctcgaggacctggac
gaattctgctaccaagtgtttcaattggtgttcataataccacagtatca
gtcttctatctctcgagtccttgttgccactggacaactcttccagtttg
tggaaaggatgctggctgaaaacccggagcttccgactgtctggcagaag
gtctgtgatgagcaactccttgaacgtgtccaacgccatgaggcactgct
gcttgctgcccttctttttcacaaggctcatcagggtttctacaaactgc
agagtgtggacagcatcatcctggattagaaggatcatggccgccatcct
gtcagctagtgtccctgatgacacgatggccttcatccaggtggaagagc
ctcccttttgattgtttgtcttactcttgaataagctgacttcgtgctca
tacagcttctgggccagggctttgtacttggacacgacatctggaggctg
cagctccaaggaatactcaccgctgtactccatgtcgtaccacttgcctc
caggcctgagtaacattgtttgtctctctagaaattcaaacacatcgggt
tgtttatctttctttgctttggagacgggacagctctcaggacgctgttc
tggtacagtcttatttttcaccttcttttccgatgtcttttttccttctg
ttgctttttgttttttattctccaccttcagtagttttgcttcttttttg
ctggtgttttcctttttctctggttcatcttcttcaatcaaagactttga
gtatttggccaaattcagattctgaataaatgactccagttcaccttgtt
gaaggtcgtcaatggttccctttttgcccccatccaccacttcctcattt
tcatccaaagtagccagcataaggtaatcttgctgtagaaacacattaaa
aaaaaaaaaaaaaggccgtattacaaacccagaaattcagtaagaacttc
atttttaaaaaccatcacatatgaattattacactattatctggcaaact
cacagatatccaacaggaaaatgtgccaaagataggtacacaatagggaa
aaggcttttgaagaaccttcttcaagatatgaaaagattctcaagctgac
agtcacaaaatccagtgaaaatcgcaatgatctaggcactcgtaatgcat
caggtgagcaaggttaaaggtttatctgagtgggcaggggatggctcagt
gggtcaagtctatgccaaggagcctggtgatttaggtccgatcctcggaa
gtcacataaaagagagaatcgattccaaagttgtcctctgacttccacac
gagtgtaccaacaaacatacaacactccttccaataatagaaagtacttt
atgaggtagtgtagggaggaagaggcactttcataaaaggctaatgtaaa
ctggcaggttcttttagcgacttcaatccaaccttttaacctagcagatg
tagattacacatacggtcgtgttcaaaacatttgcccacgtggttagaat
ccgatcgcctacattttaacgaggcataaacccaggagaaaacatgcaag
ccgaactgttttttttcccactgaagcgcggtaacagtaaatgcgtggga
agctctcagagcaggtcggaggctgggctgcgggtcccaccttcccggca
gccgtgagcatccccttccccagagcctgcggcccttacctttgtgcctc
cgaggcgtaacacctcctccagggagaagccattcttgccctcatcgcca
tcctcctcgtcttcctcatccggatcttctgtcacctgtttgggacgcca
gggctgcttggcaaggaacgccacaggttcctggtcggccgacatggcgg
gctggacacgcgagtgcagcccggagcttacttccgctttacggtgacgc
acttcctattgcgagggcgattcaggaaataccgtttaaaccccgcctcc

>NM_181402_up_2000_chr6_128132842_f chr6:128132842-128134841
aattaactatacttgtcatagtgtgttagttttataagactttcttagtt
taatttatcttttacttatgattaaattttatactgggtgtgatggcaca
tgaccgtaatctcagcctttgggtgatggaacatttgagatgaccttgag
ctacacgaatagatcctgattacttttaataagctgtagtatcaggatga
tgctagctagccttgagaagggagcagtagcaattgaagcaactgtgggc
tagtccttttcaaggccgagtgggtctcgacaaggcaagttaaccaggga
agttaggacaaaatcttttgagggttgagagttatacttcattttctttg
aagccttaagagttagcaaggtgatatgacacggtaagtttacaaaagtc
aacagctttcctaaattagagcaatgaaaactgtttcacttggaaaaaaa
aaaacctataaaatagccaaatcaaacacataaaggttgttgtaaaaata
gctttaatgtacttaaagatatcagagacctaggcaggaggggcataact
cagtggtggaagaggtgtttagcatgtgtgaggttctgggttcatatacc
cagcccagcccgactcccgacacatggcctgaaatacaggaagaagtgtg
ttctggatgagaactcattattttgaaaaaaactgaaaaagaaaattagg
agatatttcttatcaaagagcaagtacattaggaatctatacattataat
agcatggcaaagcataggaataagcagaggattagcagataagaatattc
aggaatatatgtatatatgcatatgcatgcaaatttagcaaatgtacttc
aaagtagtaagaaaaaataattatgctatgcaataagtatttgggcaact
ggttaaccatttggcaacaatttttagaatttcttattgaacagtatcat
ttctaagaattcgttccaaagaggttaatgaatgtctgaacaaaaatagt
gattatagtaatttttgttacatagtaacttgtgtctctcacagtagatt
atttaagatatgtgtgtaacatgtaaactatggaatgctatagtctgaag
aaatagattcatacacatgggaatggaaaaatatattaaaatgtaaaaaa
caatcaggttctgaatctgtggtcattctttgacctatttttaaaaatac
acctatagtctcacactacttctttgcctttaagaatattcttccatcgt
acctcttttgtgaccggtgtaagaacctatttgaggccttagcattcaag
gcactcaggtaaacctgcttggaaacctccatatttgccatgctgtctaa
aatttcacgtttttacattcttgcgtttccaaattactttttgctttctt
ctgtcgattctaaaatccacgaggacagggacaacatattggtcagtgtt
cacgtccaagcccagtgacacgtggccaatagctccctttatttatttat
tattttctagattgcaaacacctaagcacctgatttcagcaagctcattt
acaccctcaggtagaactatcatcacctccaattcgaggatgttgcaaac
aacaaagaggtttgaagctttaacctttaagccattggtcgagttgtgct
tctcaggcctagtacttggttggccactaaactcggtataaggtgatctt
taataaacgtaggttctgcatggaggaaacgcagcctgccacgcttgacg
atcacgtggtgggtatgatggccggcttcaaacagctttaccacacaggt
aaaggcggcccgcgacagcacgcgcggaagttccaagggcgccatagagg
cggagcgagtttgcggtgggcgggaccgccactgattggctggatccagg
cggaagtcgggaggttcgatggtccgaagacgccagcttgtgacggggag
ggggagaaggaaggcttccgtaaagggtgcctttcggtcctttcgctcct

>NM_019737_up_2000_chr18_20961334_r chr18:20961334-20963333
tctttctctctacctcttggctttattttttgaggcagggtctctctttc
tgaatgtcaagctccctgattcagctagtctagctgtccagtaaggtctg
cctgtcctcactctcccagaagtaagattatagattagtctcaccatgta
caactttttacctgggtctgggaatcagaactcaggtcctcatgtttgac
taaacacttcaacaatttcaaccatagccctagccccataattacccatt
taaccactgattacaatatggaggattaaagccttagcaacaataaaaat
gggatgctatctttatgtttgaagagataagaccttgttaggttagtttg
ttgggacagatatttgctatgtagcacagctggtctcaaacctgccgcat
ttcctgtctcagccttcaacatattggtattacagttgtgtcccaccacg
cctggccaaagagagactctatctgtatgttgttttatttctctctccgt
cttctatcacataaaataatttttactaagctcataaacttggatacttg
ttcattctcacttagcatacatcacttaaaatgtcttttatctccagaaa
caatttctctatctttctacattcttcacattctctccttcccctttctc
tccccctgaccccctcctcttcggctttttgagacagggtttctctgtgt
agccctggcagtcctgaaactcattctgtagaccaggctgggctcaaact
cagggaaccacctgcctctgcctcctgagtgctgagatcaaaagcatgag
tcactacatctggctaaaagaaaaaaaaaaaggagtaaattaaggattcc
actaatgctcaccatgtaccaggctcttcccgtgctcttttaaaggcatc
aactcatttaatactcatttagtaaagtcaccacatacacttgtgcaggt
ggagggcagaggttggcattgaacggtgccccactccaccctggtgtttg
cgatgtggagttgggaagtctctcactgaatccacagctcactaattgcc
tactacatggctggccagggagctcctggaatccacctgtgtctgacctg
cccagcgacggggttaaagcaaacagtgctaagagcgcacacaactgttg
ttggagtttttaagatcagaggctgggccctgactgcctaagcccctgtc
ctcaacaggacatttattcaatgtagccacattaggagaagaaacaaata
aagagatccagtgaccccatcccaccccaaatttagcttcagagttctga
catgaggtttagtttttatgcagggcaagagatatacctaattaaacagt
tctggtcagagttgtggttccttccattattgacctagttccttctccag
catgatactatggagaaattccaatttttttgaagaccattattttaaat
agtttgacggctaaaggaaggaatacatgtctctttggaatctatcatta
gtcctgctaggatggtttatgcagtcatgatcagctaaaaagaaacacct
gaacacaatatgctgggaacatgtgctgtaggtaaggaaggagcccggta
atgtagctagcagcaagaagcattcgaacaaagagtagccttgcgcctag
aaaatgcattaatttagtgatcagctcccggttagctagggattgggact
gcggtgctcatgggcctattggttgtattcaccttcattgagaaggctgg
tcaaggcataacggatacacttaggcccacattacaactgacagtccata
aatccaggagggaaacgtgtctctttcgtccccctccaaaaggtccttgt
ttccaatgaacatcatccctggtacagagcgcttcccatgctgaggacgc
ggtccttgcttagtgccaggtccaccagggatggtgaccgggagggcggg
gcgacgtggggggatgctggcgcggagtaccaggaccaatcaggacccgc

>NM_139237_up_2000_chr4_41263141_r chr4:41263141-41265140
gtgcatagaaactctcccaagcacaaacatatacatactctaaaataaat
gttaaagatttactttcaaagccatggtgtgtatgtgtgtgtgtgtgtgt
gtgtttaattttatgtgtatgagtgtttggcttcatgcgcgtgtgttggg
aggtatacctttagttctagcattcaagcggataagccaagtggatcttt
caatttgtatccagctggtcaacagaatgagttccaggacatccaggact
atataaagacattctttttcaaaaaacagtaacaacaataataataatca
cacacacacacgatttactttcaagaatggaaagatggctcatcagctag
gagttctagctgctcttccagagaacctggttcatttcccagcacctaca
gtttgactcacaactatctgtacctctagtttgagaacatccactgagct
catctggcctccacctgcactgtacatacacggtacagagatatacttgg
aggaatatgtatgtgccccacacataaaataatattacttgcatggtcta
tgtctataatccagcagtcaggagtcagatgcagatgaatctctgtgaga
tccaggccagtccgggatgcatagtgagactttaaaacaaaattattgca
tataggtgtgtgtaccacaggagtgcctggtgccaaaggattttctagga
ctggcattacaggcagtagttgagagtttcaaagctgcgtgggtgctggg
aaaccaaacctaggtcctctgcatgatctacaaatgcttttaagctcttg
gccatgtctccagggtggaatttttttgttgttattttgcaaaaactctt
ttcccccataattatatttcatgttgggtgtgtgaaagcacacaggtatc
acttgaatgcactgtggaggtcagaggacaactcgcagaaatcacttctc
tccttctactcgtgtgggtcccaggtcatgggctagatatgaaagtcttt
tttttaaagatttatttatttattatatgtaagtacattgtagctgtcaa
ttatggatgagccaccatgtggttgctgggatttgaactcaggaccttta
gaggagcagtcagtgctcttaaccgctgagccatctcaccagcccagtat
gagaagtcttaaaaggtagatgctaaagtgtcatttgagagtgtccctca
tagttcaggttcagcatcgtgaatattactgggatgagcgtccatgccca
gttccaagtagttttctaaaataatatgtaaataaaagtaaattggcaaa
gtacttagaacttcgctattacgatggttctgtgtttaaagttttggagt
ttgaataggttatcttatattttaagaaggaaaagctggagagaagctat
gctattatgctagacacttgaactttctgtttgtggaaacagaaaaaaaa
acaaattcaagatacattttggaggtagaaatcacataacttgctcatag
acacggttagatgctgtgaaccactagcgaaaacagacagacggacagag
acagacagagagacacacacggacacacaaaaccccaccacaccggaagc
cacagtaagctgagacagacagacagacagacagacagacagacagacac
acacacacacacacacacacacacacacacacacacacacacacacacac
acacacacacacacacacacacacacacacacacacacaaaaccccatca
caccggaagccacagtaagctcctcccttcccgaaagggaagtgaggaaa
agaacgcgacgagctgcagtcccaaacgcttccggtttagtgcggcgtcg
aggctgtaaatcggcggaccttgtttggttcctcccacaatgggcgggtt
cctttgaaccactgaccaatagtgagcgagacggcatgcactagcccaat
ggaactgcagtgggtggggcctggggcaagggtttgagccctggagttgg

>NM_016919_up_2000_chr9_20685257_r chr9:20685257-20687256
taaaaagtagttagattgccagaagaacttccaagtaaggtgacctggga
taggaccttgtgatagccttctgtttagagaaggttgtctcttggggaga
ggagattctctgttttccctccaccctacacaacccaatctcttccagct
acatggggctccacccccttctctccagggacagagactctttgtctgag
gaacccaggctgggagggagcagtttggcaccacctttcaattgcccaga
agggacacttgggaacagacacatcactttgatttctctctgggcaaatc
acttgtctgcatcagccaactgcagagcagggtgtcccctgacctgctgg
ggtgcacaccttgggaggtctcatctgatgggggtttagggttgtggtga
gtgggtgtctcccttgaattatctgaggatgaggcagaaggaatggaggg
gtggaagcctactcattttttggagatgaagagcttggggggacagtctg
gggtgtggctcagggcagtgttcatatcacaggaggcactgggatccatc
cccgctccataaagttgaaaaaaaaagttcgagggctgcaggtggctcag
tcagtcaagtgcttgctgtataagagtgaggatatgatccaaggacctga
gttcagatccccagcatctgtgtaagcagctgagggcacctgcccatgcc
tagaatccagtcactgtggagggagacagtaccctgggttcagtgggcag
tcagcccagccaaactggagaggtccaggttcaacgagagacactgccac
caaaaacaagggggaagagtaatggagaaaggcagccaaggtctgtctgg
tcttcagacatggatgcatgcatgtgcacagccccactccgtgcccacgc
acaaacacatgaatgtacacagaagttggagggagggttaaaagtgcgtt
ttggagtcaatggtgagtgtttaaagatggtaccagacaccaaactccaa
attccaaggttcatgggggtttagagaattgtaggagaggttgggaatct
ggtgaggattatggaagaagcggcttctcaaagggcaggcagactttgag
aggacgctgggactccttcctttgtggaccttgaaacagaaagggttaag
tgtagctttaaaccaaaccctaatcccatgtctgaggggagactgaaggt
gcttttatttcgatatagggtcttactatatagctctgactatcctggaa
ctcactatgtagacaaggctgcccttgaagccagatggtgatggcgcaca
cctttaatcccagcacttgggaggcagttcgaggccagcctggtctacaa
agtgagttccaggacagccagggctatacagagaaaccctgtctcagaaa
aacaaaacaaaaaacaaaacaagacaaggctgccctcaaactctgaggtc
ttcttgcctatgctttctgagtgctgggattaaaagtgtgggccactgtg
cctttagtttaggtgcttgattttaagattacatttatttattttgtgtg
tgtctggggtgtggggagtgtgtgtgctgtggcgcgcatgtggaagtcag
agaacaacttttgggtgttggtcctctccttccatcctctggggtctgag
acagaactcaggtcctaagtcttcgtggttaagggcctctccctgctgag
ctatatctttctactctgaggttgaaggtttgatcaggctaagacagctt
tgagaaagtcagtgcgagaggcattctagggctagtgggcgtggcccatc
gtctcggtgctgatgtccggcaagaatggccctgatctcagccagccaat
cagcgcgtggtgcacacttcgcaaactttttccgtgcagctgtgggtccc
ttccccgcccccctctcgtccgggccccgcccggcaagggctctagagcg
cagggcgcggccagggcggggtctcgggcagtctccagcagatcctcaca

>NM_178732_up_2000_chr7_10957546_f chr7:10957546-10959545
ctcatatttagccctggctggcctggaaatcttttgtagatcagtctggc
cttgaactcacaaagactatcagcctgtccctggagtattgggatttaag
gctcataccacctcaaccagccttttctttcctttaaagaaatttctttc
tctcgtgtgcgaacgagtgtaggtgcctgtgtgctgtggcactcagtaga
aggtagaggacaactggaatgagtccattctcttccatctggggacggaa
acagggtggcaggcttggtgacaagtgcctttaacttgctggaccatctt
actggtcactttcttctcttggattcagggccccatgtatttattccagg
ctgcttttgaactcactgtacactaaaaaatgactttgaattaattgtcc
ttagtctttctgcaaagttctgggattacaagcatgtactaccacacctg
gcttcttctggtgtgtgcgcggagacagggaggtgggggggacagactca
ctctatagtctaggctggccttaaatttgtgacaaatctcctggtgtagc
tttctaagttctgtaatcattgtctcttgtcgcccaggctgatctcaaat
tcacactatagctacagctgctcgtgaaagaagctctggtccttctgcct
ctgcctcctgagtactgggatagtagctgctaccacagccagctctcaac
ccacgctgtttgagaacccactgtacttaggggctgcattagcccaccct
taacaagagacccaaggaacttctatatagagacaagcatacatagaact
aaggaacccaacacaggagaaatgagaatcctgaaagaagatccctcaca
tgctgcagaatagagaaaaaccttttcctgtcctccaataacagggccag
tcttcactgagactgccctgcctttccaaaatctcacatatcacttagat
tggccccaaggaaataaagaatcaatattgtgatgtgtggaaaagaggga
agaacaggtgtcctaaggacaagcagccaagcatagaaactagttgatgt
gcaagggtctgaaataagagctcgcaacattgaccttcactctttccaag
actgagataggggaatagaaagagaggccgaaacccaactctgtctctgc
agctggccacacagagggaaactgcctgagcatgttatctccgtatgtga
tcgcggttggtgtggaagttgctatgtagtctaggatggccttaagttta
caatgatcctcctgcctctctctcttctgagtgctgagattaaaggtatg
cgccatcatggatctgatctaaggcttttctgtctatttatttcccatgc
gcattggcattggtgttttgcttgcgtgtatgtctgaaagtgttgggtcc
tctggaactggaattacagatagttgtgagctgccttgtggtgatttgag
cccggatctgctggaagaacagtcaatgatcttaaccgttgaattgccct
ggaactctctttgtagaccatgctggccttgaaatcagagatcttgcctc
tgcctcccaagtgctgaggctacaggtgtgtgccaccacgcccactgctg
ccgtctctttagaagggattccccatacgttttttcttttgtgctcccag
cttgtgtcgcctgcctcccgaaatctccaagtttccacttctgaatcttc
aggttttggtcctgggccgcttgcccagagcggggacctacccaggagtc
tctgttagtgctcaggcctggctgaaaccggacggtggtggtaaacttca
ctttccagctaaggctgggaggtagggagaaaagatgctttggatacccg
ccatggataccaggaaggcaccctcctgtcattcaggcaagtcagcagga
actacgtttacccgagcatccgtgctgtgcattgggccaacgcggatagg
agaggcggggcttccggcggtctgggttgtcactttgcagactggcttaa

>NM_020575_up_2000_chr2_60063337_f chr2:60063337-60065336
aagcctgctggcccgagtctgagtcccaggaatccatggcaggagagaac
ccattcccacaagctgcccccgaccttcacacaggctctagtggccagca
cccctccacgtatacacacacgtacacacacacacacacacacacacaca
cacacacacagaggaagctggcaccacactcacctctcacagaatcctca
gcactgagaggagacgaaaccataaccggccaacacctgcactgtccttg
tcaggggttctgtagagaagttcccactaactacgtttgtctactatagc
tcaggaaaatggtgcagtcgatcctcttaacacaaaataaactgggaaag
atgttcaaggggtctccacaaggttcagttccagaaaggccgaatggtgg
cttagacacataacgtaactgttaacaattatggaacgcttgctatgttc
taagaactgacagatcccctcatttaatcccttcaacaccaccatgaagt
ttggggagcatggcggattagggttccctaacccacaggaagaagcctgg
gttaaggaattcttggcaacattaaagaactgctgaagacaaaggtaatc
agacaaagtgctgagatatgaacccatgaattctgattcttaagggtgtt
acacggccaaacagaatggaacaattatttctcttaaaaggacaaattac
atctcctcaaaagtaatctgtacttaattttatcctttaccagacacttt
gtctactacatgccctaaaaggatgacacctgggtgtcaactttaacaaa
attaaaaaaaaaaacaacccaaaacccttaagtttgtacgaaatttatta
gtgatgagtgaagaaaaatgagagatgattactgactgtatatatgtata
tatacatatgtgtatatatatatatatatatatatatatatatatatata
tgtagcatttcacttagtcacttagtggaattatgtagatccaagttatt
ctttgaaacaaacacccttaaatcaaataggtcacttaaaaacccaagtg
ccctccctgtgcttccaagttttagtaagaacttaccgttaaacaacttg
cgtttggtccatcattgaaacgccacataatttgtggcttttcccatact
ctcttgcatttcttagtcctcatttacatcttagtttaaccacattcacc
gtggtttctgaaagtttcttctcgtattcctcagactacgtcacagattc
cctcgctctttctaaataagtgaatgtctgctgcaaaacctgtagctgcg
ctctcagagcttaaaaagcccgattttttttttttttttttaagattccg
aagtgatcgtccaaataccccgtcgctacaacttatttactccagggaaa
ctgccagcagcagggtgtaggaatcaatcggaaggctgtagtaggtggag
ggagagctgtcaaatcctacaaggttgggcagggaggacgcgccggggag
gctcgaggggaggtgggggaaaggcagcgtcggactccattccgtaaaca
gtccctgcgccacttgccgagcgcagagaaaacaaaatccacccccgcaa
ccagccgggcgggacccggagcggcgggcctggtaggggcccgcggcggg
cgcgggagccaggcgggcgccgaagcccctcgcactgcgggcggcgaccg
gcccgcccggcctcccgcgccgcgccgctccgggcgcccgcacgcccgca
cgtcgccgaccgtctgcggccgcttaccgtggcgcctcgcagcttccccc
gaggcggccctcaacggctgccgcagtcagagcaccaccccgcggcgggg
cacgtctagcccgcccgcagctcccggctcccccgcagcgccgccagcgc
cgccgccgccgcggctctcgcgagaagcgggcgagcgagcgcgcaggggg
cgggggaggaggaagggcggggctgccaacggcggcggccacttctgcgg

>NM_010017_up_2000_chr9_108333357_r chr9:108333357-108335356
gaagagcattcagtgctcttacctgctgagccatcacaccagcccttact
tatttattttcgagacagaatttctctgtataaccttgtgtactcattct
atagaccgggttggcctcaaactcagaatcagagatccacttgcctctgc
ctcccgagttctggaatcagaggagtaagctaccaccacccagctttttt
aatatagttttttaaagttttattcatttcaaatgagtatactgtagctg
tcctcagacacaccggaagagggcatcagatcccattacagatggttgtg
agccaccatgtggttgccgggaactgaattcaggacctctggaagagcag
tcagtgctcttaaccgctgagctatctctccagccctatatcttatgttt
ttattgtgcttggagttggttctttcttttcaccatgtgggttgtgggga
cccaacttaagtcatcagtaatgtctttactgtctaagtaatctctgaag
cccttgattagtttttgagacaaggtatcactctatagcccaaactggcc
tggagactcattatgcgaccttgactggccttcaatttacagcaatcctt
aagtcgcagctttatgagtgtaaagattacagacggcagcaaccatggcc
agctcattctcagcctttctaaaatggtacagtcttaaagtcagaatctg
agaagccattaactcttcagtttattaacatccaagggatggcctgctct
[truncated: 13,670,616 more chars]
